# Supplementary material for: Ciliary and rhabdomeric photoreceptor-cell circuits form a spectral depth gauge in marine zooplankton
Source: eLife. 2018 May 29;7:e36440. doi: 10.7554/eLife.36440 (PMC6019069; doi:10.7554/eLife.36440)
Supplement: Figure 1—source data 1. [file elife-36440-fig1-data1.txt]

	"cPRC [#4]"	"SN [#7]"	"NOS [#4]"	"RGW [#4]"	"INpreMN [#6]"	"MS1-2 [#2]"	"Ser-h1 [#2]"	"MC"	"eye rPRC [#24]"	"eyespot rPRC [#2]"	"IN1 [#4]"	"INint [#11]"	"INpro [#7]"	"INton [#4]"	"INdc/INvc [#17]"	"INsn [#8]"	"vMN [#6]"	"MUSlong [#43]"	"prototroch [#23]"
cPRC [#4]	0	144	40	64	0	0	0	0	0	0	0	0	0	0	0	0	0	0	0
SN [#7]	6	5	3	2	0	0	0	0	0	0	0	0	0	0	0	0	0	0	0
NOS [#4]	0	0	5	90	1	0	0	0	0	0	0	0	0	0	0	1	0	0	0
RGW [#4]	0	0	0	16	16	9	77	0	0	0	0	0	0	0	1	23	0	0	0
INpreMN [#6]	0	0	0	0	5	7	0	0	0	0	0	0	8	0	0	0	73	0	0
MS1-2 [#2]	0	0	0	0	0	1	0	0	0	0	0	0	13	0	1	4	175	0	0
Ser-h1 [#2]	0	0	0	1	0	0	14	42	0	0	0	0	0	0	0	0	0	0	22
MC	0	0	0	0	0	0	2	0	0	0	0	0	0	0	0	0	0	0	336
eye rPRC [#24]	0	0	0	0	0	0	0	0	22	0	303	30	0	2	3	0	0	0	0
eyespot rPRC [#2]	0	0	0	0	0	0	0	0	0	0	0	0	0	0	0	0	38	0	56
IN1 [#4]	0	0	0	0	0	0	0	0	0	0	42	37	0	22	3	3	0	0	0
INint [#11]	0	0	0	1	0	0	0	0	5	0	7	21	0	3	6	0	0	0	0
INpro [#7]	0	0	0	0	0	0	0	0	0	0	0	0	13	0	8	1	4	0	0
INton [#4]	0	0	0	0	0	0	0	0	0	0	4	2	0	2	10	7	0	0	0
INdc/INvc [#17]	0	0	0	0	2	0	0	0	0	0	0	0	8	0	12	13	12	0	0
INsn [#8]	0	0	0	2	0	1	0	0	0	0	1	0	30	0	13	23	124	0	1
vMN [#6]	0	0	0	0	1	0	1	0	0	0	0	0	5	0	9	3	60	284	123
MUSlong [#43]	0	0	0	0	0	0	0	0	0	0	0	0	0	0	0	0	0	0	0
prototroch [#23]	0	0	0	0	0	0	0	0	0	0	0	0	0	0	0	0	0	0	0
