# Supplementary material for: Ciliary and rhabdomeric photoreceptor-cell circuits form a spectral depth gauge in marine zooplankton
Source: eLife. 2018 May 29;7:e36440. doi: 10.7554/eLife.36440 (PMC6019069; doi:10.7554/eLife.36440)
Supplement: Figure 2—source data 1. [file elife-36440-fig2-data1.zip]

Archive with 15 entries (14 files):
- Figure_2_G_upper_panel_Source_data.csv
- __MACOSX/
- __MACOSX/._Figure_2_G_upper_panel_Source_data.csv
- Figure_2_J_Source_data.csv
- __MACOSX/._Figure_2_J_Source_data.csv
- Figure_2_G_lower_left_panel_488_Source_data.csv
- __MACOSX/._Figure_2_G_lower_left_panel_488_Source_data.csv
- Figure2E-Source-data.txt
- __MACOSX/._Figure2E-Source-data.txt
- Figure_2_I_Source_data.csv
- __MACOSX/._Figure_2_I_Source_data.csv
- Figure_2_G_lower_right_panel_405_Source_data.csv
- __MACOSX/._Figure_2_G_lower_right_panel_405_Source_data.csv
- Figure_2_H_Source_data.csv
- __MACOSX/._Figure_2_H_Source_data.csv
