# Supplementary material for: Ciliary and rhabdomeric photoreceptor-cell circuits form a spectral depth gauge in marine zooplankton
Source: eLife. 2018 May 29;7:e36440. doi: 10.7554/eLife.36440 (PMC6019069; doi:10.7554/eLife.36440)
Supplement: Figure 2—source data 1. [file elife-36440-fig2-data1.zip › Figure_2_G_upper_panel_Source_data.csv]

Time_(frames)	405_488_treatment	cPRC
	0.0113677805	7.2852890334
	0.0089777854	7.2633435751
	0.0109353672	7.2015362627
	0.0085167182	7.3000344816
	0.0099220614	7.0837138547
	0.0089634585	7.1611939472
	0.0137421462	7.4480078623
	0.0106644577	7.3616833185
	0.0123146614	7.0295588349
	0.0097110646	7.3823107996
	0.0122404218	7.3739959451
	0.0091418941	7.4425138166
	0.0086964563	7.2353916562
	0.0102932596	7.2453053525
	0.0110499828	7.2781772389
	0.009842612	7.3727319074
	0.013011472	7.1841299617
	0.0098764757	7.1887462249
	0.01189918	7.1457009225
	0.0114602544	6.9908607695
	0.0107973076	7.0113575891
	0.0108337762	7.1323259731
	0.0119981662	7.1785703182
	0.0102086003	7.0521904689
	0.0094518771	6.8179343957
	0.0103883384	6.9689964623
	0.0094479697	6.9583693635
	0.0119747221	6.7532515146
	0.0124735603	6.6799773825
	0.0125491024	6.6684694792
	0.0110499828	6.7470616082
	0.0079449428	6.6892608559
	0.010372709	6.9133056253
	0.0107022288	6.8804486512
	0.0117259542	7.0798899906
	0.0106384087	6.8356747934
	0.0140951101	6.8451953845
	0.0132810791	6.8259487675
	0.0121127817	6.9397212646
	0.0106996239	6.8335091842
	0.0113117752	7.0098146015
	0.0103010743	6.7149414814
	0.0120698009	6.8013579475
	0.0168797474	6.7334560652
	0.0139283965	6.753023372
	0.0158443	6.7152334815
	0.0132420056	6.7389375917
	0.014587436	6.5628131895
	0.014769779	6.7540473467
	0.0110591	6.7276552226
	0.0148062476	6.6193846005
	0.0107999125	6.5187284299
	0.0116582268	6.532040939
	0.0090963083	6.6988631177
	0.003710679	6.6820909206
	0.0122260948	6.4771001045
	0.012299032	6.7037259513
	0	6.6384338777
	0.002792452	6.7666382241
	0.0132732644	6.8311389527
	0.0078654934	6.6941083456
	0.0113195899	6.9294668187
	0.0142995947	6.6632175158
	0.0190183697	6.7313258871
	0.0158690465	6.7874536979
	0.0125881758	6.7451572039
	0.0108103321	6.5207661287
	0.0110525877	6.5523067222
	0.0125855709	6.3539083471
	0.0120007711	6.2853543623
	0.0129020662	6.1210603321
	0.0171662864	5.9994240475
	0.0164225876	5.8715246672
	0.0179803174	5.7409788934
	0.0116048264	5.8126369465
	0.0012724933	5.9372601586
	0.0106540381	6.0110956647
	0.0134438853	5.9573360492
	0.0088058621	5.9326038863
	0.005987361	6.0998163672
	0.0128838319	6.0804391114
	0.0073796797	5.9700822298
	0.0153337397	6.0830089998
	0.0171662864	6.3070712442
	0.0198636596	6.2047107934
	0.0143126192	6.4455744899
	0.0227511904	6.5173706627
	0.012145343	6.406336107
	0.0153076907	6.5067353573
	0.0118561991	6.4200601525
	0.0171024663	6.0849079341
	0.0150315714	6.2715738688
	0.0159680327	6.1841765533
	0.0151748408	5.9759272448
	0.0154731018	6.1409549398
	0.0166088379	6.1916606488
	0.0170790222	6.1868437572
	0.0182837881	6.0914878144
	0.0172105696	6.1858286936
	0.0171923353	6.2825098838
	0.0191902931	6.156636698
	0.0200225584	6.1510262432
	0.019696946	5.971935659
	0.0177979744	6.0386943473
	0.0186601961	5.9503727057
	0.0167013118	6.085036718
	0.015441843	6.2201555856
	0.0142865702	6.0337107772
	0.0136105988	6.0834440464
	0.0163613725	6.2864196891
	0.0157635481	6.338160591
	0.0137538683	6.0609883746
	0.0123159639	6.2769431212
	0.0145457577	6.2101391471
	0.0184648286	6.2046965445
	0.018480458	6.2336695724
	0.0202426724	6.2444656267
	0.0205409334	6.2270278675
	0.0184153356	6.1419570156
	0.0174033322	6.0451299089
	0.0197763954	6.3260287158
	0.0200017192	6.1985949988
	0.0160826482	6.184180151
	0.0156854011	5.9891751695
	0.015725777	6.0573685048
	0.0151670261	6.0285600573
	0.0169031915	6.1462789212
	0.0153207152	6.103534256
	0.0187396455	6.0696385016
	0.0163144843	5.8744110441
	0.0169657091	6.1551533099
	0.014885697	5.9024421345
	0.0172965313	5.9251164312
	0.0191082388	6.244646447
	0.0170920467	6.141527069
	0.0174619424	6.0076920848
	0.0196565701	6.1700501296
	0.0165111542	5.8192958481
	0.0193960801	6.0989947676
	0.0181600554	6.2287021787
	0.0186719181	6.141955836
	0.0164981297	6.2413977465
	0.0195315349	6.0545490382
	0.0196500578	6.1580024829
	0.0185104144	6.033420077
	0.0185716295	5.8735331682
	0.0171154908	5.8665552621
	0.0176494952	5.8673254467
	0.0187135965	5.8378365716
	0.0178253259	5.8883291172
	0.0180649766	6.0108185398
	0.0161673075	6.4057966821
	0.0163678847	6.3699224762
	0.0180102737	6.3830419517
	0.016322299	6.2564019167
	0.0181900118	6.3516830298
	0.0182733686	6.5901113935
	0.0150602253	6.5268494578
	0.015467892	6.4836625835
	0.0189102664	6.5749381333
	0.0161581903	6.4674995753
	0.0185768393	6.5679780556
	0.0156163713	6.8730961647
	0.0179620831	6.7790322581
	0.0213106811	6.6326746003
	0.0206698759	6.8103059222
	0.018196524	6.7803334547
	0.0198076542	6.8929048949
	0.0179829223	6.7208747082
	0.0191681515	6.923716285
	0.0208404968	6.9692973028
	0.0225805695	7.0886246519
	0.0209629271	7.0007988348
	0.0183580278	7.0334117303
	0.0086443583	7.0708004628
	0.0179803174	6.9359217175
	0.0184062184	6.7883187041
	0.0178331406	6.8438141528
	0.0162024736	6.9523720797
	0.0175322747	6.914171631
	0.0218459879	6.7688126955
	0.0223708751	6.8355323358
	0.022970002	6.8469849825
	0.0229322309	6.936717605
	0.0212377439	7.0768538066
	0.0210150251	7.0765616572
	0.0191473123	7.0263719199
	0.0240744793	7.0628061502
	0.0237501693	6.9724998607
	0.0218420806	7.0140516511
	0.0184518042	6.9609746808
	0.0180649766	6.7623235519
	0.0206959249	6.8494141555
	0.019103029	7.1252691587
	0.0197047607	7.0452025422
	0.0214122722	7.0123864971
	0.0213588718	7.308133515
	0.0204172007	7.24393224
	0.0203195169	7.1451497111
	0.5792332218	7.0307018522
	0.9180212143	6.7325212349
	0.9170404697	6.4977087894
	0.9131331208	6.4407314188
	0.9100567347	6.2337712503
	0.9114503558	6.2347084701
	0.906995978	5.8714883437
	0.9036538922	5.6005767051
	0.9079063903	5.5319941212
	0.9110283621	5.1820041253
	0.9101765601	5.0663415108
	0.9089848186	5.0024617802
	0.9087399581	4.8275491928
	0.9120325508	4.7136025558
	0.9157640691	4.7902454951
	0.9145736301	4.6260214307
	0.9201507195	4.6364224992
	0.9164074792	4.6056494018
	0.9164283184	4.6448011421
	0.9163814302	4.6786461792
	0.9173634772	4.6534560728
	0.918559126	4.7213093004
	0.9138312338	4.6026149555
	0.9160857741	4.4861288298
	0.9157510446	4.426006706
	0.9191048524	4.2155433581
	0.922762131	4.4011399143
	0.9176083378	4.2103756442
	0.9135720463	4.1236741617
	0.9115558543	4.1458379367
	0.9154645056	4.2715051634
	0.9187310494	4.2312222088
	0.9230538797	4.2658116186
	0.9177333729	4.2974773277
	0.9210780636	4.2608861112
	0.9301574401	4.0482570682
	0.9337938795	4.2582557802
	0.9323676972	4.265420679
	0.9305403603	4.1355014156
	0.9293004282	4.1884991283
	0.9318037365	4.0605557671
	0.9331713086	4.1387127014
	0.9303111292	4.2699417561
	0.9292248862	4.0219246108
	0.9344021235	3.9814179953
	0.9331413523	4.0697580721
	0.9358283059	3.9548904331
	0.9323624874	3.9279796271
	0.9349608744	3.7944052581
	0.9371828535	3.9359863919
	0.9370291645	3.8315207506
	0.9359950194	3.9484007419
	0.9351249831	3.926941118
	0.9316917258	3.7569762852
	0.9325734842	3.7309756831
	0.9347824388	3.7167219054
	0.9335828827	3.6463785933
	0.9368950121	3.8934505929
	0.9391508549	3.8789546052
	0.9339254269	3.9212416529
	0.9351406125	3.7411051674
	0.9342106634	3.8049361152
	0.9304153251	3.8195961272
	0.9289031811	3.726139253
	0.9320472946	3.7312329883
	0.9299685849	3.7780897544
	0.9285710564	3.6963194447
	0.9314507726	3.727837624
	0.9358556573	3.8841021063
	0.9370500036	3.9358560347
	0.9373326352	3.9492164368
	0.9353034187	4.1311964472
	0.9285345879	4.1081235129
	0.9344542215	3.9852106579
	0.9353242579	4.1013334856
	0.9306627906	3.8572195292
	0.930223865	4.0064263022
	0.9313231325	4.0449079532
	0.9285593344	4.1152806312
	0.9315458514	4.0972395538
	0.9300623613	4.0570757172
	0.9282467465	4.1440683124
	0.9302538214	3.9524123687
	0.9278599189	3.9541911684
	0.9336414929	4.043412392
	0.9314716118	3.951487642
	0.9278638263	3.9788426557
	0.9268244715	3.8922734554
	0.9306054828	3.8590397468
	0.9304622133	3.89148142
	0.9256705011	3.8890498151
	0.9264454586	3.8496967934
	0.9322087983	3.7359312937
	0.9314520751	3.9382113535
	0.9317659654	3.8839817411
	0.9338889584	4.0220174642
	0.9382287206	3.9338015816
	0.9410836902	4.0663703874
	0.9440923489	4.099697072
	0.9512336803	4.1060416085
	0.9540730205	4.170843203
	0.9550485553	4.1358005241
	0.9530896711	4.1639285372
	0.9516569764	4.2106021299
	0.9547867629	4.0499385891
	0.9592085795	4.2450023481
	0.9593362196	4.372474426
	0.9566323341	4.3537122011
	0.9593687808	4.5068053447
	0.9599783272	4.4175379423
	0.955806581	4.2156487951
	0.9587344878	4.3232564555
	0.9596488075	4.2322140042
	0.9585469351	4.3314528636
	0.9569670637	4.1388013937
	0.9579907891	4.04877987
	0.9604159503	4.0578267107
	0.9609447449	4.0079138177
	0.9605956884	3.9731702412
	0.9622185406	4.2357479424
	0.964290738	4.0444354176
	0.9684611818	3.9167471178
	0.9670363019	3.8817443143
	0.965391308	3.8124963057
	0.9662860909	3.7944144099
	0.9720259865	3.769085002
	0.9697271628	3.7846990486
	0.9685823096	3.8315910329
	0.9659448491	3.7030749713
	0.9682163213	3.6434031811
	0.9606621133	3.6225460676
	0.9782920717	3.5839133172
	0.9809503715	3.7663275717
	0.9792350453	3.848776121
	0.9771771748	3.8501777501
	0.9822476113	3.8644125789
	0.9836646765	3.9672093079
	0.9774142207	3.8982839566
	0.9697193482	3.9074818866
	0.973591531	3.7155448442
	0.975271691	3.8601060127
	0.9738337866	3.7776103001
	0.9796791806	3.866559592
	0.9795515405	3.7470263158
	0.9755204589	3.7452774184
	0.9764347785	3.6577816122
	0.9773608202	3.7080915072
	0.9770326029	3.8695574328
	0.9854750815	3.7226615462
	0.9811509487	3.7310112992
	0.9766392631	3.91721421
	0.9773569129	3.9598949037
	0.9775288362	4.201665458
	0.9791373615	4.1422590718
	0.9450796057	4.2232525366
	0.9664840632	4.1654652337
	0.9806885791	4.1530111694
	0.9854099591	4.1787607759
	0.9898747564	4.0526308752
	0.9921319017	4.2492685406
	0.9937443343	4.2019430457
	0.9941572109	4.377833555
	0.995950684	4.1943919663
	0.9951314432	4.2820297385
	0.9977936503	4.265719238
	0.9965628354	4.2552282846
	0.9961460515	4.404605833
	0.9954323091	4.37816149
	0.9871904077	4.2918652645
	0.9881998062	4.4266394245
	0.9863190689	4.3440212294
	0.9942392652	4.3882075345
	0.9956862868	4.3895863334
	0.999313609	4.3768996509
	1	4.2609359782
	0.9992302523	4.2190680288
	0.9953736989	4.4101681855
	0.9923168495	4.3303941263
	0.9963062528	4.2094306557
	0.9944619841	4.2741969699
	0.9934356538	4.1895031952
	0.991683859	4.1726525288
	0.9929016494	4.3413058944
	0.9945896242	4.2818094036
	0.9936674898	4.252630899
	0.9918049868	4.1958269644
	0.9890789597	4.0881298586
	0.9831723506	3.9974811334
	0.9839108395	3.9456958017
	0.9861432382	3.7699545924
	0.98247554	3.9215099143
	0.9840827629	3.9069194552
	0.9811222948	3.9946249268
	0.9812890084	3.9903185185
	0.9847978077	3.9557154054
	0.9856652392	4.0885609254
	0.9873688433	4.0434716871
	0.9836334177	4.0694434147
	0.9872412033	4.1290386126
	0.9871865004	4.2118004411
	0.9857629229	4.2861609483
	0.1007705292	4.3304094244
	0.0196487554	4.5852203451
	0.0208951997	4.6615227151
	0.0204458546	4.8289286693
	0.0203325414	5.1095882304
	0.0213888281	5.1861737281
	0.0178995655	5.3450445513
	0.01797641	5.4488875687
	0.0208222625	5.5656439235
	0.0207870964	5.6838907509
	0.0214500432	5.7658515346
	0.0205721922	5.75703996
	0.0187956509	5.9129390738
	0.0180324154	5.8790926663
	0.0195953549	6.1949632789
	0.0209889761	6.2175499165
	0.0206229877	6.2419755333
	0.0222328155	6.1367075163
	0.0220322382	6.2261329828
	0.0218525002	6.125236
	0.0205695873	6.2406770912
	0.0181861044	6.3682066636
	0.0203338439	6.3300041403
	0.0219840476	6.4106056459
	0.0189558522	6.450295575
	0.0167820637	6.4162365975
	0.0220960583	6.4907353683
	0.0194260365	6.5761307108
	0.0197659758	6.4915154964
	0.020563075	6.2852091103
	0.0172066623	6.2983965391
	0.017602607	6.3182117322
	0.0203403561	6.6005641259
	0.0213575693	6.4119052448
	0.0210879622	6.3508591812
	0.0198871037	6.40398734
	0.0200954956	6.3238830826
	0.0165293885	6.1484309665
	0.0145144989	6.1071386332
	0.0149990101	6.0974122227
	0.0157674554	6.287754721
	0.0162194055	6.3235111455
	0.018106655	6.4362298887
	0.0187448553	6.2195501019
	0.0193817532	6.2292592753
	0.0218772467	6.3650575758
	0.0206086608	6.2886229879
	0.0185052046	6.2704977468
	0.021507351	6.3741736571
	0.0202999802	6.3307390356
	0.0196956436	6.2924662006
	0.0169474748	6.2226834669
	0.0169070989	6.4245426227
	0.018002459	6.2438751602
	0.0163418357	6.2788274588
	0.0183189543	6.3080496621
	0.0186549863	6.4240206146
	0.0173733758	6.3532073093
	0.0206490367	6.3545064522
	0.0221755077	6.4419784823
	0.02069332	6.4621009238
	0.0194299438	6.4112181367
	0.0167156388	6.3392265926
	0.0186810353	6.4383512707
	0.0208938972	6.2591382885
	0.0176573099	6.2572780981
	0.0195471643	6.1938884447
	0.0184765507	6.2444773689
	0.0183723547	6.126330322
	0.0189219885	6.2154008135
	0.0185416732	6.2828192333
	0.0222705865	6.2058814023
	0.0179151949	6.1884646882
	0.0192554156	6.3680976795
	0.0170152022	6.4436032123
	0.0177224324	6.1967206451
	0.0222614694	6.4078239663
	0.0196109843	6.1177918329
	0.0155212924	5.9480460277
	0.0139922166	5.9023900754
	0.0181861044	5.8972990972
	0.017020412	6.0573801948
	0.0190795849	6.2263256947
	0.0172626676	5.9698532364
	0.0197998395	6.1653897972
	0.0194820418	6.2978902406
	0.0216258739	6.2056399119
	0.0224346952	6.3575076588
	0.0188985444	6.2112990147
	0.015598137	6.245211988
	0.0189506424	6.2201748759
	0.0173238828	6.1796490549
	0.0151227429	6.0648930649
	0.016386119	6.3321610726
	0.0144063955	6.1664546169
	0.0208431017	6.4184223008
	0.0187318308	6.3770097939
	0.0180727913	6.4237295546
	0.0173238828	6.3579829527
	0.0179542684	6.410432927
	0.1811837704	6.4387677117
	0.1899427443	6.7059623424
	0.1904155335	6.7631807738
	0.1844255676	6.803502722
	0.1884813958	6.9139652932
	0.1871333604	6.7923429339
	0.1908401321	7.0356187796
	0.1826399091	6.8926025885
	0.1871659217	6.766301218
	0.1923718129	6.5589435079
	0.1877025309	6.4534845769
	0.1859950194	6.3501546993
	0.1894764673	6.2945705584
	0.1879434841	6.2899882451
	0.1883550582	6.3405600291
	0.1906851406	6.0744469978
	0.1911240661	6.1767993429
	0.1928862805	6.2150344136
	0.193209288	6.1721273378
	0.1882169985	6.2029402506
	0.1887887739	6.1201919126
	0.1930647161	6.0460205667
	0.1877207652	6.1599525533
	0.1902878935	6.3418300193
	0.1896236441	6.4513066656
	0.1886285726	6.3687014688
	0.188954185	6.4963746398
	0.1891013618	6.5659703686
	0.1876009398	6.700095876
	0.1856720119	7.0161761071
	0.1869171538	6.8767169362
	0.1896327613	7.0218632848
	0.1905093099	7.03738707
	0.1872570931	7.2359339562
	0.1863909641	7.262306298
	0.1841715899	7.2028729064
	0.1875032561	7.4086428151
	0.1883446386	7.4379344814
	0.1874029675	7.356140281
	0.1893136611	7.6140771679
	0.1872089025	7.5960780406
	0.1832872266	7.747879674
	0.1817724777	7.947814904
	0.1820472946	7.9812054685
	0.1820616215	8.2440062508
	0.1856355433	8.5224756448
	0.1878015171	8.1379620518
	0.1860796787	8.1834867598
	0.1860484199	8.3387433593
	0.1900234962	8.138744789
	0.1899779105	8.346034735
	0.1877572338	8.3810077884
	0.1908375272	8.6573682239
	0.187132058	8.3650584547
	0.1878106342	8.8180114088
	0.1922480802	8.3758905722
	0.1888226376	8.3769243779
	0.1938136247	8.2718096654
	0.1893488273	8.5333945418
	0.1904585144	8.2713923859
	0.192059225	8.5153901005
	0.1936208621	8.3148329094
	0.1933538599	8.5420554169
	0.189704396	8.4277989438
	0.1901563461	8.4752597097
	0.1890909422	8.5373226884
	0.1897278401	8.562634865
	0.1816370229	8.3652042057
	0.1868924072	8.5879187343
	0.1917791983	8.5629144521
	0.1899622811	8.6776126978
	0.1856511727	8.5472554975
	0.1912543111	8.575030662
	0.1917583591	8.679491461
	0.1929917789	8.7296097016
	0.1936390964	8.4765025951
	0.1918078522	9.0698696827
	0.1907958488	8.7818268555
	0.190353016	8.9769519502
	0.1849869234	9.0517057477
	0.1880424703	9.0644375875
	0.1955211362	8.8408265881
	0.1930777406	9.1087299951
	0.1943424192	9.0042888426
	0.1918742771	9.0183812561
	0.1898020798	9.0510439541
	0.1881935544	8.8450087466
	0.1873990602	8.7256822588
	0.1898580851	8.824834505
	0.1872089025	9.0174789141
	0.1883277068	8.7825237365
	0.1902826837	8.6250378077
	0.1900977358	8.70611449
	0.1865459556	8.6382147281
	0.1870070228	8.7098166848
	0.1865212091	8.7500595197
	0.1860236733	8.8168978927
	0.1848514686	8.7884332072
	0.1880554948	8.6677235372
	0.1889033895	8.7552308463
	0.1902618445	8.930948991
	0.1930972774	8.9567112357
	0.1914327467	8.730788245
	0.1904832609	8.8552748034
	0.1906291353	8.8899968638
	0.1920292686	9.0966884611
	0.1930660186	9.0303943181
	0.1943645609	9.1864260075
	0.1967845123	9.343827318
	0.1937458973	9.1699876425
	0.1959822033	9.2455423966
	0.1967871172	9.1391102336
	0.1936742626	9.2779596025
	0.1952241776	8.9541779397
	0.1950014587	9.195761802
	0.1939152157	9.1713236444
	0.193249664	8.9815891331
	0.1916137872	9.0002802916
	0.1945586259	8.6144192916
	0.1954455941	8.8572588508
	0.196430246	9.2479979697
	0.1950444396	8.8840033423
	0.1997306534	9.291975954
	0.1971713399	9.1651244523
	0.1983813156	9.3789501399
	0.1957607869	9.2615857735
	0.1951551478	9.2492531606
	0.1924747064	9.3657542713
	0.1932158003	9.2881490294
	0.1932731081	9.4777694946
	0.196702458	9.4526519625
	0.1957399477	9.3734204897
	0.1941770081	9.4558869862
	0.1932014733	9.4882290607
	0.195836329	9.5129320249
	0.1936716577	9.1488745002
	0.1945000156	9.4936156798
	0.1937172434	9.3995995032
	0.1963390745	9.2298385302
	0.1936768675	9.3222544092
	0.1939100059	9.2172746196
	0.1903972992	9.2125606991
	0.1940702072	9.2675090746
	0.1951629625	9.2357798226
	0.1942343159	9.1102926041
	0.1952424119	9.0210160972
	0.1954000083	9.3655128608
	0.1942212914	8.9374948141
	0.1968196785	9.0554920123
	0.1959079637	9.2405497039
	0.1880515874	9.1716198435
	0.1900690819	9.086324444
	0.192757338	9.0064561272
	0.1930725308	9.2658151056
	0.190066477	8.899907977
	0.1943854001	8.9012928381
	0.1957946506	9.4657046597
	0.191827389	9.4922464405
	0.192033176	9.2791335115
	0.1903360841	9.1665611903
	0.1886103383	9.1421404235
	0.1894920967	9.1206774099
	0.1927430111	9.1371988924
	0.1914522835	9.2520107755
	0.1884345076	9.2965761041
	0.1904363727	9.1633503131
	0.1908271076	9.3702671462
	0.191618997	9.2969568996
	0.1922702218	9.3738876009
	0.1925971367	9.3202891723
	0.1933642795	9.2100550741
	0.1908844154	9.4101446249
	0.1953049295	9.3439285347
	0.1963729382	9.2980531226
	0.1987655382	9.2957217529
	0.1954651308	9.4686646178
	0.1938409761	9.494684794
	0.1932952497	9.3146781166
	0.1931259313	9.2519325456
	0.1913676242	9.6729518778
	0.1890193075	9.5987411868
	0.1897330499	9.5247059004
	0.1916476509	9.3430236726
	0.189434789	9.5293074759
	0.1911110416	9.3412972728
	0.1934085628	9.2695300151
	0.1907984537	9.4140178422
	0.190584852	9.4849180925
	0.1947930668	9.4232346341
	0.1935778813	9.4042819574
	0.19225329	9.5248908954
	0.194619841	9.696974554
	0.1948581893	9.3555900244
	0.194929824	9.492596881
	0.1980335615	9.3366638235
	0.1953348859	9.2064475241
	0.1975216988	9.6088315804
	0.1964081044	9.4967473434
	0.1684705594	9.3436408872
	0.0250851802	9.6501277445
	0.0169852459	9.6860192351
	0.0183033249	9.7325024494
	0.0187422504	9.6921817551
	0.0195979598	9.2861636879
	0.0173903077	9.6159402032
	0.0181808946	9.5869852375
	0.0198350057	9.5295656879
	0.0185950736	9.6058185852
	0.0167390829	9.5227156641
	0.0185677222	9.550178001
	0.0199665531	9.5168463756
	0.0212090901	9.5142710147
	0.0224907005	9.318680171
	0.0214448334	9.5093755837
	0.0242633345	9.576320523
	0.0235743386	9.6442264027
	0.0271170017	9.5224886153
	0.0285744428	9.486436635
	0.0228058933	9.3752287326
	0.0204067811	9.3096639473
	0.0192332739	9.2569843244
	0.0205292113	9.159362253
	0.0203872443	8.9530045046
	0.0202999802	9.3180174419
	0.0209355756	9.1994405263
	0.0215451221	9.1427703593
	0.0224021339	9.214809908
	0.0247478457	9.0682379123
	0.0253521824	9.0771997524
	0.026695008	9.3479541678
	0.0242750565	9.1028913501
	0.0193583091	9.2152768438
	0.0179685953	8.9571214315
	0.0240028446	9.3071211532
	0.0273475352	9.142629263
	0.02347405	8.9419482074
	0.0236186219	9.2407714863
	0.0179477561	8.9556818757
	0.0195393496	8.9915903171
	0.0213028664	8.9169579542
	0.022607921	8.9403519788
	0.0233750638	8.8677380902
	0.0250812729	8.7740351317
	0.0230585686	8.7232497435
	0.0225545205	8.7560259685
	0.0197451367	8.8218417953
	0.0200447001	8.860307409
	0.0218616173	8.8264938185
	0.0244456774	8.7189602205
	0.0255892282	8.6794541702
	0.0269776395	8.7276585632
	0.0257663614	8.6445717752
	0.0282722745	8.8429321129
	0.0248455295	8.6064088146
	0.0251294635	8.5250835382
	0.0273501401	8.5650245431
	0.0248390172	8.4372548176
	0.0244313505	8.3298260068
	0.0276314693	8.3078149973
	0.0241096454	8.3719562798
	0.0229986559	8.4422607824
	0.0190483261	8.3175244875
	0.0246488596	8.3627934592
	0.0252909673	8.3558604427
	0.0277565044	8.232021841
	0.0197203901	8.1879240809
	0.0174059371	8.0495992767
	0.0223760849	7.8759676853
	0.0225506132	8.0281768352
	0.0220713117	8.0374970965
	0.0201840622	7.8680838533
	0.0217456993	7.9677984903
	0.0219072031	8.1227685136
	0.023578246	8.074101369
	0.0261440718	7.9860528909
	0.0246176008	7.909903097
	0.0245472685	8.1925574728
	0.0243167349	7.9253113147
	0.0221129901	7.8489554076
	0.0258471133	7.9546685671
	0.0257611516	7.6972954303
	0.020253092	8.1047598964
	0.0229934461	7.866606632
	0.0225232618	7.6708918058
	0.0202387651	7.66205228
	0.0219632084	7.6411315584
	0.0238608775	7.7234669636
	0.022297938	7.5525085872
	0.022735561	7.6085690851
	0.0192957915	7.6922950056
	0.0187722068	7.5894787743
	0.0197555563	7.592093977
	0.0201319642	7.7605642936
	0.0205187917	7.7012775475
	0.0197125754	7.5427511499
	0.0213093787	7.6779283809
	0.0207805841	7.6940238379
	0.0229400456	7.822404293
	0.0222445375	7.6613176083
	0.0239364196	7.8095882002
	0.0253157138	7.729326131
	0.0107048337	7.6429429976
	0.023164067	7.8376104378
	0.0225336813	7.8388287071
	0.0244795411	7.8493516667
	0.0247126796	7.8874563923
	0.0224867932	7.7738415983
	0.023138018	7.7399085059
	0.0230207975	7.9265158391
	0.0213354277	7.4030176104
	0.0205721922	7.4943954536
	0.0221885322	7.4564251344
	0.0198050493	7.3832832742
	0.0192007127	7.4570551218
	0.0216857866	7.3843992486
	0.0155291071	7.4053051878
	0.0170699051	7.4792271352
	0.0229100893	7.2166032357
	0.0212885395	7.3489553483
	0.0245954591	7.0450139514
	0.0233633418	7.1525875595
	0.0262456628	7.118901682
	0.0253039917	7.2706123497
	0.0267353839	7.2889223604
	0.0293689371	7.3677221146
	0.024120065	7.3381582213
	0.0196552676	7.1621629322
	0.0243558084	7.0352247094
	0.0247830119	7.1902248847
	0.0245668052	7.3163783991
	0.0217053234	7.1661581205
	0.023074198	7.26033778
	0.0223656653	7.0718733512
	0.0233047315	7.3827221957
	0.0256673752	6.9425667334
	0.0235469872	7.2525627114
	0.0206763882	7.032674036
	0.0215568441	7.1268805596
	0.0223708751	6.9819113388
	0.0210892647	7.1483079214
	0.0216597376	7.1546251101
	0.0222940306	6.9400405486
	0.0220934534	7.1754068891
	0.0211921582	7.1707833559
	0.0217001136	6.9803068723
	0.024482146	7.1516773843
	0.024548571	6.7516276043
	0.0245993665	7.0808705386
	0.0254342367	6.9754750115
	0.0230103779	7.0367264571
	0.025814552	6.9225671874
	0.0217404895	7.0796909583
	0.0193114209	6.945265253
	0.0196474529	7.1047855172
	0.021895481	7.0261774893
	0.0173264877	7.0363104314
	0.0199300845	7.2667134266
	0.021365384	7.1008530036
	0.021689694	7.1238821497
	0.019244996	7.2295716729
	0.0199001282	7.0655320751
	0.0208404968	7.1637313544
	0.022141644	7.2496758294
	0.0236576954	7.2519487262
	0.0213745012	7.153822684
	0.022323987	6.912480093
	0.0224998177	7.0650441167
	0.0131560439	7.1681813171
	0.0311650152	7.4794369452
	0.0284832713	7.3547437438
	0.027949267	7.4045328475
	0.0187865337	7.310068549
	0.0181496358	7.3101725974
	0.0214930241	7.4251560549
	0.0199118502	7.4270535982
	0.0214239942	7.3052870068
	0.0240328009	7.2583960826
	0.0206802955	7.3568709003
	0.0232200723	7.433109458
	0.0187826264	7.4314119353
	0.0172314088	7.1403444299
	0.026758828	7.5537538349
	0.0224828858	7.2425905197
	0.0220400529	7.3184115802
	0.0171024663	7.3211282312
	0.019644848	7.1549553005
	0.0233998104	7.1304850078
	0.0230911298	7.3308996042
	0.0228501766	7.2474229429
	0.0252974795	7.2585121031
	0.0266650516	7.0475849744
	0.0195276276	7.0702972078
	0.0174814792	7.2114151952
	0.0180884207	7.1012605923
	0.0248950226	7.0680814448
	0.0262495702	7.0545599585
	0.025374324	7.1878270968
	0.0251398831	6.9800098978
	0.0267106374	7.0623575248
	0.0223695727	6.5611688252
