# Supplementary material for: Ciliary and rhabdomeric photoreceptor-cell circuits form a spectral depth gauge in marine zooplankton
Source: eLife. 2018 May 29;7:e36440. doi: 10.7554/eLife.36440 (PMC6019069; doi:10.7554/eLife.36440)
Supplement: Figure 2—source data 1. [file elife-36440-fig2-data1.zip › Figure_2_J_Source_data.csv]

Time_(frames)	405_treatment	cPRC	RGWl	RGWr
	0	3.7874125944	2.9291406146	1.3901826802
	0.4014236615	3.7836057916	2.8982100947	1.4520433314
	0.3974459635	3.8170495098	2.9309824	1.6844641287
	0.387843886	3.6652760978	2.6943369878	1.3589889166
	0.3845902391	3.7729086118	2.8287184579	1.4025929165
	0.3852715191	3.7526654384	2.6633188417	1.5501685165
	0.3811868938	3.7955420682	2.7248130969	1.4567294272
	0.3779760177	3.8349669777	2.7875271145	1.6166868466
	0.3851920874	3.9750231442	3.1284826333	1.8106362353
	0.3784373329	3.8941715675	2.8114095378	1.6766319489
	0.3767020545	3.8430556588	2.6450340748	1.7608724315
	0.3862216452	3.7843952666	2.4874374452	1.466068714
	0.3788406018	3.5097393473	2.6173795353	1.4933083349
	0.3808905522	3.5033268467	3.0433233211	1.4239906261
	0.3670297105	3.3716507068	3.0441087781	1.4063077044
	0.3858642022	3.4410903251	2.8257904774	1.3423015366
	0.3991537463	3.3153153217	2.9669216321	1.5348590882
	0.4007179409	3.0380213455	2.8379090006	1.249299042
	0.391726877	3.1249800548	2.8452916555	1.2992980722
	0.3980966929	2.991466987	2.5353135354	1.1304109615
	0.4012036966	3.1888107459	2.875964689	1.2637597181
	0.3938929199	3.0093216074	2.7702389915	1.3620615206
	0.3772122508	2.8731711324	2.7256088627	1.2980784992
	0.394393951	2.7565148182	2.6998742274	1.1708804322
	0.3870770641	2.6997189485	2.5825745269	1.2625345545
	0.3855189796	2.7082532587	2.4303939844	1.395165496
	0.3903459864	2.9913352415	2.4433610222	1.472402661
	0.3855037043	2.9695535065	2.5375552119	1.4392260993
	0.3943450699	3.144891425	2.3978335349	1.5572406303
	0.3898388452	3.2341378731	2.2162727683	1.5877326372
	0.3916107844	3.2106791004	2.2740572817	1.4402447438
	0.3947147331	3.2622183716	2.5614823234	1.5204855389
	0.3923195601	3.3412736411	2.4434633293	1.6475433416
	0.3991751317	3.17858241	2.2287313697	1.4772054873
	0.3789047583	3.2903374894	2.2649104212	1.6436536985
	0.3940273429	3.2056319158	2.2635638888	1.5394133506
	0.3964255709	3.2511793711	2.2448526673	1.5922856629
	0.3901046361	3.599730342	2.6634891054	1.8032548268
	0.3782051478	3.723546839	2.577463227	1.760761621
	0.3875353242	3.9040489427	2.4761599695	1.628312707
	0.3913816543	3.8160656101	2.4123257773	1.7921832946
	0.3907492553	3.9305417268	2.4722153079	1.7233271381
	0.3797540671	3.8814943671	2.5714882853	1.7368249087
	0.3708821508	4.0882967025	2.7604385338	1.8442400023
	0.3802673184	3.8438795352	2.9091136883	1.8647763599
	0.3811044069	3.6809659306	2.9476071672	1.8402853667
	0.3950416253	3.7001495961	2.9604098193	1.9577490378
	0.3899732682	3.9976180809	3.279089884	2.3728218847
	0.3963766898	4.0791183177	3.1296193643	2.1253034443
	0.3956465287	4.0698560585	3.1520518968	2.2938149955
	0.3935843581	4.2901950453	3.1805226703	2.1555585773
	0.3942014817	4.4635414886	3.2951764794	2.4502944174
	0.3915802337	4.4198244579	3.4759039212	2.5084309173
	0.3848040938	4.5879477122	3.1833267491	2.3386006879
	0.3875475445	4.7279518527	3.0725639398	2.5095087071
	0.3829832735	4.5527832653	2.8297737749	2.3348819443
	0.3964194608	4.52222057	2.5530251632	2.2463104027
	0.3915710685	4.5417059087	2.3567972011	2.2566560856
	0.3889925915	4.3489013752	2.2041452688	2.0558469916
	0.3889437104	4.5731453203	2.0021045151	2.014128337
	0.3945253189	4.6814666048	1.9592060642	1.9582456359
	0.3929214084	4.9205632864	1.9139443771	1.8002348194
	0.3926281219	4.761835213	2.0208138871	1.7448888407
	0.3891789506	4.7793209525	1.9047438024	1.7374747954
	0.3907553655	4.6931251169	1.7993732471	1.4647590801
	0.3986985412	4.560096467	1.6777836933	1.4503380551
	0.3989918277	4.5212483197	1.4509243106	1.2869620742
	0.39570763	4.686473327	1.4085444809	1.5471131328
	0.3885618269	4.6673213831	1.1686347055	1.3605215393
	0.4040479646	4.6395307323	1.2002431821	1.1994817574
	0.409308791	4.5412213533	1.0604459815	1.1569394147
	0.3878683266	4.5026255917	0.9781296014	1.2439172467
	0.3948216604	4.3724377185	0.8929400501	1.211762458
	0.400137478	4.4856139963	0.8674822421	1.0039696249
	0.3988115787	4.4086375968	0.6623753476	1.0999645242
	0.3906301077	4.3287590379	0.7442821307	1.1763145523
	0.401445047	4.5217793878	0.7901666895	1.16501098
	0.4090796609	4.6530623048	0.7541077926	1.3524047189
	0.4086214007	4.5270292031	0.628713063	1.3221646735
	0.4052913771	4.4103445339	0.6532577782	1.376946499
	0.4077048805	4.2967485736	0.6427561456	1.3782287602
	0.4033330787	4.2826256623	0.6752945435	1.2728922656
	0.3912227908	4.7746688614	0.7359832717	1.321256309
	0.3909478347	5.1640203821	0.9094521019	1.4231184146
	0.3838050867	5.1761839866	0.8427029243	1.4172048518
	0.4065500649	5.1180936378	0.9280985917	1.3384954361
	0.401041778	4.8325330353	1.1602119305	1.2600925965
	0.3940059574	4.6471044622	1.1527994955	1.1645911624
	0.4023585122	4.774374849	1.3646870933	1.3567908912
	0.4041915527	4.3833141811	1.3956247855	1.5204618441
	0.4002138547	4.4297306589	1.5777397249	1.7836459345
	0.4021782632	4.3746633862	1.9881176721	2.1860250144
	0.3979164439	4.2010456543	2.1275294277	2.5509159426
	0.3975712213	4.2338135242	2.4539117424	2.7544469378
	0.402621248	4.3052527832	2.4212494884	3.2965668157
	0.4070419308	4.405165114	2.8494794871	3.5780935862
	0.4110165737	4.3154648948	2.6244558907	3.6837405735
	0.4007423814	4.515009712	2.9456988645	3.6684364522
	0.4081936913	4.5285003776	2.7326761276	3.9076878201
	0.4011242649	4.3242789173	2.8624864872	3.7984480111
	0.3997219888	4.3150456225	2.7782019	3.6876516128
	0.390917284	4.5248016101	2.8153322714	3.5456604751
	0.3917238219	4.3797083633	2.693808682	3.5391231817
	0.4103841747	4.5355517907	2.9547639499	3.5638939223
	0.4081600855	4.9030743472	2.7951481846	3.7855640614
	0.3996242267	4.9472482872	2.8531034374	3.4881253635
	0.400858474	5.3152497012	2.7908022986	3.272561271
	0.4113281906	5.3185000427	2.6406901854	3.2575894764
	0.40564882	5.1779468567	2.5443771393	3.2455915288
	0.4067150386	5.3504787337	2.5837039203	3.1895931788
	0.4025051554	5.6961139353	2.5507808005	3.3652230714
	0.3999052929	6.2382114247	2.4327730946	3.537759394
	0.4017780493	6.6293715867	2.4247602788	3.4572866097
	0.398554953	6.8443366164	2.5016717702	3.2886046301
	0.402755671	7.2719118253	2.4881155337	3.4236348602
	0.3970060338	7.4255740403	2.4265716737	3.0779945463
	0.3935599175	7.8486800645	2.5018275819	3.0721952379
	0.4024318338	7.7408340589	2.4644788488	3.1070231416
	0.3949438631	7.3566093953	2.5413818217	3.0981154884
	0.3917696479	7.2670823075	2.6977017836	3.1493715227
	0.3926250668	6.7289824749	2.6332701295	3.1248932273
	0.3916627205	6.5759121587	2.8379081161	3.0903902155
	0.3941862064	6.3054748492	2.6733957078	3.2822560031
	0.3917696479	6.407859416	2.6170725801	3.5205676413
	0.3969785382	6.0015682101	2.5042106726	3.5409325044
	0.4068677919	5.7614928776	2.4465290138	3.5326993811
	0.4041273963	5.4175865826	2.4767529003	3.5300243481
	0.3962239365	5.4692766588	2.3833535253	3.4953743266
	0.4081631406	5.4268030476	2.2875873845	3.3491496739
	0.4055846636	5.4165486133	2.4251591513	3.115835811
	0.4046437027	5.0945820995	2.4040538555	3.1045691464
	0.4070236004	5.0884859685	2.3023176009	2.9160839394
	0.4038127244	5.3171123927	2.308348215	3.0992165685
	0.417083938	5.2736605913	2.4507449287	2.9811542912
	0.961490873	5.1678795619	2.2393968701	2.6690121419
	1	5.1217792256	2.2350205405	2.581404587
	0.9893255938	5.3752881077	2.283324997	2.3926041188
	0.9703016879	5.0499578947	2.2801264472	2.3840907665
	0.9556037577	5.0993753681	2.7451491129	2.6576611034
	0.9640357443	5.0529746927	2.3370477828	2.2460701955
	0.9533277324	4.878674868	2.5827922309	2.2710309191
	0.9603757733	4.9135664332	2.6768493922	2.192890237
	0.9607546017	4.7560786778	2.4551899555	2.1181159494
	0.9676223936	4.6407077348	2.3655513383	1.9029572301
	0.9712518139	4.3842111904	2.1339476501	1.9151664883
	0.9833834874	4.2091520855	2.0734885184	1.6428893883
	0.9876972428	4.3838194236	2.1292179118	1.5927982796
	0.9846207897	4.1197022517	1.9648989946	1.6266942885
	0.9846268999	3.9047708939	1.6950005562	1.6001717495
	0.9850332239	3.7743367718	1.4962803923	1.4413018501
	0.9790208508	3.7548072325	1.3992706631	1.3929260388
	0.9827969144	3.7052222104	1.331013316	1.2700897493
	0.450891316	3.5380936511	1.0594895455	1.1928335548
	0.3995539601	3.5081672231	0.9943393159	1.3137220302
	0.4074971359	3.3157359044	0.790156047	1.2657739455
	0.4122844268	3.0449758348	0.6603898115	1.0522276805
	0.4034675017	3.1904081802	0.6761322967	1.0921316671
	0.4000855419	3.0060970586	0.7438474848	1.1533179956
	0.3975345605	2.9867229271	0.6268530382	1.2002368343
	0.4072038494	3.0744235263	0.6111996406	1.2068020013
	0.4182265333	3.2787282254	0.5937481708	1.2311219512
	0.4219812113	3.8059306237	0.5108021293	1.2538823961
	0.4080501031	4.4060283554	0.4868277962	1.4460567494
	0.4043504163	4.973645624	0.4123464644	1.5612957116
	0.4071794088	4.8996289713	0.4703909713	1.3746052377
	0.3975070648	5.42211324	0.5357785243	1.6466678941
	0.4032505919	6.0442368381	0.4690063678	1.478230288
	0.4047781257	6.3716612449	0.4556227068	1.5497644865
	0.3995539601	6.608768257	0.605095738	1.7692705424
	0.4013442297	6.9603520046	0.5376764951	1.8311858507
	0.4046498129	7.0133631218	0.6675433697	1.871020449
	0.4123180325	7.4540178415	0.8930997631	2.0799914438
	0.3916688307	8.1779356891	1.4749307067	2.1085923724
	0.4079676163	8.1507551998	1.8207282035	2.376305259
	0.4181012755	8.7100162671	2.5492949029	2.9288513888
	0.4216665394	8.5354035892	2.7934902313	3.1971168693
	0.4151286947	8.7969155927	3.093174424	3.4730769455
	0.4164668143	8.5113525837	3.3054077328	3.8676574752
	0.4108424349	8.3365368103	3.4680206777	4.0277884477
	0.4134392423	8.2515035151	3.4621026895	3.7810504801
	0.4082761781	7.8340699781	3.3519022018	3.8055052541
	0.4059115558	7.6749135087	3.0927234516	3.8550687927
	0.4009348507	7.5150151843	3.2643606866	3.8803255975
	0.4004674253	7.3270395784	2.7685169927	3.6135104135
	0.4182754143	7.1190814287	2.9929712549	3.3127185216
	0.4166898343	6.7584084651	2.8890721152	3.573807143
	0.4120308562	6.6193217982	2.6200608184	3.5867216817
	0.415681662	6.3756196707	2.4815292921	3.5632615168
	0.4134361873	6.6500151385	2.9467672468	3.8179028954
	0.4036263652	6.5772976417	2.8605442107	3.8770742978
	0.4156572214	6.5032536214	2.4568220701	3.6157241746
	0.4040754602	6.5020103067	2.7422214721	3.6052495985
	0.4007393264	6.9083589881	2.6305481923	3.6916663729
	0.4065500649	7.1040996285	2.8199720238	3.7564639109
	0.4092599099	7.2395475647	2.5621443584	3.5428970216
	0.4129595967	7.8709092263	2.7081432254	3.3961796621
	0.4031436646	7.7471126531	2.57936417	3.244584428
	0.412657145	7.9727215213	2.8274104417	3.5979441889
	0.4198151684	7.8455710635	2.8809199921	3.7661922548
	0.4127151913	7.8914200652	3.093934119	4.1175558169
	0.4057893531	7.8546807147	3.0565331784	4.1481811705
	0.4042159933	7.9285331145	3.0812895693	4.4732603379
	0.4079462308	7.9691072848	3.127679928	4.3047246966
	0.4152386772	7.6451350623	2.8937542899	4.1095356692
	0.409128542	7.3165388297	2.5301678903	3.3974834853
	0.4116642481	7.4455321916	2.4852567367	3.4659816285
	0.4045123348	7.2428622627	2.4936388325	3.4280007434
	0.4057771328	7.0570873562	2.256364538	3.3028912334
	0.4040754602	7.2706905065	2.4839329028	3.7651734971
	0.4248193691	6.9951577354	2.5912432456	3.6665623637
	0.4266432445	6.7453209327	2.6523681978	3.7578947121
	0.4240586573	6.9189459409	2.6567896806	3.8226453268
	0.4184801039	6.9525895533	2.6568789058	3.5218161704
	0.4237531505	6.8940165899	2.7304451996	3.4540808564
	0.5512197357	6.9287103254	2.9040499216	3.6319744144
	0.982192011	6.6120715029	2.5808972016	3.4447343196
	0.9849812877	6.4041279423	2.3340516757	3.0653873069
	0.9823661499	6.2651913129	2.2835756513	2.697658699
	0.982329489	6.2953244567	2.0675623057	2.7334282863
	0.9945405942	6.2821629447	2.0881472699	2.5040382488
	0.9900068739	5.7416454857	2.0821207349	2.3752801445
	0.9866279691	5.5916491038	2.1502990856	2.32634543
	0.9896860918	5.2570940436	2.0368595135	2.2107819969
	0.9894936225	5.886841176	2.4191930785	2.4081839852
	0.9923287253	5.0632790387	1.968736622	2.0133789968
	0.9858580921	5.0864451078	1.8373959663	2.0019004028
	0.986261361	4.988053236	1.6814270562	1.8864878236
	0.9979744902	4.5699307588	1.4177842718	1.6158534484
	0.9878286107	4.4760436887	1.3438235593	1.5245261335
	0.9904345834	4.4159046263	1.2150901703	1.4568910676
	0.9921179256	4.187141912	1.1847131997	1.4875087154
	0.9866432445	3.7921144444	1.0314830398	1.4276983465
	0.8714397006	3.8544687813	1.0838877686	1.3304846107
	0.4013747804	3.6236535902	0.8913513099	1.2441898518
	0.4173008478	3.7119095775	0.9652461767	1.2061585537
	0.4122630413	3.5869956462	0.7795839503	1.2393089552
	0.410665241	3.3726926749	0.7098720901	1.2540228346
	0.4094218285	3.4134903222	0.8132737707	1.2372270869
	0.4045978767	3.0467703375	0.5633090024	0.9679636094
	0.4081448102	3.3988983129	0.599029249	1.0401901585
	0.4073291072	3.4388829518	0.6246005607	1.0592132074
	0.4116856335	3.6290784876	0.6338686246	1.118950707
	0.4053708088	3.6447874392	0.5267379126	1.0550145934
	0.4191033377	3.7169485235	0.5638405115	1.0041715889
	0.4224028107	4.0502132133	0.4342980917	1.0096348669
	0.4223630948	4.7585403849	0.6584574882	1.2388708479
	0.4144840755	5.0045168769	0.5827013294	1.2804845377
	0.4133292599	5.6740295056	0.7605378669	1.6849581397
	0.4150920339	5.9518577357	0.9720717738	1.8506382884
	0.4131215153	6.3796399487	1.1723577167	2.0973212907
	0.4107080119	6.8443381458	1.3907941923	2.4007861431
	0.4168761934	7.28145771	1.4169932777	2.3444426888
	0.4086947224	7.3961574854	1.62026146	2.4125279514
	0.3977667456	7.4039904196	1.8200162525	2.4326846585
	0.3966699763	7.3857182462	1.8463695915	2.5484923238
	0.4054044146	7.7879599861	1.9505993545	2.562997335
	0.3989826625	8.1282600311	1.7889110318	2.4092688563
	0.408181471	8.2291160447	2.011286678	2.5129059002
	0.4083800504	8.3192450422	1.9907736583	2.6415849471
	0.4131642863	8.2170006503	2.0019000042	2.6013976552
	0.4123974643	8.0636403687	1.9618650176	2.9044726344
	0.4140685863	7.8036569767	2.1242030891	2.8966858649
	0.4188894829	7.9283170919	2.0942080127	2.9266165718
	0.4291820057	8.2248430999	2.1632674321	3.1894163766
	0.4177438326	8.4208233925	2.3565634357	3.4554193917
	0.4222989384	8.5177538852	2.2636997315	3.4655850128
	0.4150767586	8.3571843311	2.1288867666	3.2768234488
	0.4184587184	8.2171389186	1.992319226	3.2264629399
	0.4162896204	8.4483168474	2.1726854216	3.1085139871
	0.407503246	8.4344748843	1.9295606249	3.2379583659
	0.4114626136	8.0447128683	2.1534084217	3.0051470488
	0.4176246849	8.0568759054	2.3508827637	3.2229182603
	0.4110410143	7.6821735008	2.2060806222	3.0590836968
	0.4223783701	7.2238985754	2.2271691173	3.0606511732
	0.4243672191	7.1128449924	2.0427346856	2.8475318271
	0.4183426258	7.1879519619	2.1070346084	3.0303939052
	0.4115512106	7.171022646	2.2922374969	2.857431265
	0.4271748262	7.5647819354	2.2207300871	2.850517599
	0.420789735	7.4645073065	2.382090345	2.7721612384
	0.4184312228	7.5647671176	2.3158471791	2.561619532
	0.4085816849	7.6023869197	2.1682012781	2.4343617009
	0.4146490491	7.742415562	2.0658533775	2.4288545285
	0.4056732605	7.5692350481	2.0893878445	2.1444898585
	0.4127579623	7.5632012356	1.806886863	1.9423190602
	0.4275750401	7.2979541078	1.6909971791	1.9045169162
	0.4219262201	7.3743322409	1.7603443908	1.8575070221
	0.4250362789	6.8949667821	1.6754698095	1.8508719076
	0.4204597877	6.706115055	1.7464374444	1.9573521249
	0.4183609562	6.3240124473	1.6754436082	1.8210720167
	0.4138455663	6.3383632278	1.4721852917	1.6615292334
	0.4047964561	6.2969050627	1.6388443976	1.7071618301
	0.4075215764	6.0809800383	1.8358888112	1.7733135253
	0.4002505155	5.9720947399	1.6815430487	1.7048501858
	0.4124341251	5.8219678874	1.7201063616	1.6768691801
	0.4107416177	5.9295569544	1.642172218	1.653428583
	0.4252898495	5.6363941042	1.4303432469	1.4355055805
	0.4205239441	5.5994696142	1.5415458625	1.5838407491
	0.4171511495	5.6620355734	1.5033780154	1.6127567879
	0.415684717	5.7505851758	1.8130372742	1.8620869034
	0.4000336057	5.648942674	1.5828813506	1.902559842
	0.4175758039	5.8266670384	1.6347161616	1.8510164028
	0.4347483388	5.622994573	1.5686832111	1.7922521718
	0.4225861147	5.5129595435	1.7263569766	1.7214376604
	0.4128129535	5.3074768242	1.5213595144	1.7620001009
	0.4106530207	5.1334825701	1.5789474895	1.5636096898
	0.4182693042	5.1866189343	1.7321309703	1.6781385145
	0.4134392423	4.8717951645	1.6244467532	1.7013704156
	0.3742549454	4.9476778767	1.593919149	1.8228436418
	0.400360498	5.0311868766	1.6120970103	1.8181573198
	0.4210066448	5.1962274136	1.5140493042	1.8281206703
	0.4275139387	5.247714115	1.5983954073	1.5780347303
	0.4213488123	5.4485920828	1.6028596118	1.6462715032
	0.4186389674	5.6456942094	1.5151770635	1.7138354493
	0.4000855419	5.7164268003	1.4383251912	1.6985883397
	0.4053280379	5.8800961247	1.5938394897	1.8746052825
	0.4094371038	5.6249122233	1.6117529363	2.1602527968
	0.4213488123	5.784102186	1.6364634128	2.0590073098
	0.4155808447	5.5202852838	1.5692560566	2.1532341688
	0.3997250439	5.520925764	1.7174767262	2.2850634565
	0.4030000764	5.2544440967	1.5195905758	2.2257840989
	0.4128648896	5.1302408965	1.6075707282	2.1425133427
	0.412250821	4.956672052	1.6196692224	1.9899459288
	0.4085266937	4.8960423087	1.4835221973	1.940086
	0.4042893149	5.0369546198	1.422853665	1.9087222793
	0.3992637287	4.8541578076	1.4105648394	1.85862278
	0.4143374322	4.9275574915	1.3381236065	1.7619809167
	0.4237470404	4.9257708694	1.2247806551	1.8623752158
	0.4231238066	5.1119326954	1.4098815158	1.9213139123
	0.4109432521	4.8348995463	1.3700092228	1.9888007663
	0.4047109142	5.0328543015	1.8979966965	2.229861023
	0.4161582525	4.6762930837	1.8683075433	2.0364671241
	0.5629756358	4.7111494206	1.9217322489	2.1658201841
	0.9837012144	4.4845442383	1.865904269	2.0909321746
	0.9835729016	4.5004671721	1.7712316239	1.9911028227
	0.9781593218	4.5273307147	1.5313649973	1.7534954598
	0.9692446345	4.8940655666	1.9569326795	2.0695024193
	0.9853815016	4.8228073311	1.6772698469	1.8681392779
	0.982732758	4.6051500695	1.4743927369	1.6883913338
	0.9789017032	4.70221526	1.53374802	1.6120649561
	0.9874864431	4.4169696213	1.3514856227	1.4905948737
	0.9888001222	4.4506867202	1.176066465	1.2577377472
	0.986530207	4.3605686925	1.0945346923	1.2908121641
	0.9848865806	4.3978699067	1.0677864755	1.0184792335
	0.9757855343	4.2623182705	1.058210978	1.0908295316
	0.989738028	4.2800414362	0.8487849183	0.930545799
	0.975095089	3.9006390269	0.9569076924	0.9436277596
	0.9691132666	3.8528739679	0.8578540423	0.9908738648
	0.982418086	3.5864504663	0.8931816274	0.8300147653
	0.9811838387	3.5384229669	0.9615365245	0.7867582818
	0.8539158329	3.5976737617	0.818379944	0.8661142024
	0.4111357214	3.2911781133	0.6457454914	0.710775813
	0.4101153288	3.3645909582	0.6019971099	0.7365198824
	0.4109432521	3.1109458296	0.6489033258	0.5070992405
	0.3999236233	3.1252746759	0.6673267823	0.6926864661
	0.413152066	2.9490143752	0.5221240014	0.7118737122
	0.4134025815	2.8424920893	0.5943434073	0.6826934766
	0.4123180325	2.8375008201	0.3974490906	0.641260882
	0.4123455281	2.655252321	0.4321842302	0.5796177278
	0.4175147025	2.8074518238	0.4742704874	0.6206223755
	0.4073963186	2.8579024696	0.3911814551	0.9140689276
	0.4056182693	3.1939944064	0.378214046	0.7893064663
	0.4091010464	3.5800090304	0.3610437402	0.9175406293
	0.4130879096	3.8284625435	0.3877190422	0.9919549875
	0.4149362255	4.3038236894	0.365781716	0.9211947351
	0.4124585656	4.5746958845	0.2785418547	1.1194649814
	0.4073993737	5.4022238491	0.3862169612	1.3970222093
	0.4175452532	5.8811815972	0.3955631937	1.6352231064
	0.4132131673	5.9125122535	0.5611809549	1.6572748128
	0.4057099213	6.4537599298	0.7452795984	1.7484992629
	0.4131642863	6.725073173	0.7926218474	1.7134792009
	0.4157580386	6.9151606548	0.8494091945	1.8900868725
	0.4130451386	6.9577877556	0.7960459205	2.0741107711
	0.4228274651	6.7936677883	0.8904651439	2.0466758438
	0.4189475292	6.4893014052	1.138950569	2.1614301147
	0.415095089	6.2586530427	1.3475336941	2.5256656843
	0.4140197052	5.9439816248	1.7343055003	2.511760533
	0.4124768961	5.9179966475	2.0297067179	2.7571885516
	0.4155258535	6.2110849105	1.9832402235	3.0224199303
	0.4182051478	6.9286125917	2.0654288598	3.3227497706
	0.412608264	6.5833353933	2.1079194786	3.160882176
	0.4081906362	6.806688249	1.9573687247	2.9232162028
	0.4083769953	6.4961919999	2.2403404439	2.8621098037
	0.4076896051	6.3774967493	2.0357474146	2.8842553398
	0.4136744825	6.2777677711	2.1205824569	2.8261593601
	0.4148842893	6.137824345	2.0664648814	2.6320243772
	0.4148323532	5.8561358681	2.312284633	2.7584222341
	0.4197998931	5.8431920582	2.3355485943	2.9799007769
	0.41401054	5.8836007114	2.7239319476	3.3225434814
	0.4004185443	5.7370051808	2.70209508	2.8794257599
	0.4023462919	5.2988015836	2.497742485	2.722462294
	0.4096753991	5.3806377615	2.5773429865	2.5473269257
	0.4129840373	5.3763349281	2.2976163004	2.6049302828
	0.4096295731	5.3354056321	2.2853417899	2.4996643553
	0.4049767051	5.6179384089	2.2930558752	2.8364555291
	0.4092812953	5.5708216445	2.3298527752	2.7573150573
	0.4095715268	5.906682884	2.6598816295	2.9430327168
	0.4130787444	6.1594765896	2.4832832623	2.8352774415
	0.4026915145	6.1367596249	2.3599246862	2.6092464952
	0.4082150768	6.6478769158	2.4148755645	2.6411552559
	0.4100022913	6.5823106613	2.4717678081	2.7114213215
