# Supplementary material for: Ciliary and rhabdomeric photoreceptor-cell circuits form a spectral depth gauge in marine zooplankton
Source: eLife. 2018 May 29;7:e36440. doi: 10.7554/eLife.36440 (PMC6019069; doi:10.7554/eLife.36440)
Supplement: Figure 2—source data 1. [file elife-36440-fig2-data1.zip › Figure_2_G_lower_left_panel_488_Source_data.csv]

TIME_(FRAMES)	Larva_1	Larva_2	Larva_3	Larva_4	Larva_5	Larva_6	Larva_7	Larva_8
	2.1189224891	7.0307018522	7.2638858033	6.9340561108	2.2426376984	1.6258447711	2.953296297	-0.24063234
	1.8268916417	6.7325212349	7.4279343933	6.2655497566	2.0729358729	1.4414836547	2.8340962348	-0.268572518
	1.7968009557	6.4977087894	7.2407733481	5.9475168333	1.8671779669	1.375178141	2.7437628714	-0.3194827489
	1.5734334962	6.4407314188	7.1794534401	5.735447634	1.7064787319	1.2603838655	2.734198287	-0.3758760145
	1.5869054673	6.2337712503	7.2467003266	5.4915983678	1.849102218	1.2818388954	2.7886808966	-0.336925849
	1.3099022287	6.2347084701	7.1039559798	5.2105235086	1.7518968437	1.1264738085	2.7664846342	-0.3667426083
	1.304246092	5.8714883437	7.486350311	4.9691087636	1.7058063336	1.0863773098	2.7999868237	-0.3907805854
	1.20697886	5.6005767051	7.0800785471	5.1212356883	1.7920244854	1.0964802837	2.8712361233	-0.3758700405
	1.2063159047	5.5319941212	7.1949691525	5.0377423098	1.9621117183	1.0870628882	2.8661227613	-0.315412534
	1.1958631816	5.1820041253	7.1564975076	5.069510475	2.3157486434	1.0602968784	2.8060624282	-0.1747337407
	1.0927408405	5.0663415108	7.0060349995	4.6559445622	2.2588690338	1.0827372114	2.6157900524	-0.136448649
	1.0639627298	5.0024617802	7.0117611864	4.4942440837	2.2951501278	1.0520199892	2.6269844945	-0.1263175962
	0.9911948521	4.8275491928	7.2031068814	4.6254774857	2.3698659017	0.9509421702	2.5992069333	-0.088235003
	1.0528592297	4.7136025558	6.905750935	4.6315229879	2.2669503745	0.9695930282	2.5130117444	-0.0979149303
	0.9553440196	4.7902454951	6.9840379839	4.6882467647	2.2092669383	0.9209063829	2.5134846291	-0.1210342356
	0.8749545694	4.6260214307	7.1742812086	4.5922619023	2.324166667	0.8620926128	2.4040448122	-0.0332265625
	0.8955428914	4.6364224992	7.1237056365	4.185918704	2.2791929722	0.8306987264	2.3455007284	-0.0282701921
	0.8643539444	4.6056494018	7.2179385479	4.249896938	2.3831691398	0.8465128516	2.3039629503	0.0343782392
	0.890860326	4.6448011421	6.7737594901	4.2977797499	2.3887433582	0.8230168432	2.278473067	0.0483965743
	0.9269347384	4.6786461792	7.0536185137	4.132334653	2.5773582258	0.8465799162	2.152606033	0.1973199863
	0.9681502072	4.6534560728	7.4652163539	3.9047124782	2.6293993245	0.8020095929	2.0916044539	0.2571207331
	1.0858780029	4.7213093004	6.9321095724	3.9928099314	2.6407866673	0.8228406079	2.0228128894	0.3055021951
	1.0746529842	4.6026149555	6.9130073944	3.9049427091	2.587337086	0.8295000985	1.9798993699	0.306802318
	1.0915764323	4.4861288298	6.9723876557	3.7999842003	2.6139268155	0.8182998755	1.8449161665	0.4168268798
	1.0641752664	4.426006706	7.0144863806	3.7189866155	2.5175893514	0.8251805189	1.8434382273	0.3657031269
	1.1386466518	4.2155433581	6.9315015708	3.5545564044	2.4746224496	0.852609271	1.7392080859	0.4228443794
	1.2311394773	4.4011399143	6.8156151011	3.3063810594	2.4356276916	0.7749030393	1.7187721481	0.4170742145
	1.3283418535	4.2103756442	6.7660574848	3.3063265444	2.4181371422	0.7500529247	1.6721151856	0.4461546447
	1.4374567233	4.1236741617	6.7522282845	3.2755087541	2.5530843834	0.6903162635	1.6851123758	0.5150825666
	1.5604235457	4.1458379367	6.6644256306	3.0664379833	2.5745135952	0.7423075575	1.720405886	0.4964570955
	1.61378534	4.2715051634	6.6670535152	3.133560283	2.6715955986	0.6659532149	1.7553594222	0.5219649975
	1.6592695379	4.2312222088	6.7536330311	3.1929546488	2.6923542797	0.6938316307	1.7101327126	0.5743540018
	1.5826203236	4.2658116186	6.80842123	3.1904050547	2.6982712108	0.6506996687	1.7604323918	0.5327320852
	1.494714014	4.2974773277	6.751414909	3.3214927352	2.6258106039	0.6568506978	1.7761089252	0.4784062884
	1.462711953	4.2608861112	6.8455386289	3.2569516555	2.4295818466	0.6556544829	1.8139086827	0.3394179485
	1.3234589819	4.0482570682	6.6540412251	3.3405576907	2.2759587303	0.658168844	1.8583941862	0.2246910516
	1.2317810176	4.2582557802	6.5532390257	3.3291242246	2.1759316826	0.6646752392	1.8174411921	0.1972501185
	1.0754103997	4.265420679	6.6750347406	3.1333204261	2.0300788489	0.6032076398	1.823563283	0.1132483681
	0.9849204025	4.1355014156	6.4352771961	3.1085253978	1.9403968714	0.6335536808	1.7712156116	0.0955170328
	0.9518977112	4.1884991283	6.7239523004	3.1061455137	2.0132005514	0.6633895651	1.6709188811	0.2048463718
	0.9070350995	4.0605557671	6.2415983708	3.0897603486	1.9857772359	0.5522294588	1.6769554736	0.1841562088
	0.8517604271	4.1387127014	6.2825835115	3.0054589774	1.912290745	0.5713515	1.6712025849	0.1442602843
	0.8448018869	4.2699417561	6.3011955645	2.7523753181	1.7618851039	0.5349091347	1.7080655419	0.0315090731
	0.8190070205	4.0219246108	6.6144985492	2.7664104136	1.6918038665	0.5275942945	1.7387922462	-0.0270235733
	0.8178601032	3.9814179953	6.2898014322	2.8627830186	1.6617888147	0.5479593642	1.7913309411	-0.0723161329
	0.8316273688	4.0697580721	6.3668342165	2.7425261	1.7672477952	0.4895262977	1.858555266	-0.0491281978
	0.6995522384	3.9548904331	6.0984587645	2.7548861601	1.8498047315	0.4950101467	1.9260071747	-0.0395649841
	0.6819591626	3.9279796271	6.5871592442	3.0075021561	1.7908769411	0.6042935082	1.9375491577	-0.0756998686
	0.6633864147	3.7944052581	6.2176430695	3.1393142375	1.7919680852	0.6055452604	1.9734952877	-0.0919825873
	0.7432917806	3.9359863919	6.338580626	3.1956011734	1.7938185723	0.5846906841	2.0673535302	-0.1323116506
	0.7440721603	3.8315207506	6.2416527002	3.2280391949	1.7045820795	0.6145219323	2.2635815329	-0.2469535315
	0.7181475087	3.9484007419	6.2631850318	3.1855985863	1.859931324	0.6305242977	2.2338915076	-0.1674030195
	0.7615719959	3.926941118	6.2805953551	3.351785715	1.7038401133	0.689414583	2.2688573312	-0.2490316205
	0.7344070605	3.7569762852	5.9994232411	3.3651610582	1.9233397037	0.5976807005	2.3230758959	-0.1720719469
	0.695717633	3.7309756831	5.7538730418	3.2823679736	2.0113037566	0.6687667902	2.427146253	-0.1713298059
	0.6836757481	3.7167219054	5.7846575459	3.1441704381	2.1757255382	0.5503528505	2.3952185563	-0.0916379917
	0.6236484326	3.6463785933	5.9609492351	3.189611832	2.2185799474	0.4942278098	2.4709900281	-0.1021493724
	0.593725448	3.8934505929	5.7710911589	3.0915463935	2.1627935823	0.5257789826	2.4671104076	-0.123349496
	0.6024136826	3.8789546052	5.8784731449	3.0613494768	1.9460679415	0.4742653376	2.5410372513	-0.2341442691
	0.6035039142	3.9212416529	5.9724018997	3.0265321527	1.9672876429	0.4085258033	2.5665056914	-0.2334762204
	0.5159245144	3.7411051674	5.9105191959	3.0591334485	2.0390940924	0.4001645387	2.6648746766	-0.2348255209
	0.4596384584	3.8049361152	5.8957395354	3.085766659	1.9347651123	0.3871895395	2.7485687677	-0.2960826976
	0.5007227714	3.8195961272	6.0246922768	3.3547704409	2.1387459706	0.4215061981	2.8238037948	-0.2426010707
	0.4859270306	3.726139253	6.059473751	3.5270508142	2.1509682803	0.4216616822	2.9479242857	-0.2703448013
	0.5231636669	3.7312329883	6.026858999	3.3795560201	2.2025950376	0.4108669586	3.2394823523	-0.3200780872
	0.5221806548	3.7780897544	6.11904388	3.5887978795	2.2427274196	0.4100901195	3.2471475482	-0.3093238338
	0.5050542659	3.6963194447	6.1327742631	3.7573952329	2.0299401113	0.413568289	3.2685931772	-0.3789560214
	0.4073366709	3.727837624	6.2478570411	3.9153749624	1.9360347868	0.4432276931	3.4679821918	-0.4417402744
	0.4408814458	3.8841021063	6.4661250744	4.0695504096	1.8674562629	0.4835342623	3.4152917091	-0.4532073914
	0.441041147	3.9358560347	6.1932809048	4.1303450867	1.8411475268	0.4673762995	3.3239094861	-0.4460897523
	0.5034969195	3.9492164368	6.4789084229	3.9358173294	1.8805687936	0.4943523578	3.2125464352	-0.4146173973
	0.5101423653	4.1311964472	6.3553869803	3.6893377433	1.8322087319	0.4618915093	3.1180463487	-0.4123856649
	0.5992037485	4.1081235129	6.1224858806	3.7629507415	1.8254295236	0.4058617891	2.886657669	-0.3676321431
	0.6170988058	3.9852106579	6.069555016	3.6080590339	1.6344717983	0.4862448108	3.0771798831	-0.4688409971
	0.6969056363	4.1013334856	6.0317693456	3.6077090747	1.6571892054	0.483676977	2.8538596936	-0.4193165105
	0.7234932133	3.8572195292	5.5064700291	3.4840558962	1.5134908083	0.4591571768	2.7263947825	-0.4448746682
	0.7463875121	4.0064263022	5.429273866	3.4125562614	1.6026165374	0.4208197597	2.718567994	-0.4104923839
	0.8081429887	4.0449079532	5.6823742743	3.521239689	1.4915547329	0.3864781048	2.712641006	-0.4501466543
	0.7014339714	4.1152806312	5.5632152863	3.262753718	1.4874162813	0.4089156597	2.8121325584	-0.4710717755
	0.7009832946	4.0972395538	5.5969999679	3.369665915	1.390387241	0.4023785282	2.9543730419	-0.5293799323
	0.6599652109	4.0570757172	5.6090573461	3.3166517695	1.4191935066	0.3920698644	2.8726658334	-0.5059663779
	0.6662095607	4.1440683124	5.6191411221	3.4186903963	1.2778451465	0.3655497964	2.7239128919	-0.5308788507
	0.6853599955	3.9524123687	5.9917376835	3.2879150183	1.2970435161	0.3655132237	2.4623471976	-0.4732491351
	0.6253181646	3.9541911684	5.5664809764	3.3219358382	1.4348135244	0.3904166223	2.4863001329	-0.4229121797
	0.639203508	4.043412392	5.9990979109	3.334106912	1.3720430011	0.4314256227	2.5111618976	-0.4536222446
	0.6907931261	3.951487642	6.0708480534	3.1611065874	1.4995655235	0.4737895853	2.6578519026	-0.4357979381
	0.6170805143	3.9788426557	5.7759847886	3.1896420131	1.53877756	0.5063639881	2.6917177836	-0.4283287909
	0.7771135629	3.8922734554	5.9724255853	2.973406334	1.4998929236	0.4822169649	2.6079215412	-0.4248703805
	0.7624497775	3.8590397468	5.9062735268	3.2718042346	1.3657083671	0.4913221797	2.4928947629	-0.4521596389
	0.8085771433	3.89148142	6.0841870562	3.1643291048	1.3600823934	0.5653835219	2.5561271165	-0.4679128496
	0.8171173808	3.8890498151	5.7964819837	3.4379595119	1.4976990059	0.5194823702	2.5824484841	-0.4200468992
	0.8204784708	3.8496967934	5.9832554069	3.2309211222	1.5271788756	0.4755229391	2.6172071526	-0.4164852889
	0.8121102444	3.7359312937	5.9316153473	3.1666546676	1.5102212233	0.5571768732	2.6715357213	-0.4346992214
	0.8528548495	3.9382113535	5.9115575967	3.2760362317	1.4916232877	0.532622613	2.6186212616	-0.4303783791
	0.7994024284	3.8839817411	5.9224434905	3.2623011106	1.4104771895	0.5699140836	2.7572334578	-0.4884447722
	0.7647134254	4.0220174642	5.8476074551	3.3076963604	1.5286034697	0.5702394663	2.6850702116	-0.4307026076
	0.6962122166	3.9338015816	6.0158953149	3.205902334	1.4875274614	0.5526566961	2.6190383633	-0.4320329621
	0.7842848839	4.0663703874	5.8370540858	3.3210757999	1.3764238312	0.5386665627	2.6036849668	-0.471355464
	0.7433261664	4.099697072	5.8399740201	3.5354232354	1.3103471618	0.5519101169	2.4604331193	-0.4674323185
	0.7160068367	4.1060416085	5.8158300679	3.2907300888	1.4251919904	0.5878185635	2.431041757	-0.4137525667
	0.7642310852	4.170843203	5.804766113	3.4432422157	1.6086922761	0.5032252412	2.2993509468	-0.3003711424
	0.6620065097	4.1358005241	5.5351912317	3.3049337033	1.4859656923	0.465650518	2.3457966113	-0.3665411208
	0.6548525985	4.1639285372	5.6849389697	3.5004108398	1.5537242296	0.4240366418	2.3510558505	-0.3391376776
	0.6216707874	4.2106021299	5.8689083666	3.0512835184	1.5478760672	0.4484726247	2.2613188035	-0.3154985203
	0.6883846542	4.0499385891	5.7370620478	3.1945038774	1.6384134423	0.4709658968	2.2231586818	-0.2630245175
	0.6825446656	4.2450023481	5.7288074577	2.910021752	1.5114575929	0.4847196712	2.1686926797	-0.3030558885
	0.699277225	4.372474426	5.9024447611	2.8560229792	1.4454508315	0.5233383861	2.1784420213	-0.336474959
	0.5757750295	4.3537122011	5.8083845088	2.9462067198	1.5920711947	0.4949818042	2.1844729763	-0.2711875075
	0.6092593105	4.5068053447	5.9139766547	2.7369430878	1.7365680824	0.4554168338	2.1939186681	-0.2084628716
	0.6529379669	4.4175379423	5.8976853521	2.7725959547	1.6826512867	0.4997522335	2.1639150233	-0.2224041755
	0.6862239902	4.2156487951	5.7265645924	2.800210762	1.5767588022	0.5329031404	2.2220299764	-0.2903971508
	0.6547773787	4.3232564555	5.5032647053	2.7833695241	1.6488082061	0.4861208012	2.1189796893	-0.2218857904
	0.6409792462	4.2322140042	5.8755911612	2.6331842433	1.7774199034	0.4849846164	2.2274458658	-0.2020367674
	0.6474904181	4.3314528636	5.9193022973	2.776712239	1.5892979222	0.5258730659	2.3083708047	-0.3115066613
	0.6306026764	4.1388013937	5.9795561841	2.599783037	1.6108840793	0.5172372764	2.312248383	-0.3033256759
	0.5788230542	4.04877987	5.8592832207	2.6595652916	1.6092631698	0.5147579263	2.2546879627	-0.2862590317
	0.6308102284	4.0578267107	5.9337504576	2.7059566069	1.5910222843	0.5232653612	2.0932349586	-0.2399217882
	0.685733882	4.0079138177	5.6684827216	2.51315134	1.5465589745	0.5602530331	2.224565152	-0.3047814432
	0.6204616294	3.9731702412	5.9437800773	2.4136745745	1.5950752459	0.568222589	2.3307072824	-0.3156260943
	0.6199052325	4.2357479424	5.6246542711	2.4831022163	1.5611560865	0.4724633408	2.2940166855	-0.3194661153
	0.6153099949	4.0444354176	5.7923810524	2.3702232218	1.5167909454	0.4911467923	2.2731775706	-0.3327441881
	0.6674084205	3.9167471178	5.9664698245	2.4039845443	1.3324203953	0.5157170953	2.1668894422	-0.3850999644
	0.6250939028	3.8817443143	5.4656748422	2.3773605884	1.3792101695	0.4595735222	2.1781120096	-0.3667863896
	0.6512396989	3.8124963057	5.6267201361	2.3778349258	1.3926665433	0.4991716198	2.2641034052	-0.3848926952
	0.6247749082	3.7944144099	5.5745207359	2.3280166612	1.3012604691	0.522516062	2.2611186923	-0.424505899
	0.6269309247	3.769085002	5.8588515388	2.2604779748	1.291639854	0.5183876628	2.2054891525	-0.4143522073
	0.6775883965	3.7846990486	5.9051142572	2.3186114588	1.3560220604	0.48951096	2.3011715316	-0.410725345
	0.6649966379	3.8315910329	5.6552386932	2.2633049248	1.2637784014	0.5581610928	2.1997233945	-0.4254830382
	0.664521007	3.7030749713	5.9791054501	2.224342604	1.3848175908	0.4492749359	2.4107297549	-0.4255608336
	0.6270592662	3.6434031811	5.9268541261	2.2116348808	1.3636839896	0.4686943974	2.3918472212	-0.4298615825
	0.618294723	3.6225460676	6.0403374511	2.121156154	1.3655776036	0.4110683322	2.406686867	-0.4325902458
	0.6014338606	3.5839133172	5.8896933175	1.984781969	1.2489382743	0.4051972295	2.2942628279	-0.4556254588
	0.6414509581	3.7663275717	5.7240118963	1.9267847756	1.1435121897	0.4090812116	2.2969572451	-0.5021621791
	0.6113949949	3.848776121	6.0981984385	2.04362794	1.0880429208	0.4013143433	2.2469347183	-0.5157656731
	0.6983518187	3.8501777501	6.0169157503	2.1606307479	1.0872635349	0.3986819198	2.0783502153	-0.4768622117
	0.6221868486	3.8644125789	5.956175063	2.1306765586	0.9977086669	0.48082652	2.2441776071	-0.5554234818
	0.7520144615	3.9672093079	6.0535864361	2.1273230121	0.9486271452	0.425187141	2.4269734326	-0.6091316318
	0.7242693096	3.8982839566	5.8616221578	2.0579916331	1.0207843835	0.4204793811	2.6149861261	-0.6096406121
	0.7041627828	3.9074818866	5.8827056042	2.1332864724	1.0282831477	0.4221288417	2.616403597	-0.6069860365
	0.8010462303	3.7155448442	5.8818964983	2.0836016122	0.941598511	0.4552079867	2.6294198352	-0.6418987571
	0.7296456528	3.8601060127	6.1766804169	2.4388053058	1.0266711116	0.3987613242	2.6100664772	-0.6066494395
	0.7349610297	3.7776103001	6.0470007674	2.5266151452	1.050803988	0.438228897	2.5537623314	-0.5885271017
	0.7398246077	3.866559592	5.888225578	2.5179565478	1.0367621195	0.3704668189	2.5007037223	-0.5854118542
	0.7823979437	3.7470263158	6.1406270561	2.6170489394	1.0242938715	0.4229719155	2.6714971911	-0.6165843352
	0.815605739	3.7452774184	5.8852688309	2.7607804521	0.9880720557	0.4375360819	2.6557904507	-0.6279555658
	0.847659081	3.6577816122	5.867042539	2.8077966683	1.0448773015	0.4418726833	2.6572973482	-0.6067894689
	0.8117986856	3.7080915072	6.2350800759	2.8601344016	1.091980544	0.4609311005	2.7990215513	-0.6098706194
	0.7374182417	3.8695574328	5.9443001231	2.7554738781	1.0276835019	0.4121560188	2.8180637172	-0.6353228298
	0.7170044463	3.7226615462	5.781748891	2.7257112631	0.9890298626	0.4211142628	2.7886591744	-0.6453385657
	0.6349912589	3.7310112992	5.8948960334	2.7761288124	1.034527669	0.431443639	2.8530521492	-0.6373961586
	0.6130646981	3.91721421	5.7835540677	2.8314911117	0.8743539215	0.3738085217	2.7451889541	-0.6814959057
	0.5495510292	3.9598949037	6.0267739123	2.7632276057	0.9759850258	0.4454744979	2.7566184146	-0.6459484488
	0.562225453	4.201665458	5.8919159563	2.7954539638	0.9839494556	0.4015090141	2.6440792288	-0.627866879
	0.5035904139	4.1422590718	5.7624055239	2.7135938984	0.9401582384	0.4337487639	2.4955177959	-0.6232612567
	0.5022937829	4.2232525366	5.8277924777	2.8046297202	0.8214555816	0.4589155792	2.434241352	-0.6625414399
	0.5338891301	4.1654652337	5.8473179927	2.6743678773	0.8784257713	0.5218786638	2.3998978879	-0.6339736887
	0.5541851592	4.1530111694	5.8744844314	2.6244376568	0.9098459819	0.5102744863	2.3048273191	-0.6052433194
	0.5323430233	4.1787607759	5.7044438681	2.6020893639	0.9396780781	0.5204702975	2.2071599809	-0.57425919
	0.588197638	4.0526308752	5.7680227796	2.612342487	0.8743800763	0.4894933028	2.2350535872	-0.6087878692
	0.5276377768	4.2492685406	5.7119693479	2.7124736867	0.8582838779	0.4994220315	2.303957851	-0.6274741408
	0.6184279237	4.2019430457	5.9033891638	2.6018250187	0.9421607486	0.4985863288	2.2891589223	-0.5884249279
	0.5774790476	4.377833555	5.698373237	2.8297571126	0.9788848199	0.5801756216	2.4647066944	-0.6028392254
	0.5676901209	4.1943919663	6.0081361355	2.693966719	0.9739464408	0.5511780909	2.4846336511	-0.6080120542
	0.5647535326	4.2820297385	5.9308565626	2.6348879558	0.9561730558	0.4977378588	2.5887142936	-0.6306378583
	0.5856653699	4.265719238	5.5662105651	2.5620428315	0.942059208	0.586463757	2.542205122	-0.6294322595
	0.5007811189	4.2552282846	5.9431856594	2.546326335	0.9809143975	0.5963864279	2.405368624	-0.5921978911
	0.5911850756	4.404605833	5.9376353788	2.4620796378	0.9173778875	0.5784698549	2.455595422	-0.6264132604
	0.571008124	4.37816149	5.8850920866	2.530744552	0.9386897802	0.5451514978	2.3280522646	-0.5967917926
	0.5397403952	4.2918652645	5.759537306	2.6330352092	0.8884995096	0.5555054736	2.2382671491	-0.6030413483
	0.6607540139	4.4266394245	5.6512632717	2.6779422284	0.9706370191	0.4822572923	2.2105629115	-0.5609095701
	0.5930786242	4.3440212294	5.9055538597	2.6160431855	0.9787804669	0.4618131126	2.1717871553	-0.5493202617
	0.6074657506	4.3882075345	5.9431243056	2.4437197237	0.9745324204	0.5177024747	2.1032805074	-0.5366607464
	0.6249488449	4.3895863334	5.9872740447	2.545361977	1.0258851705	0.4736118958	2.1074115102	-0.5132013062
	0.5846932976	4.3768996509	5.8146406598	2.3925650433	0.9905805146	0.505740835	1.9311770581	-0.4870586773
	0.5160626378	4.2609359782	5.7298159721	2.4996859651	1.0952765821	0.5152071888	2.0985167534	-0.4780710803
	0.5399903806	4.2190680288	5.7057151121	2.426321502	1.1894669568	0.493055228	2.0937910864	-0.4319075267
	0.5463830946	4.4101681855	6.1102020366	2.3523054888	1.2478978419	0.4939145347	2.0058374181	-0.3778669045
	0.5521849238	4.3303941263	5.4414059449	2.396540584	1.2905354018	0.4881435585	2.1390293325	-0.3966724148
	0.5439864122	4.2094306557	5.9102744777	2.4066054319	1.3536668574	0.5532705455	2.2079266013	-0.3869058616
	0.5857847205	4.2741969699	5.6887124706	2.4084561298	1.3753418614	0.5348823445	2.2343627829	-0.3844590181
	0.6318583759	4.1895031952	5.6727143718	2.4929589688	1.3518251861	0.6044841637	2.409735461	-0.4390151085
	0.6151421276	4.1726525288	5.7893808549	2.4756922507	1.2874178609	0.6157735036	2.4182967412	-0.4676344557
	0.6243621305	4.3413058944	5.728775865	2.4158916362	1.2647548283	0.6050115892	2.5042579952	-0.4949582548
