# Supplementary material for: Ciliary and rhabdomeric photoreceptor-cell circuits form a spectral depth gauge in marine zooplankton
Source: eLife. 2018 May 29;7:e36440. doi: 10.7554/eLife.36440 (PMC6019069; doi:10.7554/eLife.36440)
Supplement: Figure 2—source data 1. [file elife-36440-fig2-data1.zip › Figure2E-Source-data.txt]

Wavelength	c-opsin dark-light spectrum	c-opsin light spectrum
650,00	0,00366	-0,00535
649,00	0,00390	-0,00546
648,00	0,00393	-0,00515
647,00	0,00380	-0,00506
646,00	0,00396	-0,00477
645,00	0,00369	-0,00503
644,00	0,00361	-0,00544
643,00	0,00434	-0,00458
642,00	0,00381	-0,00476
641,00	0,00371	-0,00513
640,00	0,00445	-0,00456
639,00	0,00435	-0,00405
638,00	0,00463	-0,00438
637,00	0,00441	-0,00440
636,00	0,00480	-0,00447
635,00	0,00433	-0,00482
634,00	0,00470	-0,00446
633,00	0,00417	-0,00505
632,00	0,00434	-0,00467
631,00	0,00447	-0,00422
630,00	0,00430	-0,00454
629,00	0,00485	-0,00390
628,00	0,00480	-0,00435
627,00	0,00521	-0,00382
626,00	0,00458	-0,00426
625,00	0,00522	-0,00350
624,00	0,00497	-0,00430
623,00	0,00526	-0,00361
622,00	0,00568	-0,00369
621,00	0,00549	-0,00393
620,00	0,00514	-0,00373
619,00	0,00507	-0,00417
618,00	0,00552	-0,00398
617,00	0,00545	-0,00389
616,00	0,00547	-0,00412
615,00	0,00598	-0,00363
614,00	0,00516	-0,00409
613,00	0,00573	-0,00337
612,00	0,00519	-0,00399
611,00	0,00577	-0,00352
610,00	0,00534	-0,00378
609,00	0,00559	-0,00380
608,00	0,00596	-0,00354
607,00	0,00586	-0,00355
606,00	0,00558	-0,00386
605,00	0,00626	-0,00320
604,00	0,00596	-0,00343
603,00	0,00577	-0,00383
602,00	0,00583	-0,00368
601,00	0,00626	-0,00340
600,00	0,00676	-0,00265
599,00	0,00698	-0,00240
598,00	0,00720	-0,00221
597,00	0,00677	-0,00241
596,00	0,00714	-0,00207
595,00	0,00754	-0,00181
594,00	0,00691	-0,00219
593,00	0,00745	-0,00180
592,00	0,00765	-0,00136
591,00	0,00746	-0,00195
590,00	0,00789	-0,00145
589,00	0,00808	-0,00120
588,00	0,00758	-0,00146
587,00	0,00731	-0,00162
586,00	0,00772	-0,00149
585,00	0,00723	-0,00173
584,00	0,00745	-0,00154
583,00	0,00754	-0,00165
582,00	0,00768	-0,00169
581,00	0,00765	-0,00171
580,00	0,00793	-0,00102
579,00	0,00786	-0,00156
578,00	0,00814	-0,00149
577,00	0,00781	-0,00146
576,00	0,00772	-0,00176
575,00	0,00829	-0,00117
574,00	0,00803	-0,00119
573,00	0,00845	-0,00088
572,00	0,00830	-0,00137
571,00	0,00866	-0,00065
570,00	0,00850	-0,00089
569,00	0,00850	-0,00058
568,00	0,00834	-0,00065
567,00	0,00819	-0,00090
566,00	0,00851	-0,00109
565,00	0,00802	-0,00070
564,00	0,00892	-0,00015
563,00	0,00897	-0,00041
562,00	0,00924	0,00017
561,00	0,00921	-0,00045
560,00	0,00925	0,00041
559,00	0,00886	-0,00044
558,00	0,00904	-0,00021
557,00	0,00973	0,00047
556,00	0,00900	-0,00024
555,00	0,00919	0,00055
554,00	0,00962	0,00036
553,00	0,00993	0,00077
552,00	0,00996	0,00052
551,00	0,01017	0,00155
550,00	0,00977	0,00046
549,00	0,00971	0,00077
548,00	0,01001	0,00104
547,00	0,01062	0,00135
546,00	0,01032	0,00143
545,00	0,01052	0,00174
544,00	0,01069	0,00178
543,00	0,01094	0,00162
542,00	0,01085	0,00216
541,00	0,01061	0,00164
540,00	0,01114	0,00252
539,00	0,01122	0,00250
538,00	0,01141	0,00296
537,00	0,01147	0,00284
536,00	0,01106	0,00252
535,00	0,01169	0,00293
534,00	0,01190	0,00345
533,00	0,01142	0,00301
532,00	0,01161	0,00324
531,00	0,01196	0,00356
530,00	0,01255	0,00420
529,00	0,01205	0,00423
528,00	0,01235	0,00417
527,00	0,01270	0,00447
526,00	0,01281	0,00478
525,00	0,01284	0,00491
524,00	0,01291	0,00454
523,00	0,01334	0,00541
522,00	0,01370	0,00599
521,00	0,01316	0,00538
520,00	0,01327	0,00603
519,00	0,01382	0,00620
518,00	0,01442	0,00710
517,00	0,01395	0,00676
516,00	0,01450	0,00722
515,00	0,01459	0,00771
514,00	0,01496	0,00783
513,00	0,01475	0,00772
512,00	0,01539	0,00824
511,00	0,01474	0,00778
510,00	0,01509	0,00815
509,00	0,01579	0,00881
508,00	0,01503	0,00839
507,00	0,01572	0,00928
506,00	0,01599	0,00937
505,00	0,01571	0,00926
504,00	0,01580	0,00944
503,00	0,01607	0,00989
502,00	0,01677	0,01007
501,00	0,01661	0,01042
500,00	0,01695	0,01076
499,00	0,01720	0,01102
498,00	0,01665	0,01063
497,00	0,01820	0,01236
496,00	0,01796	0,01181
495,00	0,01787	0,01250
494,00	0,01833	0,01233
493,00	0,01840	0,01285
492,00	0,01890	0,01311
491,00	0,01881	0,01302
490,00	0,01940	0,01394
489,00	0,01933	0,01388
488,00	0,01977	0,01453
487,00	0,01987	0,01451
486,00	0,02086	0,01527
485,00	0,02042	0,01509
484,00	0,02054	0,01514
483,00	0,02060	0,01530
482,00	0,02098	0,01573
481,00	0,02165	0,01638
480,00	0,02178	0,01681
479,00	0,02263	0,01747
478,00	0,02228	0,01695
477,00	0,02265	0,01741
476,00	0,02314	0,01789
475,00	0,02318	0,01777
474,00	0,02304	0,01782
473,00	0,02379	0,01885
472,00	0,02380	0,01918
471,00	0,02467	0,01955
470,00	0,02450	0,01926
469,00	0,02504	0,01996
468,00	0,02558	0,02050
467,00	0,02580	0,02092
466,00	0,02660	0,02122
465,00	0,02653	0,02137
464,00	0,02739	0,02242
463,00	0,02839	0,02312
462,00	0,02860	0,02344
461,00	0,02988	0,02447
460,00	0,02966	0,02422
459,00	0,03103	0,02549
458,00	0,03195	0,02607
457,00	0,03241	0,02648
456,00	0,03395	0,02841
455,00	0,03428	0,02859
454,00	0,03624	0,03036
453,00	0,03711	0,03117
452,00	0,03823	0,03248
451,00	0,03998	0,03399
450,00	0,04112	0,03528
449,00	0,04206	0,03532
448,00	0,04460	0,03743
447,00	0,04638	0,03962
446,00	0,04899	0,04195
445,00	0,05135	0,04402
444,00	0,05357	0,04626
443,00	0,05642	0,04872
442,00	0,05919	0,05153
441,00	0,06217	0,05427
440,00	0,06444	0,05661
439,00	0,06810	0,06007
438,00	0,07194	0,06365
437,00	0,07558	0,06727
436,00	0,07930	0,07117
435,00	0,08371	0,07466
434,00	0,08780	0,07897
433,00	0,09202	0,08284
432,00	0,09650	0,08717
431,00	0,10049	0,09161
430,00	0,10545	0,09622
429,00	0,11046	0,10058
428,00	0,11572	0,10609
427,00	0,12170	0,11183
426,00	0,12725	0,11716
425,00	0,13356	0,12311
424,00	0,13932	0,12845
423,00	0,14431	0,13348
422,00	0,15055	0,13974
421,00	0,15657	0,14534
420,00	0,16226	0,15106
419,00	0,16801	0,15664
418,00	0,17545	0,16372
417,00	0,18091	0,16891
416,00	0,18708	0,17531
415,00	0,19283	0,18095
414,00	0,19880	0,18648
413,00	0,20420	0,19209
412,00	0,20997	0,19742
411,00	0,21492	0,20226
410,00	0,21989	0,20729
409,00	0,22544	0,21249
408,00	0,23002	0,21663
407,00	0,23494	0,22230
406,00	0,23970	0,22628
405,00	0,24463	0,23146
404,00	0,24886	0,23535
403,00	0,25273	0,23943
402,00	0,25693	0,24344
401,00	0,26082	0,24667
400,00	0,26461	0,25090
399,00	0,26808	0,25452
398,00	0,27184	0,25798
397,00	0,27455	0,26093
396,00	0,27777	0,26373
395,00	0,28058	0,26693
394,00	0,28311	0,26904
393,00	0,28581	0,27169
392,00	0,28766	0,27368
391,00	0,28917	0,27538
390,00	0,29044	0,27637
389,00	0,29358	0,28038
388,00	0,29389	0,28125
387,00	0,29590	0,28273
386,00	0,29706	0,28401
385,00	0,29685	0,28383
384,00	0,29750	0,28455
383,00	0,29734	0,28466
382,00	0,29609	0,28357
381,00	0,29644	0,28334
380,00	0,29588	0,28352
379,00	0,29550	0,28246
378,00	0,29420	0,28147
377,00	0,29286	0,28017
376,00	0,29107	0,27806
375,00	0,28943	0,27702
374,00	0,28797	0,27536
373,00	0,28599	0,27321
372,00	0,28435	0,27143
371,00	0,28125	0,26897
370,00	0,27928	0,26673
369,00	0,27715	0,26462
368,00	0,27476	0,26203
367,00	0,27132	0,25873
366,00	0,26839	0,25630
365,00	0,26588	0,25362
364,00	0,26191	0,25004
363,00	0,25895	0,24665
362,00	0,25561	0,24337
361,00	0,25255	0,24017
360,00	0,24934	0,23689
359,00	0,24653	0,23433
358,00	0,24303	0,23089
357,00	0,24018	0,22727
356,00	0,23563	0,22343
355,00	0,23161	0,21936
354,00	0,22819	0,21588
353,00	0,22458	0,21247
352,00	0,22222	0,20959
351,00	0,21895	0,20689
350,00	0,21499	0,20298
349,00	0,21281	0,20093
348,00	0,20903	0,19676
347,00	0,20597	0,19370
346,00	0,20279	0,19043
345,00	0,19841	0,18623
344,00	0,19605	0,18383
343,00	0,19350	0,18079
342,00	0,18987	0,17721
341,00	0,18803	0,17498
340,00	0,18415	0,17129
339,00	0,18529	0,17399
338,00	0,18277	0,17188
337,00	0,17942	0,16725
336,00	0,17859	0,16750
335,00	0,17299	0,16159
334,00	0,17173	0,16087
333,00	0,17049	0,15727
332,00	0,16948	0,15889
331,00	0,16562	0,15403
330,00	0,16689	0,15382
329,00	0,16469	0,15255
328,00	0,15999	0,14665
327,00	0,16082	0,14887
326,00	0,15987	0,14749
325,00	0,15737	0,14512
324,00	0,15611	0,14388
323,00	0,15534	0,14207
322,00	0,15526	0,14334
321,00	0,15231	0,14055
320,00	0,15460	0,14102
319,00	0,15600	0,14226
318,00	0,15201	0,14125
317,00	0,15302	0,14047
316,00	0,15142	0,13860
315,00	0,15257	0,13919
314,00	0,15376	0,13988
313,00	0,15557	0,14136
312,00	0,15434	0,13984
311,00	0,15929	0,14531
310,00	0,16175	0,14794
309,00	0,16482	0,15166
308,00	0,16913	0,15522
307,00	0,17864	0,16416
306,00	0,18781	0,17267
305,00	0,19870	0,18471
304,00	0,21550	0,20034
303,00	0,23311	0,21851
302,00	0,25638	0,24102
301,00	0,28339	0,26817
300,00	0,31778	0,30172
299,00	0,35910	0,34211
298,00	0,40819	0,39228
297,00	0,46403	0,44735
296,00	0,52892	0,51061
295,00	0,60711	0,58857
294,00	0,69459	0,67531
293,00	0,79121	0,77533
292,00	0,89618	0,87876
291,00	0,98616	0,96981
290,00	1,06583	1,04791
289,00	1,13642	1,11764
288,00	1,21678	1,19483
287,00	1,30895	1,28932
286,00	1,41076	1,38616
285,00	1,49495	1,47674
284,00	1,55891	1,54197
283,00	1,60946	1,59019
282,00	1,65049	1,63901
281,00	1,68858	1,67440
280,00	1,72475	1,69842
279,00	1,74926	1,72663
278,00	1,75978	1,74261
277,00	1,77090	1,75557
276,00	1,78095	1,76284
275,00	1,77930	1,76507
274,00	1,77681	1,76018
273,00	1,77027	1,75659
272,00	1,76587	1,74828
271,00	1,74988	1,73362
270,00	1,73817	1,72754
269,00	1,72857	1,71148
268,00	1,70641	1,69626
267,00	1,67802	1,66584
266,00	1,65507	1,64634
265,00	1,63315	1,62317
264,00	1,61151	1,59651
263,00	1,57377	1,56253
262,00	1,55166	1,53581
261,00	1,52667	1,51459
260,00	1,50292	1,49181
259,00	1,48162	1,46890
258,00	1,44155	1,43131
257,00	1,40180	1,39301
256,00	1,36443	1,35245
255,00	1,33673	1,32614
254,00	1,31787	1,30720
253,00	1,30176	1,28700
252,00	1,28625	1,26996
251,00	1,26535	1,25232
250,00	1,25551	1,24018
