# Supplementary material for: Ciliary and rhabdomeric photoreceptor-cell circuits form a spectral depth gauge in marine zooplankton
Source: eLife. 2018 May 29;7:e36440. doi: 10.7554/eLife.36440 (PMC6019069; doi:10.7554/eLife.36440)
Supplement: Figure 2—source data 1. [file elife-36440-fig2-data1.zip › Figure_2_I_Source_data.csv]

Time_(frames)	405_treatment	cPRC	SN_early	SN_late
	0.0297911726	5.1144914704	-0.2034150224	-0.0199071129
	0.0197764216	4.8651162124	-0.1721262031	-0.0009311002
	0.0183591716	4.8643613812	-0.1539557189	0.0112379172
	0.0283305374	5.0923866498	-0.1657495111	0.1148425816
	0.0207236652	5.1046657879	-0.1666330099	0.1339662934
	0.0082648811	5.3154056175	-0.1282777088	0.1515556262
	0.0193353387	5.3934727864	-0.127250498	0.2301632983
	0.0253224967	5.5736482728	-0.1277611743	0.330916582
	0.026558975	5.4138098239	-0.122586129	0.5145541121
	0.0036515879	5.1625374686	-0.1459538288	0.4953665202
	0.0198414994	5.0516310414	-0.1572307938	0.3953337933
	0.0287426968	5.0365493824	-0.1788128254	0.2943882073
	0.0327775207	4.7605710788	-0.1764706249	0.1456716814
	0.0261034303	4.8330984395	-0.142745807	0.1367297767
	0.016052525	4.5851740919	-0.145181932	0.0215761922
	0.0063848557	4.4313581962	-0.1872939307	-0.0360992761
	0.0142881934	4.3907144956	-0.1529855328	-0.1032211285
	0.0219746052	4.3279023332	-0.1242258957	-0.1157114604
	0.0043457511	4.1370432428	-0.0765563388	-0.1487361004
	0.0145557355	4.0475346691	-0.1197202784	-0.1582167432
	0.0463353965	4.07564943	-0.124206387	-0.2154994871
	0.0392202233	3.9388085722	-0.1459725585	-0.2192956742
	0.0028417308	4.0060659389	-0.1389034113	-0.2202993367
	0.0190605657	3.9325775935	-0.1652009171	-0.2477827103
	0.0195594956	3.8026324381	-0.1543673411	-0.2556381626
	0.0174770058	3.8460903412	-0.1690201944	-0.2407486819
	0.0007230867	3.7865733047	-0.1352358582	-0.2410868837
	0.0150980506	3.6210542161	-0.1696288039	-0.2823331637
	0.0145051195	3.7062769235	-0.1555376546	-0.2717014189
	0.0117935443	3.98313438	-0.1163373174	-0.2694156819
	0.0107089142	4.0014534031	-0.1271951589	-0.2483824979
	0.030037022	3.9345369287	-0.1521475663	-0.2503413957
	0.039126222	4.1195731334	-0.1904597072	-0.25384268
	0.0383380575	4.1899237249	-0.1679919389	-0.2379360022
	0.0358578701	4.2295460622	-0.1895117417	-0.2381728085
	0.0145701973	4.3752932441	-0.202731355	-0.2461592268
	0.0098267484	4.5641145755	-0.1920503517	-0.2034895869
	0.0400445421	4.5762489911	-0.2193893258	-0.2121335499
	0.0357494071	4.7420379943	-0.2094626149	-0.195569108
	0.0262625094	4.6868040801	-0.2135667636	-0.174334167
	0.0272025221	4.9787287362	-0.2104009061	-0.058946128
	0.0121623185	4.9905419211	-0.237070951	-0.0541632568
	0.0275206803	4.9670918897	-0.2390384966	-0.0816598174
	0.0376294325	4.9565344359	-0.2271385103	-0.0638542147
	0.0362772604	5.1771003686	-0.2235765769	0.0150234395
	0.0221626077	5.1935046027	-0.2342301381	0.0627616558
	0.0212370567	5.1287725413	-0.2326281803	0.0979571223
	0.0270289813	5.2612039233	-0.2074581009	0.2380109258
	0.0336813791	5.4212845839	-0.2172861997	0.2801672858
	0.0423801122	5.4996016852	-0.2086128165	0.2382162565
	0.0377378955	5.2487907764	-0.1735936933	0.3881071369
	0.0336163013	5.2808075486	-0.1553534418	0.4732183848
	0.0244331	5.0896498871	-0.1626156863	0.6243370874
	0.0253731127	5.2223012262	-0.1385508249	0.5771741159
	0.0170576155	5.0259979026	-0.1417476684	0.5351157709
	0.0232183143	5.0641257767	-0.143718445	0.423653668
	0.0437467461	4.8480776066	-0.1347939637	0.2943381798
	0.0432695089	4.7700217915	-0.1773148238	0.1248329829
	0.0386200613	4.7356500465	-0.1722240844	0.1185992811
	0.0320110488	4.5475512812	-0.1880640133	0.0208821479
	0.0334861457	4.6315091517	-0.1964371473	-0.0293103334
	0.0360747961	4.780967726	-0.2136068877	-0.0499673141
	0.0347370857	4.9036664978	-0.2121914581	-0.0592615122
	0.028952392	4.8618019381	-0.2279803268	-0.121456924
	0.0356698675	5.1220009872	-0.2266255277	-0.1529238991
	0.0343538497	4.9568904844	-0.2401488193	-0.2118051317
	0.0247946434	5.1233253286	-0.2424167876	-0.2126497577
	0.0315699659	5.1966588971	-0.2224470155	-0.2126911028
	0.0202898132	5.0317955003	-0.2247634358	-0.2161110359
	0.0126467866	4.7900110275	-0.2240825194	-0.2501490527
	0.026775901	4.7094563603	-0.193007694	-0.2479598473
	0.0276797594	4.7287617619	-0.2435144695	-0.2733669629
	0.0101882918	4.833531591	-0.2525184973	-0.2663059938
	0.0207670504	4.8701643816	-0.2555098106	-0.3007341413
	0.014367733	5.0004442386	-0.2509842542	-0.2580767093
	0.030037022	5.1482051951	-0.2325222972	-0.2560197829
	0.0163200671	5.1361406434	-0.2249773601	-0.2690827268
	0	5.203390463	-0.2207532531	-0.2986720194
	0.0387791404	5.1669256461	-0.2318472656	-0.2803574101
	0.0425825765	5.1351695639	-0.2466556405	-0.2873103749
	0.0387719095	5.027923877	-0.2576693279	-0.3033100506
	0.0171660786	4.942832886	-0.2605652991	-0.3128484044
	0.0173179268	4.8542962136	-0.2132402987	-0.2941069342
	0.0381645167	4.7032337401	-0.2041085828	-0.2623942259
	0.0304781049	4.705306936	-0.2099619405	-0.2912818677
	0.0279256088	4.6006452783	-0.1942342226	-0.2893711642
	0.0216709088	4.6865955238	-0.1746040172	-0.290723581
	0.029277781	4.7667428734	-0.163330598	-0.2469207148
	0.0516500839	4.8949435627	-0.1837112866	-0.2940762001
	0.0357204836	4.8473178121	-0.1926001664	-0.2988605477
	0.0386779083	4.9480993161	-0.1999063946	-0.2645715114
	0.0139266501	4.9505029627	-0.2102721314	-0.2406916858
	0.0223072251	4.9174704672	-0.2352380222	-0.2517048283
	0.0327847515	4.8725168243	-0.2379388607	-0.2760968968
	0.034447851	4.8920873159	-0.246142896	-0.2785382116
	0.0466680164	5.1190016711	-0.2713326342	-0.2642770633
	0.0253948053	5.2535567539	-0.2655694943	-0.2817425399
	0.0213672124	5.3068814266	-0.2763843849	-0.2824752641
	0.0314759646	5.2892525677	-0.2579871585	-0.3096772738
	0.0312445768	5.4232400505	-0.2530866845	-0.2434674061
	0.0252791115	5.1749857736	-0.2677291138	-0.2982648088
	0.0282365361	5.3444330046	-0.2344786837	-0.272644293
	0.0199355007	5.3870135753	-0.156330997	-0.324930589
	0.0095085903	5.2527501598	-0.1740796424	-0.2436951141
	0.0299647134	5.3522822991	-0.1587186886	-0.3002812763
	0.0467041708	5.4141660714	-0.18008271	-0.2550834417
	0.0330812171	5.2449067521	-0.1240146678	-0.2218972188
	0.0445855267	5.2569765139	-0.0320619422	-0.2234056265
	0.0331173714	5.1328820054	0.0134058579	-0.2478859401
	0.0336958408	5.1131324013	0.1762970693	-0.2483678225
	0.0418811824	4.9933671506	0.1862434301	-0.2781627685
	0.0461184705	4.8838176118	0.1367269403	-0.2693397847
	0.0290319315	4.7461467429	0.2288895011	-0.260494277
	0.0239197085	4.7069186134	0.3453013992	-0.2570546764
	0.0740440794	4.6921990157	0.4296271981	-0.2687735838
	0.0508474576	4.5418463964	0.5336976185	-0.2741549301
	0.0349757043	4.5647096382	0.6339593665	-0.2364477926
	0.0356915601	4.4957974261	0.759656234	-0.2650157854
	0.372114884	4.3464135198	0.8686193862	-0.279056779
	0.9641782843	4.1751602954	0.7916874438	-0.2554169572
	0.9679166426	4.2469837232	1.1031111649	-0.2345684552
	0.9739833401	4.1023180905	1.4298146799	-0.2346781356
	0.9919231214	4.0519065672	1.6852678175	-0.2431931756
	0.9836943946	4.0123457624	1.7739662726	-0.2667221975
	0.9711994562	3.7566328088	1.9214000118	-0.2422325837
	0.9588491352	3.6775951527	2.0548302127	-0.1909133754
	0.9631153468	3.4562320459	2.1418876692	-0.2130143093
	0.9692254295	3.3813202975	2.1323179032	-0.2188145161
	0.9701654422	3.0880025701	2.1491713315	-0.2232057985
	0.9708523746	3.0888283763	2.1984505188	-0.2155267077
	0.9674900214	2.8275480853	2.1884687259	-0.1773526914
	0.9715609996	2.7803360749	2.2630127714	-0.2063627694
	0.9581911263	2.7404952251	2.1940785418	-0.1941013021
	0.9688638862	2.7457974395	2.3017903616	-0.2152629802
	0.9789003297	2.7912624386	2.2693217102	-0.2153964072
	0.982204836	2.6717904417	2.1821400136	-0.2065347563
	0.6840038757	2.5227029917	2.1606976247	-0.2250384194
	0.0401457743	2.355697661	2.2243230787	-0.205100434
	0.035698791	2.2688251155	2.0982318866	-0.2175850041
	0.0388948343	2.1624424851	1.975675001	-0.2066407586
	0.0265300515	2.2349519165	1.7894233382	-0.1777095969
	0.0372534274	2.2682903311	1.5865479742	-0.2248876169
	0.0274772951	2.1520314975	1.3284252615	-0.2220237035
	0.023565396	2.2238929264	1.0944549002	-0.2107838329
	0.0367978828	2.436518812	0.9468775346	-0.2473732461
	0.046856019	2.6351005693	0.7524364326	-0.2455180266
	0.0303479493	3.0049703844	0.6182871267	-0.2268980882
	0.0345635449	3.4276419945	0.4528193272	-0.1904174599
	0.0457858506	4.1557198376	0.368480955	-0.1388571173
	0.0363784925	4.7319316977	0.2776488926	0.0106298138
	0.0404639324	5.0645360986	0.2124001608	0.1238873086
	0.0509053046	5.3819639054	0.1246086014	0.2744759556
	0.0491120495	5.669143675	0.0871119312	0.4689236414
	0.0449398392	5.8992611934	0.061953766	0.6384593084
	0.0236593972	6.0311292257	0.0318318444	0.899771705
	0.0432333545	6.218373905	0.045905897	1.0437563542
	0.0443035229	6.0879213841	0.0325808305	1.18419413
	0.0532553364	6.5434105802	0.0041666928	1.4149778166
	0.0440649043	6.6736360751	0.0223439357	1.5221298709
	0.0448819922	6.8226295388	-0.003283057	1.6298121951
	0.0661118181	7.0047568875	-0.0118647329	1.630789669
	0.0455761555	6.9729064545	-0.0325499609	1.759454828
	0.0418377972	7.3052012242	-0.022695853	1.8043203099
	0.0393576098	7.3796818158	-0.0398939655	1.7288570645
	0.031888124	7.2778983668	-0.0308886803	1.7780115935
	0.0133481807	7.2340229194	-0.03116007	1.7489604131
	0.0181567074	7.2217496758	-0.0462813129	1.7261913215
	0.0267614392	6.9213349794	-0.0547723825	1.7452485293
	0.0314759646	6.6795201743	-0.082413028	1.7322083347
	0.0276725285	6.575376995	-0.0621218499	1.518998259
	0.0253152658	6.8031083355	-0.0546988207	1.5672821774
	0.0400083878	6.9880325851	-0.0625452131	1.5770977689
	0.0411580957	7.2044023943	-0.0409965039	1.6916035586
	0.0559379881	6.9890145908	-0.0899137352	1.4645125383
	0.0555402904	7.1585184933	-0.0727228045	1.5333020144
	0.036841268	6.8684324841	-0.0841144646	1.4093427009
	0.0429007347	6.6932326357	-0.1294876586	1.2996986185
	0.0348672413	6.6877724411	-0.1424974125	1.1089965697
	0.0356264823	6.5708282109	-0.1331645779	0.9755027092
	0.0424596518	6.3562671866	-0.1551361004	0.7414198333
	0.0260238908	6.6025527697	-0.1583095561	0.7568884577
	0.0080262625	6.2626685227	-0.1729016039	0.5560637915
	0.043753977	6.3943617872	-0.1551766389	0.4744989617
	0.0546942789	6.2120371494	-0.1955935979	0.2952126051
	0.0439781339	5.8283009581	-0.199024688	0.1248224737
	0.0333849135	5.9723567071	-0.2171241988	0.0707833577
	0.0293139353	5.9694159681	-0.232225906	-0.0068349265
	0.0384465205	5.89411909	-0.232816757	-0.1234018695
	0.0361832591	5.6991759082	-0.21238872	-0.1523849917
	0.0197619599	5.5758650169	-0.233518171	-0.1587902796
	0.0383235958	5.7160987448	-0.2175480325	-0.1459823471
	0.0433562793	5.7652783351	-0.1983095551	-0.2099333275
	0.0495965176	5.6951208119	-0.1996718708	-0.2153245408
	0.0427778099	5.8288606949	-0.2036817372	-0.2259285843
	0.0289668537	5.9731794631	-0.1739138015	-0.2422060609
	0.0380126685	5.9266807948	-0.208792837	-0.2323988657
	0.0432261237	6.1483858412	-0.1985175413	-0.2862388497
	0.0487866605	6.0749128896	-0.2221571835	-0.2695316932
	0.0431393533	6.4147988602	-0.2121692322	-0.2508722677
	0.0249971077	6.4953097734	-0.1856547754	-0.2669085929
	0.0391551455	6.3015725516	-0.1943208812	-0.2886920045
	0.0564658414	6.3696064875	-0.2164755549	-0.2517854061
	0.0448241453	6.2337733248	-0.2040327246	-0.2648308545
	0.0522936311	6.1806110828	-0.2147062794	-0.2753714992
	0.0580060161	6.5209440907	-0.2239007445	-0.25048778
	0.0530745647	6.6790708178	-0.2357492266	-0.2390523569
	0.0325172095	6.7681834522	-0.2318799033	-0.2908984818
	0.0343538497	6.7643832208	-0.2474297301	-0.2717600692
	0.0541158096	6.5907746326	-0.2648707013	-0.320078308
	0.0619902239	6.9536474633	-0.2631634373	-0.264982094
	0.0521562446	7.0365091414	-0.279484841	-0.2609313199
	0.0506811477	6.9400046816	-0.2773227781	-0.2718314804
	0.0347298548	6.8083830654	-0.2792658567	-0.2796426145
	0.0256117314	6.6572703749	-0.2755315723	-0.27655576
	0.0241655579	6.6732187048	-0.2779108163	-0.2711856328
	0.0389743738	6.5041922507	-0.2738324165	-0.2994310087
	0.0397553075	6.5384811137	-0.255891584	-0.2555196011
	0.0444119859	6.445958607	-0.2506634337	-0.2836052777
	0.0280846879	6.4836858215	-0.2415735119	-0.2822108843
	0.0376511251	6.2726678365	-0.2559394392	-0.2814375947
	0.042119801	6.361145064	-0.2496961355	-0.2877485269
	0.0389960664	6.2191351403	-0.2549119848	-0.2845623433
	0.0386345231	6.2004718176	-0.2563908402	-0.2715151173
	0.7374399838	6.2357625186	-0.253755293	-0.2925597346
	0.9692254295	6.3482587722	-0.2621481694	-0.2565923549
	0.964084283	6.08056745	-0.1586979983	-0.2763272411
	0.9575620408	5.7681533761	0.2219097607	-0.2623025101
	0.9522835078	5.5393967669	0.7304252632	-0.1912219018
	0.9524787413	5.0211480341	1.1466464365	-0.2058001551
	0.9550529299	4.737883809	1.5972971467	-0.196016809
	0.9590154451	4.2962985789	1.7876422617	-0.2218887127
	0.9647639845	4.0971095607	1.930687547	-0.1985063973
	0.9636359692	3.9432395116	2.0545605072	-0.2260505023
	0.9447489443	3.7515018868	2.006407749	-0.1863281759
	0.9430569214	3.5502543264	2.0256567398	-0.2177892014
	0.9514953433	3.4463473926	2.0746314481	-0.1583421298
	0.9456238792	3.1849987886	2.1120793628	-0.2186964849
	0.9547564644	3.2706823898	2.1537792387	-0.1868753752
	0.9625007231	3.2211153738	2.1898897319	-0.1727494107
	0.9613148609	3.1919782361	2.2242827097	-0.1771736286
	0.9668681668	2.9595519244	2.1386192268	-0.2135079053
	0.3173266038	2.6131031882	2.1077864426	-0.2237082361
	0.0470946376	2.7718976482	2.0772280034	-0.2003883051
	0.0278533002	2.7667424966	1.9547260104	-0.2195806174
	0.0361398739	2.7683873148	1.7008073828	-0.1979770183
	0.0270145196	2.7504130309	1.4759209723	-0.2086327888
	0.0189014867	2.8864958283	1.2565147213	-0.1899506312
	0.0600451206	3.133161368	0.954316152	-0.2345269302
	0.0670229074	3.5931339443	0.7882670758	-0.2583380955
	0.050934228	4.2774392366	0.5790399815	-0.2022785157
	0.0274483716	4.8365105495	0.4897096649	-0.2679078671
	0.0319532018	5.3786651177	0.3126694661	-0.281344969
	0.0193136461	5.7917743969	0.2276068413	-0.1837503655
	0.0507896107	6.0714268256	0.155110014	-0.145461348
	0.0518887025	6.5433285013	0.1047015525	-0.0672869958
	0.0462992422	6.7099717144	0.0181711845	-0.0976514828
	0.048757737	6.7403577088	-0.0222667383	-0.0009937396
	0.0486709666	6.8906296402	-0.0324877325	0.2851185628
	0.0473549488	7.1655471746	-0.0354321237	0.6039115858
	0.0611080581	7.4990753077	-0.0620592119	0.9103856354
	0.0560826054	7.6231694949	-0.077877284	1.2871747099
	0.0561404524	7.9343536886	-0.0818897544	1.4999438927
	0.0482804998	7.800905448	-0.0904957677	1.5057277683
	0.0592208018	7.8146762667	-0.0739763608	1.55446514
	0.0454026147	7.8139733706	-0.1178783863	1.5772601161
	0.0570515416	7.8993232974	-0.069160264	1.6489552805
	0.0509125354	7.7939467086	-0.0888771103	1.6653035393
	0.038309134	7.8592161997	-0.0823438059	1.6724629629
	0.0539567305	8.1174845889	-0.0691987149	1.5218757738
	0.0532914907	8.1027127427	-0.082426139	1.5699871216
	0.0403120842	8.0476503168	-0.0834764643	1.6147438207
	0.0556921386	7.6601642296	-0.1042479603	1.5169714589
	0.0385405218	8.1810245347	-0.076925817	1.570275447
	0.0358940244	8.0760775328	-0.1009384674	1.4432013977
	0.054419506	8.5401105297	-0.0832551051	1.4441961557
	0.0568924625	8.4085442107	-0.0675518609	1.4529822607
	0.0557644473	8.5028466569	-0.0742108066	1.3746825971
	0.0577529357	8.5826930505	-0.0826031404	1.3546784446
	0.0578903222	8.5720363537	-0.0960114783	1.4336225442
	0.0543327356	8.6420467233	-0.117675205	1.331149464
	0.0462847805	8.6575803754	-0.1132110777	1.2748006678
	0.0557210621	8.6099423756	-0.1072240401	1.2302911623
	0.0486709666	8.4762957583	-0.1244427682	1.2576266699
	0.0405290102	8.4816122618	-0.107864534	1.2703738727
	0.033139064	8.1308735291	-0.0984677261	1.193089329
	0.048598658	7.8971470216	-0.1069755171	0.9730914066
	0.0565164575	7.8790903287	-0.1320048542	0.7393692432
	0.0591774166	7.5630099207	-0.1823594604	0.5005781846
	0.0610068259	7.6646616984	-0.1465218456	0.3861386494
	0.0503123735	7.4382791974	-0.1770785185	0.173885701
	0.0550485914	7.4745660248	-0.209200394	0.0537478019
	0.062908544	7.6013912388	-0.2329235282	0.0106257346
	0.0578975531	7.7831806894	-0.2287723504	-0.11555373
	0.0577890901	7.7332124082	-0.2292295082	-0.1334531902
	0.0578903222	8.0682604101	-0.2247902426	-0.1395915993
	0.047564644	7.8441300095	-0.230212034	-0.1927642685
	0.0546292011	8.1359261301	-0.2038639151	-0.1869775835
	0.0427488864	8.0807930633	-0.2203383278	-0.2258810546
	0.0493362064	8.0495048259	-0.2206072416	-0.2443722428
	0.0497555967	8.1704239262	-0.2191585457	-0.2648706442
	0.0379114363	7.9941767265	-0.2333861646	-0.275418004
	0.0379042055	8.051007023	-0.2071861384	-0.2812947287
	0.0494012842	7.9985389723	-0.1880544298	-0.2761623392
	0.0547810493	7.9834783069	-0.2058648129	-0.2945392311
	0.052843177	7.9151854428	-0.2271802421	-0.2932486617
	0.0607392839	7.8551622772	-0.2500209874	-0.2821970557
	0.0592931104	7.8041693897	-0.242634054	-0.3156902082
	0.0455906172	7.8114193636	-0.2622726635	-0.296421214
	0.0420908775	7.4441070671	-0.2745148117	-0.3054665942
	0.0282654596	7.484651096	-0.2611770161	-0.3238864385
	0.051100538	7.3908854786	-0.2745725397	-0.3208351867
	0.0503774513	7.3920487419	-0.2551401003	-0.3154858747
	0.0586712559	7.3891228002	-0.2803065406	-0.3061824057
	0.0600668132	7.0970882128	-0.2525502472	-0.3280834544
	0.0601029675	7.2787288803	-0.2095602243	-0.309687815
	0.0509197663	7.1966638354	-0.2037218291	-0.3103638978
	0.0440432117	7.1771145784	-0.2169669817	-0.3349724517
	0.9824579164	6.9148975542	-0.2146608835	-0.3268234092
	0.999291375	6.9853042413	-0.1719523884	-0.3391838181
	0.9956542489	6.9218135242	0.1038269223	-0.2650599731
	0.9746051947	6.6147317399	0.3925709413	-0.2785441085
	0.9966593394	6.417686746	0.6584080984	-0.3229888102
	0.9966882629	6.4298559405	0.973506525	-0.2522474416
	1	6.1185321152	1.147332484	-0.2887607011
	0.9988430613	6.0235889808	1.4717928968	-0.242412505
	0.973607335	5.9123317869	1.6001418482	-0.2607171233
	0.9891320067	5.7046687963	1.5821425693	-0.2537081061
	0.9722117776	5.4739207642	1.629932921	-0.2535208534
	0.9720382368	5.4598835015	1.7563437841	-0.2107887972
	0.9725227049	5.536407845	1.7913582792	-0.2409630578
	0.9769118413	5.5646882114	1.7554861392	-0.2140892363
	0.9844536357	5.3912429218	1.7075849095	-0.2423929919
	0.9905564875	5.3928035959	1.7365824002	-0.2591407645
	0.9822626829	5.3089145472	1.81908087	-0.2173189396
	0.9882715335	4.948235576	1.7457231932	-0.2459702921
	0.0803566264	4.721694043	1.6931692786	-0.248097051
	0.0464077052	4.6814087625	1.7229520471	-0.2565994474
	0.0500376005	4.7954947774	1.6934800072	-0.2428765243
	0.0529082548	4.5754256737	1.4442076328	-0.2343063487
	0.0475718748	4.6015663563	1.1971373697	-0.2865261359
	0.0509414589	4.6716380862	1.0041259192	-0.2288876974
	0.0483817319	4.9332082804	0.7816559562	-0.2767697767
	0.0410640944	5.353103049	0.6099904606	-0.2912406468
	0.0427488864	5.9965847126	0.4253107336	-0.2922641821
	0.0399794643	6.7028854153	0.3476567859	-0.2497247744
	0.0385694452	7.1453495152	0.2781237244	-0.1439776637
	0.0527780991	7.3036270324	0.1634565604	-0.0833789776
	0.0529371782	7.8294750211	0.0610438058	0.0030863199
	0.0570009256	8.4115856925	0.0298181982	0.1163405807
	0.0487794296	8.3199456703	0.0102626946	0.2903716575
	0.0278026841	8.6985836561	-0.0184968812	0.6238323422
	0.0369208075	8.7172405396	-0.0404696941	0.9252435924
	0.0531324116	8.976817769	-0.0579453684	1.1158521691
	0.0574347776	8.8924445566	-0.0833450811	1.2851191227
	0.0531830277	9.1775980456	-0.1008060439	1.3320295772
	0.0279834558	9.3239875389	-0.0871992474	1.4000833742
	0.0564513796	9.3083085354	-0.0661366084	1.5066432532
	0.0538699601	9.0292754891	-0.0933457384	1.4895619426
	0.0560102968	9.1157319959	-0.1084396493	1.4768584062
	0.0548822815	9.234535988	-0.1121891396	1.5365315749
	0.0554679817	9.5767970409	-0.0868386014	1.6707569138
	0.069112628	9.7008331507	-0.0767750813	1.6945658275
	0.0607103604	9.89698745	-0.0944326085	1.7081110611
	0.045496616	10.1203950583	-0.0782274556	1.7245201269
	0.0480201886	10.0026164698	-0.0897492314	1.5947576787
	0.0399071557	9.7643905024	-0.1200757273	1.489242205
	0.0535301093	9.9121785899	-0.101301609	1.6046727664
	0.0615636027	9.7331562164	-0.1379943386	1.6051429884
	0.0402397756	9.5486172279	-0.1160656474	1.5924898356
	0.0387212935	9.4832968503	-0.1329102106	1.5288425242
	0.0430525829	9.6407885995	-0.1339393348	1.3145968569
	0.0383452884	9.7184997705	-0.1188765954	1.301520816
	0.0460967779	9.3778631396	-0.1750987527	0.9898622704
	0.059423266	9.4765479842	-0.1566337301	0.7549302234
	0.0515199283	9.622233713	-0.191024013	0.5837647828
	0.0421848788	9.8303693704	-0.1674332244	0.6169644024
	0.0499435992	9.8309136489	-0.1717616059	0.5506011089
	0.0609851333	9.6718969092	-0.1832351583	0.3736690965
	0.0670879852	9.6133071002	-0.1969858243	0.2117684639
	0.0547882802	9.6344349157	-0.199737876	0.0885193449
	0.0436382831	9.3870644088	-0.1898732892	0.0546359802
	0.0448747614	9.3177647414	-0.2023229286	-0.0200113749
	0.0526045583	9.6432844908	-0.1936180778	-0.0428529157
	0.0549690519	9.5907760525	-0.228888742	-0.1075383121
	0.0539205762	9.3325472914	-0.227931442	-0.1053941909
	0.0501460635	9.404620523	-0.2483928051	-0.1260922719
	0.0417221033	9.1269567663	-0.2263773179	-0.1054647794
	0.0433562793	9.3571018793	-0.2451832204	-0.0198560836
	0.0465667843	9.72979235	-0.2338963422	0.0197087776
	0.0575866258	9.6386008347	-0.2439237462	0.1332708495
	0.0265951293	9.6459478886	-0.2513279425	0.0950224618
	0.0591123388	9.6820782078	-0.2529676678	0.1740931916
	0.0637473246	9.6734437783	-0.2586279795	0.1831877065
	0.052459941	9.3487007697	-0.2621250789	0.1216296898
	0.0437395152	9.6289079709	-0.2515713796	0.050054436
	0.0498712906	9.6309444661	-0.2674363385	-0.005273026
	0.0483961937	9.6760803254	-0.2420689406	-0.0131965403
	0.0627350032	9.5168632724	-0.2612507302	-0.1302723174
	0.0481648059	9.403572784	-0.3017363725	-0.1740076594
	0.0216419853	9.1263448827	-0.2826097445	-0.2287834196
