# Supplementary material for: Ciliary and rhabdomeric photoreceptor-cell circuits form a spectral depth gauge in marine zooplankton
Source: eLife. 2018 May 29;7:e36440. doi: 10.7554/eLife.36440 (PMC6019069; doi:10.7554/eLife.36440)
Supplement: Figure 2—source data 1. [file elife-36440-fig2-data1.zip › Figure_2_G_lower_right_panel_405_Source_data.csv]

TIME_(FRAMES)	Larva_1	Larva_2	Larva_3	Larva_4	Larva_5	Larva_6	Larva_7	Larva_8	Larva_9	Larva_10	Larva_11	Larva_12	Larva_13	Larva_14	Larva_15	Larva_16	Larva_17	Larva_18	Larva_19	Larva_20	Larva_21	Larva_22	Larva_23	Larva_24	Larva_25	Larva_26	Larva_27	Larva_28	Larva_29	Larva_30	Larva_31	Larva_32	Larva_33
	0.735586359	4.378212766	2.5499124936	1.6958846641	0.2294491532	1.8982725841	0.7326756081	2.7244364618	0.9545228831	1.5842864365	0.8340696912	8.5126064815	0.5423908845	7.1076604512	4.5240892881	1.0769517489	2.8239002568	1.9439455425	0.730658323	3.8181883783	2.7953076749	0.1879872162	2.3432380172	5.7134147491	1.9334808126	0.9300881149	2.256084289	1.7606692397	1.5660337481	1.5740193359	1.1200521069	3.8182366459	0.5362885343
	0.7486189863	4.307383115	2.5907569119	1.7904358501	0.1288289715	2.1028773755	0.6500663102	2.8196166428	0.929014063	1.8625006284	1.1257076741	8.1507020755	0.7971965169	7.1243994894	4.4953259574	1.0535505306	2.7772690915	1.9228589897	0.9749423421	3.8544281283	2.8344401485	0.4347869348	2.6009933389	5.3698847962	2.1982093975	1.1193466069	1.953959439	1.7635086736	1.7717460225	1.4893148303	1.0602448518	3.9119273964	0.4863277701
	0.6826928867	4.33029644	2.4806742683	1.7517217074	0.2751135735	2.1776771766	0.5406955041	2.9761821784	0.9338208766	1.9800996688	1.123895347	8.4171793472	0.6997485605	6.7009419148	4.4316549366	0.9924946381	2.8650784498	2.1157608168	0.9372023244	3.9694999138	2.8871916428	0.5328801801	2.5782608031	5.4061455626	2.0851148212	1.2447797447	1.906133523	1.8087770826	1.8297632879	1.5806717216	0.9940330791	3.8331769676	0.5898772333
	0.6671835873	4.3900420729	2.4963771152	1.5219749338	0.3262135284	2.1041502818	0.7831824567	3.0825258356	0.8873137909	2.1129824874	1.1156544743	8.1718418541	0.6571159858	6.4912722572	4.4418326633	1.0320461835	3.0156774639	2.2921163679	1.189466618	3.8113060637	2.9029482816	0.5383334535	2.5074232114	5.2989314761	1.9874164383	1.339456408	1.956508679	1.8761074188	1.8994247009	1.5130359726	1.0118107522	3.5178433601	0.5285251749
	0.5976758756	4.3681493066	2.4324889612	1.4455579424	0.2481172755	2.0082454429	0.6054553111	3.0202228924	0.895434185	2.1259788407	1.1235867565	8.4665088345	0.6236575862	6.7552206285	4.4103704106	0.8955888431	3.1552419012	2.2633697282	1.1844948136	3.7067318003	2.8995873241	0.4668620409	2.3313757775	5.0195238966	1.8638527034	1.2694794794	1.9834267341	1.9545352645	1.8894620877	1.5964319784	1.0292226167	3.4991246943	0.5424718196
	0.5534713703	4.4356713707	2.3065858666	1.485322862	0.243870141	1.9522367908	0.7494449106	3.1915432371	0.9304661666	2.1240396081	1.1318667292	8.1979462626	0.7324968909	6.4995783424	4.5395425263	0.9125142236	3.2890827878	2.2294495213	1.3048785793	3.5391396876	2.758367649	0.4433612541	2.2915220704	5.3397583197	1.7776950499	1.2385422419	1.8758952683	1.9000815305	1.8184607243	1.5299060665	0.9018848746	3.6182060579	0.6199871536
	0.4819490259	4.3716328463	2.1785793415	1.3873314505	0.2629849205	1.8599445612	0.7299558736	3.054847008	0.9928905879	2.2183406473	1.1657454763	8.3341798521	0.8329245974	6.6646019126	4.5348862041	0.9013622054	3.2753560554	2.2327333304	1.1402317728	3.2416496791	2.9151334227	0.3709251483	2.2611046011	5.5609917078	1.8437173325	1.2171084471	1.7899550317	2.0187912193	1.9455516625	1.3732310896	0.8964473798	3.6410286757	0.6894999141
	0.5319072613	4.3368167936	2.1791728661	1.4084091887	0.3220162283	1.7332845577	0.7780510122	3.0648703069	1.0235075485	2.2141478929	1.1298725382	8.0392980873	0.8946168846	6.9139817734	4.5005746472	0.8752568305	3.2385527276	2.3267495356	1.3152800975	3.1403311722	3.0160347323	0.4010507188	2.2384933989	5.103091308	1.7596384608	1.2539967759	1.722425648	2.077427996	1.8876939542	1.3216888541	0.8216772644	3.4844865542	0.683567223
	0.47979908	4.2227237382	1.9311352636	1.3783414607	0.3428871039	1.7079654591	0.6805719276	3.1472363183	1.0075053488	2.1459803425	1.1486343112	8.4505891871	1.1401161771	6.4384782917	4.3759580517	0.8858817991	3.3820401672	2.2599972748	1.3947152454	2.9296698977	2.833102421	0.3933139745	2.3102439314	5.0157383826	1.7687080833	1.1922291008	1.7637701905	2.0492076301	1.9871926466	1.4155128291	1.0100364845	3.5228794323	0.8484956605
	0.4646771194	4.2325105605	1.8502237638	1.2218183831	0.3763299719	1.6895027269	0.7548248992	3.0094405714	1.0209936359	2.17024054	1.1223323652	8.2908992507	1.3979069949	6.7833379137	4.4753791941	0.8622641764	3.5365295985	2.3752814412	1.4506001341	2.7201202019	2.7201069528	0.4137198063	2.4006109333	4.7695160393	1.7847295443	1.1818730093	1.7729069775	2.0819388205	1.9576584727	1.3654343205	0.8805201968	3.3640283106	0.9177881086
	0.3965700876	4.1666538112	1.7898645362	1.1613052978	0.2558699449	1.6554041835	0.6685270481	3.1387932916	1.0493020665	2.1317147391	1.1789772671	8.0497322283	1.6512363817	6.6294418474	4.3798232911	0.8599538641	3.5721074687	2.3934933441	1.571718248	2.5754077516	2.8198906881	0.3871543102	2.3864717401	4.9627720504	1.6088958548	1.1417552441	1.7742047821	1.9877183014	2.1228390775	1.320435728	0.9028823272	3.3895822585	0.961667896
	0.4612015768	4.2246849019	1.7585404063	1.1234575979	0.3996783658	1.7233414731	0.6035402555	3.0216975621	1.0918875075	2.0803241276	1.2067154408	8.2837701787	1.8469630584	6.308730433	4.2534669813	0.9402381733	3.6634820842	2.4954976923	1.9313383227	2.5411006697	2.6859340752	0.4596663945	2.426254955	4.7244224375	1.5678547425	1.1965943402	1.7701458298	2.1037425244	2.1367487511	1.1778518438	0.9612353947	3.6000969462	0.9494113104
	0.3593310802	4.1904086843	1.6140370003	1.0929402454	0.2398107267	1.6580851376	0.6533118789	3.0750601842	1.2917573101	2.1579003356	1.1785100749	8.0155922574	2.1202450543	6.6129864356	4.2443854186	0.9121334428	3.8379633641	2.6098572405	1.619504259	2.467094279	2.7230593172	0.4290218162	2.5803527609	4.9462218996	1.6420196035	1.2575980804	1.7779931818	2.0933090589	2.1045877861	1.2332984622	0.9478543422	3.91907953	1.0561401895
	0.4187113941	4.1119999767	1.589267851	0.9575330921	0.2105810292	1.6512246136	0.5807719712	3.0449508677	1.2120929783	1.9839995886	1.1864489075	8.0133859952	2.608507082	6.1879468678	4.4060947346	1.1092432972	3.8523859814	2.91069348	2.0437859112	2.3645174077	2.7160973924	0.3799237256	2.5440144754	4.8790832359	1.5903114923	1.2005879565	1.8234953148	1.9850172951	2.0103615148	1.2002173532	1.0119568226	4.149154488	0.9998435134
	0.3468370266	4.0277828019	1.5383391285	0.9839333628	0.1778964466	1.5222179855	0.622270826	2.9523807492	1.3671344349	2.1793177198	1.2090822731	8.3249606836	3.0672905515	6.1070952	4.5757685916	1.1409190372	3.8890068681	3.1664812328	1.9181722221	2.2716938713	2.6165808467	0.3583398674	2.5859849687	5.1005522262	1.6241449291	1.1255358254	1.8066066305	2.0979425884	2.0858583073	1.193049995	0.9974745408	4.227096135	1.0374206039
	0.4237330624	4.1795149608	1.4349300235	0.9088403777	0.1952298646	1.4221082423	0.5573085702	3.1524817963	1.4044987843	1.9746441568	1.2243885677	8.4249161812	3.3752723578	6.3245116521	4.5939155084	1.4225978087	4.0993456616	3.2868029973	2.2179540189	2.1604180131	2.7703881463	0.3201530878	2.8925152104	4.6353541222	1.5697998989	1.1772533338	1.8767202921	2.1177555463	2.0173889422	1.1979802158	0.9865167149	4.5913278416	1.2010554925
	0.4071437114	4.0315813978	1.3766397744	0.9432969363	0.2260376004	1.4377529878	0.5769703635	3.0754397642	1.3355313653	2.0194595213	1.232320339	8.2913960772	3.5045234376	5.8413868538	4.184035682	1.4397736528	4.0450340988	3.2384135577	2.0487059943	2.082272889	2.4235549681	0.4042450257	3.2839001313	4.7484593068	1.6693142784	1.1819343367	1.9271320021	2.0276992997	1.9992189004	1.1626856283	0.9626546892	4.7892629441	1.2331049603
	0.3797769973	4.0853000769	1.4742964464	0.9767616311	0.0738064293	1.3529027125	0.5936594717	3.1990196403	1.2767910981	1.9930248391	1.184855787	8.5234175305	3.533384373	6.0733270953	4.3091763778	1.7093442215	4.2805926338	3.2009871973	1.9962288176	1.979754305	2.5127331801	0.372933503	3.6760413621	4.202565508	1.592373914	1.1269136785	2.1013784604	2.1206027044	2.1963020492	1.0516630414	0.9764319532	5.3020333797	1.4437678933
	0.3526387974	4.1027533217	1.3174990167	0.9158041491	0.1702906995	1.3933697862	0.561148324	3.205253179	1.3552663767	1.9983034496	1.2320073208	8.2210474617	4.027447138	5.9635295075	4.3383283053	2.0092340788	4.3768212857	3.3545548045	1.8314266055	1.8731704666	2.5057083111	0.3668030712	4.1027435218	4.994539744	1.61492162	1.1830599432	2.1108272232	2.1674698171	2.2238168926	1.2038849504	1.0254444351	5.4930124101	1.5709916109
	0.3302676057	4.0946469809	1.3420303586	0.9374826314	0.2326749629	1.3975728984	0.5502784546	3.0786569401	1.5045404278	1.8557028577	1.2399779264	8.6397694936	4.4518478656	5.8548855422	4.5126776965	2.272586337	4.4762708335	3.5360212419	2.1434717518	1.8867827659	2.6424628101	0.3216907187	4.4524189243	4.9589233675	1.5184149731	1.350715326	2.2792259019	2.1462934022	2.2682402634	1.255916544	1.0376666489	6.1795880359	1.6465001362
	0.3542477157	3.8259687231	1.2233336688	0.9096250369	0.2560154081	1.216467372	0.687837746	3.0981334688	1.5229329377	1.8409894262	1.2033765707	8.5947513014	4.7345790134	5.7796408724	4.2202496838	2.4563483031	4.4079190133	3.6295550713	2.2826541672	1.8157239355	2.746413423	0.3755420542	4.6719470312	5.2540033746	1.6740570413	1.3809647782	2.4314016627	2.3347801396	2.3390434193	1.0999296346	0.9716886412	6.9575047735	1.7268070921
	0.3424279987	4.0015599541	1.1888500316	0.8865986895	0.2767461581	1.1384764073	0.6516804597	3.1620282412	1.5965275492	1.8271576013	1.2363963186	8.4027217912	4.7728687995	5.6832408357	4.4938753266	2.7826484706	4.5633962227	3.7770126357	2.3728275862	1.8375930212	2.7965864063	0.3707711417	4.8228906097	5.2835102956	1.7192345001	1.3885528776	2.5069717484	2.2543073068	2.5454832075	0.9954959577	1.0194635517	6.7425828913	1.813798392
	0.3568299536	3.9857591194	1.3347252907	0.9697641299	0.1421889824	1.1675035272	0.6708688378	3.1805578656	1.579891683	1.8385566777	1.3586341207	8.5556030339	4.999704746	5.6180496492	4.5379854962	2.992132702	4.5493199366	3.8774853124	2.4506777826	1.651200152	2.7975822262	0.4038140283	5.0041885614	5.7811806978	1.6441683207	1.4145830197	2.5095279505	2.3429443904	2.6309712625	1.0870997733	1.0997620987	7.1703571044	1.9313260312
	0.3655280509	3.9522737384	1.1497990938	1.0541838073	0.2007367652	1.0555882565	0.6764845454	3.2144489409	1.519987984	1.8527956908	1.2973796308	8.4456609114	5.1694438226	5.5446692092	4.5284249861	3.2732466672	4.7513421581	3.7275984728	2.1341292618	1.6516947264	2.9186143175	0.3958075521	5.3893876928	5.5575793682	1.6998349896	1.4875183839	2.5340313964	2.3989039013	2.7433736633	1.0593614294	1.1482592475	7.419030998	2.0899849556
	0.3748810761	3.9349952908	1.1315549761	1.063188899	0.1578052745	0.9045694914	0.7683092152	3.1515839571	1.8054728456	1.7903381873	1.3979977198	8.6058027956	5.2618770056	5.5565981386	4.6420321732	3.4851409665	4.6912096094	3.6236985997	2.0865643914	1.5866609684	2.8790072655	0.4212550579	5.754747899	6.5280125507	1.7148546375	1.5153697835	2.749764449	2.6885793679	2.9187115484	1.0391447469	1.1661901242	7.8206662504	2.1293548705
	0.3488206214	3.9849874759	1.109817676	0.9684091091	0.1865986038	1.0401684439	0.831907491	3.200727985	2.1567734178	1.7366685973	1.4168988801	8.558196014	5.5856388958	5.5412975731	4.3442870861	3.6755468312	4.6735647432	3.661929583	2.1436032116	1.6191325091	3.0198719176	0.3554698624	5.8385177443	6.4520674285	1.6604878152	1.6420989385	2.9112787523	2.7557492651	3.1273754285	1.0554385927	1.1720585554	7.8548487922	2.3162925031
	0.3736887132	3.8337020778	1.1765403995	0.9868281812	0.2198471924	0.9115242727	0.7899529054	3.1825243144	2.231780893	1.679132194	1.4263221018	8.8208972064	5.6236278955	5.4775725991	4.3809063866	3.8264446668	4.7479599634	3.7315704658	2.1999468266	1.5732526354	3.1281908228	0.3628245528	6.0755624123	6.5134323008	1.7507777823	1.8409352536	2.95276589	2.8047512275	3.3622927446	1.0221116727	1.1947461382	7.5210244098	2.2812965531
	0.4111739376	3.8097810548	1.0503497848	1.0455988372	0.0970672399	0.9284025584	0.8192328618	3.1820901011	2.2742247752	1.7642499411	1.5274904704	9.0044361996	5.6693946765	5.5319772842	4.4115003449	4.1117915523	4.7442572285	4.1273606482	2.0686692602	1.5739506613	3.1804036896	0.4401435742	6.124805489	6.7539087211	1.7424807129	2.0622893258	3.1185758285	2.9144518622	3.7430590555	0.9959924067	1.3313102564	7.5206906046	2.3904178352
	0.3817255297	3.9277605983	1.0569626231	1.1621697615	0.1005504899	0.9125243994	0.799671096	3.0435177187	2.5787057496	1.7371091045	1.5655031807	9.0758033969	5.6539426331	5.4131057423	4.4563549745	4.1878517398	4.8366439505	4.335057825	2.5725267827	1.5447970271	3.2830760774	0.4139447859	6.2255135742	7.16133439	1.827829376	2.2431670844	2.958013051	3.0530103525	3.9529240502	1.0495271551	1.304505308	7.9708121375	2.6252507211
	0.3898172251	3.7978986779	1.0509860581	1.2771039132	0.1365413721	0.9051983161	0.9651979531	3.2955794602	2.5742174857	1.6570225443	1.604889037	9.0183851774	5.8012910998	5.2614376353	4.4788912844	4.3285251299	4.9125107254	4.44315641	2.1746107825	1.5890337697	3.4364007641	0.4250787615	6.4016857395	8.151350345	1.8399249403	2.4543334292	3.1520528695	3.2535046068	4.1534152059	1.1292467299	1.3060438634	8.2363025458	2.7962766438
	0.3960315792	3.789878164	1.0125387301	1.2403632836	0.2496185944	1.0049050462	1.1264828522	3.2320809161	2.6641796121	1.6858753554	1.5513500472	9.0622683844	5.792171967	5.2107242954	4.497310674	4.3396358907	4.8583318174	4.3817794074	2.2237703593	1.4866354567	3.465478015	0.4287132996	6.3310992765	8.0770015022	1.8996157554	2.8104666775	3.2593061724	3.3498850924	4.3609305914	1.105420586	1.4227994547	8.7299415252	2.694939768
	0.4405694854	3.862734824	1.09277679	1.3199171473	0.1405965753	0.9286329428	1.2491729679	3.2645436054	2.6116049455	1.637345648	1.5114261431	9.1003646651	5.7357601803	5.359363526	4.432409474	4.795652471	4.8579016651	4.6176435089	2.1921715945	1.5619455336	3.5810296553	0.4881091001	6.4510958533	8.3528267722	2.0916928961	3.2127894682	3.2597821939	3.5610427804	4.6281740118	1.1535283712	1.4823058241	7.8413924347	2.9132120433
	0.4751125131	3.8495647141	1.0127687761	1.4641985556	0.0408105103	0.8234213201	1.4753880347	3.240921923	2.7818467489	1.6444312788	1.6827242346	9.037422137	5.7530209355	5.4862051764	4.2699350453	4.8323200791	4.9807560103	4.7507247569	2.2568991462	1.5597305331	3.658870058	0.481408728	6.6015376141	8.4717261905	2.0137391493	3.7166265233	3.3637299171	3.6482680956	4.9435457185	1.1219288118	1.5352791815	8.8357477051	3.0506284423
	0.5856629516	3.8449978454	1.072185197	1.5596425275	0.1768481618	0.9853990154	1.5088919092	3.337791752	2.800329602	1.6377614572	1.6854546507	9.1339176612	5.6535974788	5.352195066	4.2576810093	5.304598271	4.9369846924	5.0609874612	2.3736911396	1.7186982975	3.8149765165	0.4888795899	7.0030497246	9.3760692314	2.1520937926	4.1584952912	3.4747774871	3.6981592097	5.1459695151	1.1802359858	1.7610272578	8.8259605801	3.0310552849
	0.6448132595	4.0249100438	1.0061991952	1.3615712707	0.1987461122	0.9763066625	1.6287536797	3.3081050894	2.9401532015	1.6512536506	1.7233829922	9.1212870517	5.2265326194	5.5090368797	4.2808794041	5.4429984415	5.0244136135	5.0018173234	2.0301134032	1.6725990369	3.8220556426	0.4683321782	7.1174752258	9.1145434912	2.1095252121	4.9412508704	3.5575587709	3.7768922839	5.5923110154	1.1927116891	1.8370078874	8.8051013441	3.047290756
	0.667772321	3.9851225504	1.0293994506	1.5661756575	0.1451415956	0.9534300063	1.8666664243	3.3214585392	2.9692417035	1.674847073	1.6860860328	9.0075896315	5.278674759	5.0892358492	4.0407796433	5.6591139638	5.067938582	4.8875228486	1.8471855255	1.6499774577	4.1051769186	0.4670597951	7.2940793601	9.7798161278	2.1373110294	5.5715540899	3.7340460113	3.9057740238	5.8737434645	1.3424595952	1.8558681005	8.9443193227	3.087786091
	0.7688143132	4.0351909888	1.1233906197	1.4663675046	0.1755184885	0.9257152408	2.1222676215	3.2674830572	3.0165410204	1.6359808944	1.7846591061	9.1422744017	5.4379861446	5.1047116483	4.1018862796	6.0423953398	5.0580163801	4.9479894556	2.3192075488	1.7682673056	4.1635303402	0.446099384	7.1472462608	10.264487631	2.2662089036	6.2163310446	3.7338495691	4.0411377615	6.0046085351	1.2967770528	1.748623867	9.1821318472	2.9921569936
	0.8548426631	4.0896083197	1.0817530173	1.61098602	0.2433055847	0.9453536922	2.5013642832	3.2698275802	3.4569025256	1.717750492	1.8544098212	9.148067462	5.5473133154	5.1474955213	4.0642020435	5.9726769741	5.261286149	4.980898467	2.4063660253	1.7154927736	3.9572022055	0.4728316116	7.2647903868	10.8916652006	2.3404246113	7.0904387993	3.6804789659	4.1364560945	6.0316028686	1.2890801933	1.6804221763	9.2606151999	2.9900986792
	0.9079121813	3.9814115308	1.0325122874	1.5754225561	0.0720574674	1.0102526516	2.7907265823	3.1608219744	4.1450129672	1.8465327355	1.8517704305	9.1777168171	5.5617774461	5.218907484	4.2524528993	6.0048389348	5.2227229761	5.1000715313	2.020657238	1.7673615717	4.2390275993	0.4899257862	7.2664252492	11.8176844913	2.3413517725	7.4048353411	3.7192306042	4.3631334602	5.915135256	1.3741560081	1.7209935233	8.8184613779	3.1033131165
	1.0338511314	4.1770193662	1.0441965003	1.6722533067	0.1333141685	1.0748197468	3.2591084464	3.3166719834	4.2405967938	1.8347948652	1.8659895814	8.680197811	5.5648618755	5.0873683716	4.3476286112	6.3468253596	5.4653747876	5.4622628648	1.9758655048	1.8435127682	4.1525806846	0.4827173411	7.2720310858	12.049295295	2.3837146099	7.7883256209	3.6866898182	4.2747164299	5.7776186648	1.3497964367	1.7056344238	9.4404876965	2.8402453036
	1.2184526003	4.1164868318	1.0617659368	1.9081111556	0.1458039914	1.0068439245	3.5193822199	3.2406482114	4.3522675863	1.9489108551	1.7763570219	8.888038328	5.4572209443	5.2565405112	4.4022043268	6.3397461934	5.2724164578	5.6158211282	2.1700127809	1.8297150562	4.5692440261	0.5504900716	7.0637490597	11.5369547769	2.5169612744	8.0342749124	3.8980728706	4.3607071696	5.6304947541	1.4151826927	1.6911482572	9.2682322412	2.9222102725
	1.5566419007	4.2871767336	1.0825478521	1.9561037096	0.1977272383	0.9583811703	3.5875177417	3.2663481918	4.2802469843	1.9775176319	1.9726019433	8.6570543129	5.6061474058	5.0868050017	4.4718830299	6.246279324	5.4965412827	5.6989667792	2.027185253	1.9044524978	4.6024720755	0.4807711698	7.0541115589	11.9218685866	2.4524194664	8.140433672	3.8383385264	4.4002379625	5.8367035468	1.4984968556	1.7475511498	9.1520304307	2.7902832089
	1.78363036	4.3997844496	1.0342250733	1.9809193216	0.1716560653	1.024310578	3.9420887347	3.1985728074	4.3455672083	2.0577026117	1.9153192656	8.7347667379	5.6829886527	5.4850336185	4.3242011277	6.6308378681	5.4861631297	5.9014815029	1.9453410054	1.941668689	4.8246267504	0.5125052861	6.9525078541	12.3988145618	2.5782468728	8.2578503802	3.7801785915	4.4923160948	5.7942960739	1.5534819582	1.6435342951	9.6140559059	2.9240220448
	2.0029530925	4.2438539944	1.0787890262	2.0696770108	0.108650035	0.9704569595	3.9950220809	3.3009384033	4.2552275411	2.1634558102	2.0132364672	8.7088314127	5.6246759881	5.3020464788	4.2011140696	6.9205175426	5.6236924686	6.0086840872	2.2355280682	2.1252744079	4.7938975518	0.5226767774	6.9866773107	12.189141701	2.5103570509	8.8641230195	3.8134039282	4.7120086322	5.9670553375	1.6685368122	1.679831912	9.821142741	3.007378371
	2.1718868532	4.3630628461	1.0546906669	2.1939824838	0.1206765386	1.0054275917	4.2659721274	3.2783177619	4.1304308083	2.2134883128	2.0304912698	9.0847703988	5.6152646675	5.3507655585	4.2679987614	6.8446324653	5.4837347914	5.776377314	2.2600788151	2.1255876496	5.2083058785	0.533039607	7.1569718463	12.1102226192	2.6940749443	9.068178437	3.7989981358	4.837621432	5.7976240428	1.6946212965	1.6222456776	9.8503645156	3.1212747165
	2.4631584369	4.3841967026	1.0057234744	2.2245562491	0.1078161891	1.0334197749	4.480246293	3.315417137	4.1911056322	2.348184831	2.0383524414	8.710614283	5.6710812013	5.5042793463	4.3294471192	6.9431173697	5.6784696699	5.9302372235	2.1338817006	2.2483577584	5.4219630574	0.5206282129	7.0695383845	13.0364498007	2.6644417958	9.0475084596	3.8859432073	4.9202375663	5.8026031672	1.7416666443	1.6328974968	9.5849864798	3.0831641366
	2.9918430841	4.4958649163	1.090934546	2.351620391	0.1181912909	0.9296947045	4.462291376	3.3430953373	3.993108302	2.4686088726	2.0032031987	8.4965027463	5.6653694496	5.3517744852	4.1580303034	7.1220089543	5.6598447169	5.6510457244	2.1932610048	2.4316940172	5.8553489647	0.4742700127	6.8709292041	12.2310006025	2.5350610838	9.5805337821	3.9141269485	5.1440265383	6.0417634632	1.7370772428	1.677811118	9.8412048161	3.0921227086
	3.3977502531	4.5312954817	1.1304629765	2.7785777174	0.1197295225	0.8972718346	4.6230554363	3.3420952078	4.2316526897	2.6367328362	2.1164478587	8.4680495109	5.6498749438	5.4453614859	4.3192111608	7.4495806959	5.6176444021	5.5628113622	2.1529373304	2.4609162233	5.7996173127	0.4818771601	6.9528351149	11.6854825623	2.761016249	9.4996617443	3.9564186731	5.1358551457	6.2718719791	1.825073938	1.6790441935	9.787664843	3.1953844258
	3.8869797244	4.3983745493	1.1622911451	2.4722080503	0.1661198716	0.8959850571	4.7896227476	3.4623829979	4.2321148673	2.7556416028	2.1835196238	8.639579845	5.6826853866	5.4565938608	4.1706787494	7.6384476676	5.6673435988	5.7566687611	2.1061900662	2.5841617255	5.8240425259	0.5005838633	6.6732643684	12.4856774746	2.7302120313	9.6130996305	3.9620522602	5.2016669527	6.1928038799	1.9746182562	1.7452029846	9.5753468944	3.4090861016
	4.1657377478	4.5078581098	1.1926086944	2.6293322083	0.1881685759	0.9510119323	5.2448137818	3.4835860933	3.9998730067	3.0713782272	2.0646346701	8.5388040938	5.4164674685	5.2715397477	4.046167073	7.7386103605	5.8048326551	5.7469434713	2.2337340296	2.8984751768	6.0720266557	0.5042396496	6.8481233389	13.2823947159	2.7295451153	9.4512094418	3.9517226395	5.4349611836	6.249494067	2.028224324	1.686318058	9.4346774828	3.3043133836
	4.5978010882	4.6241237241	1.1673978946	2.604306432	0.0454703711	0.9151752786	4.8499955869	3.5188264015	3.9840970639	3.127568374	2.0491921661	8.787924318	5.281280201	5.6942856022	4.1388067206	7.6523910379	5.8591679379	5.6137784624	2.4945194942	2.9224622942	6.2667002641	0.5531166401	6.8041040684	13.0963904986	2.5514832676	9.7356604416	4.0588556432	5.5643037658	6.1274204677	2.0694493313	1.7704902711	8.5075094326	3.4960139931
	4.9893465363	4.7739265774	1.1950688562	2.8561325717	0.1985409253	0.9494679836	5.1665148005	3.404253226	3.9899459191	3.1448952974	2.0378858286	8.4831454608	5.3464646357	5.350746076	4.4384009497	7.7558843893	5.9205900963	5.9123858603	2.3932854553	3.0912638147	6.5473839688	0.486413746	6.8675538865	14.6695369426	2.6299856698	9.2327415508	4.2044423112	5.6250374342	6.0920955257	2.0014276625	1.6942940386	8.9243322479	3.3871826617
	5.4288263943	4.5878934954	1.2269720695	3.3104914939	0.0257694814	0.9075692074	5.0977318604	3.5362952661	4.1067479159	3.2172533326	2.1104712691	8.5945053123	5.2535025855	5.643893514	4.6876094098	7.9150131907	5.9774904289	5.9314527996	2.2374259229	3.0811283143	6.7226087804	0.4844456553	6.685321409	14.1812171559	2.6287328064	9.3341700437	4.4190369802	5.7642235796	6.1614142057	1.982576427	1.7257897668	8.8573544368	3.3886454745
	5.3297019384	4.7414400996	1.19478062	3.2252779581	0.1225794839	0.9680632098	5.2139705261	3.5976728773	4.0253851081	3.4129480428	2.1549317889	8.815611141	5.3841175608	5.4767527684	4.357301226	7.8919652569	6.1651400749	5.6738076052	2.4067335481	3.2111766839	6.94745845	0.5031606727	6.6896255711	14.2622521289	2.5770710836	9.1760354161	4.4862837405	6.0565919427	6.3819803554	2.0384874386	1.7186055752	9.5524563441	3.5470975124
	5.5503225672	4.6944554803	1.2223012458	3.4408571405	0.1742792703	0.9664442206	5.4482167937	3.4498596444	4.3584024564	3.4437679321	2.2172309958	8.855340969	5.2762115359	5.6920948827	4.5908512854	7.8058919577	6.1173776629	5.8091127711	2.1229898986	3.4103072684	6.6953379974	0.4817133659	6.6381515624	13.5594880222	2.6923097543	9.7261404623	4.5295031466	6.1631379636	6.3493523822	2.1475505531	1.7281689596	9.3971248546	3.3642117185
	5.7219332637	5.0657501285	1.1909181382	3.6250626619	0.1020206309	1.0244258545	5.3839929558	3.6121800696	4.3958859819	3.5833333333	2.2977429848	8.7346286281	5.2418359209	5.8896433949	4.3890643112	7.7582738854	5.8218824859	5.7670448273	2.3328155213	3.5087759444	6.4421325728	0.4839343604	6.7878903693	14.5874494429	2.6737462827	9.6620962563	4.6695241381	6.437972648	6.2716420124	2.2848981413	1.7962320091	9.3727882842	3.2719330626
	6.1073410368	5.0403219889	1.2902683207	3.9712213683	0.2011671629	1.1511546746	5.5473423822	3.6624115106	4.5335527897	3.5162758648	2.4139795723	8.839487975	5.3629940666	5.3675425419	4.4985834748	7.8709841447	5.7231267732	6.1965251068	2.31217887	3.6150045504	6.8272614421	0.5830676118	6.9022439206	13.7972777557	2.5382488332	9.8124808862	4.7656926317	6.5717822934	6.0038442369	2.3343586605	1.9422432519	9.3528865951	4.5765512028
	6.3104549583	5.1292702253	1.268975522	4.1616869906	0.1236719763	1.0815432845	5.7873538014	3.7230599387	4.9077541396	3.390758379	2.3905191775	8.6132732736	5.4241263788	5.6979748494	4.2980784495	7.8697126602	5.7166315424	5.8331751116	2.1201072944	3.8634881661	6.9793765594	0.4745634898	6.7808563815	13.6271592715	2.5908998017	9.7983426746	4.6378199656	6.8690036993	5.9038123124	2.2939849525	2.0174451527	9.6507786471	3.3875608166
	6.5405747555	5.0412302567	1.2742848766	4.1060704895	0.1880342727	1.0964732607	5.8579634959	3.7600789757	4.9593767743	3.5415415083	2.3459445446	8.7800470614	5.6655126897	5.7563415719	4.2937071598	7.8720061627	5.7762131114	5.7697456286	2.2634633439	3.8550006051	6.8578353531	0.5170044144	6.5696708521	13.6679050454	2.5196848754	9.716677138	4.7152862433	6.779322864	5.6928355527	2.4444495747	1.8360982918	8.9588307747	3.010981612
	6.4380345939	5.2889205452	1.2042033731	4.3102731364	0.1300515541	1.1257661445	5.8173023216	3.6064609276	5.2037905182	3.6903023991	2.4440904398	8.6378217487	5.7451820362	6.0041293759	4.2361042222	8.0881098601	5.8661421454	5.723547793	2.5069333026	4.32665559	6.8923398756	0.4656649815	6.7364972154	14.2550264825	2.7145460707	9.9887362883	4.8191988836	6.9613885179	5.546059487	2.5631755508	1.8357209189	9.3720940039	2.9652151957
	6.8168700221	5.186623191	1.1376061749	4.4482112146	0.2416001946	1.2746282718	6.0404412027	3.74863167	5.399933922	3.7808749016	2.5323745627	8.6970563623	5.7496399255	5.8925126251	4.5463062024	8.1291806855	5.7768094496	5.824240099	2.4335620853	4.5638378612	6.9875773581	0.4981183866	6.6487976299	14.0454488471	2.6108449263	10.0025703245	4.6464435352	7.0380298461	5.5288218378	2.5061566113	1.8504645211	9.0013797367	3.0912138079
	6.9679241573	5.2580928746	1.2779963458	4.4558433373	0.1340375922	1.2206666667	6.1629895272	3.6395065138	5.5217608256	3.694789647	2.4520193365	8.9409644753	5.8949280123	5.89211126	4.4654592186	8.1771133425	5.8633880356	6.0451092303	2.6753072419	4.392580147	6.8057166943	0.5521676177	6.705093328	14.1222545485	2.5107167932	9.8823618148	4.8560991085	7.1314332637	5.7799952544	2.5627992809	1.7704721664	9.5546020841	3.1870125255
	6.9454641891	5.4108365346	1.1986305234	4.621273007	0.2436712942	1.3957916324	6.0061220572	3.5963920392	6.0888610224	3.6447689399	2.5262951313	8.577326983	5.8746694684	5.9977171645	4.5514932202	8.0264351893	5.6831798949	6.1337219689	2.6348150144	4.5357092619	6.6459144139	0.5320233591	6.6752516967	14.3565427277	2.7004617009	9.7434082854	5.10004002	7.2271935631	5.5278321544	2.6982732026	1.6723634891	9.4113309054	3.1720637436
	7.0827695077	5.4765712587	1.0851843846	4.8529355291	0.2349633014	1.5281153971	6.0670756995	3.5483281452	6.7093803217	3.7741323722	2.6399929923	8.6388302551	5.8325307651	5.8851470612	4.4084262758	8.1137103343	5.8181872763	6.2114249986	2.4635963138	4.8103680796	6.7297918439	0.466160458	6.6020779407	14.5236364241	2.7105983925	9.5812615614	5.1017655127	7.4168397781	5.5290194519	2.6548244565	1.7823219236	8.9051063807	3.0996418151
	7.2360405559	5.3112907372	1.0593036834	5.0465000027	0.3600755122	1.5339444961	5.9222317666	3.6431825342	7.1047691954	3.6990351092	2.6565569335	8.3837503593	5.7907571595	5.7802696569	4.4912675463	7.798085802	5.6465037389	6.3057090761	2.1076546249	4.7827007042	6.7377354287	0.5638743114	6.8174834172	13.5539438009	2.7749104344	9.7714183408	5.1045001122	7.2700564258	5.3313250572	2.8127558119	1.7417254388	9.3896814151	3.2570440654
	7.5710248636	5.5247304112	1.0483805041	4.9462118998	0.2413986849	1.6708768714	5.9395309307	3.5752754271	7.4095797338	3.7641057651	2.6598675254	8.4330561853	5.6637113064	5.8499585624	4.4702720308	8.29678957	5.7340463206	6.4607058322	2.732596783	4.9570998446	6.7171172603	0.6534451801	6.9618373165	13.4917384232	2.5971519111	9.6841823694	5.4295257603	7.5727441423	5.3584185904	2.7752441943	1.8435650275	9.3209902035	3.4776727767
	7.6256257411	5.6786367817	1.0309334988	5.3036181221	0.2301445861	1.732997747	6.0598168205	3.741197499	7.581140391	3.705758631	2.6153865559	8.6887134041	5.6484226551	6.0183323848	4.5067028698	8.5590944444	5.7825096765	6.2336813429	2.2647711599	4.7849440752	7.0284238186	0.650776832	6.9263956592	13.9732454007	2.7324915473	9.9076362735	5.2250864632	7.6698378119	5.6279299513	2.6117655569	1.6394099583	9.0437293001	3.7603152572
	7.9974914975	5.3155518965	1.0719294033	4.9563938166	0.4086834994	1.5668718889	5.8932669867	3.6015318029	8.0120884995	3.9266119943	2.6035680537	8.4641456347	5.5812105095	6.0517297585	4.316916667	8.2315213815	5.7389068734	6.4112063969	2.8247776807	4.7831642874	6.8848002483	0.6379784943	6.7927949288	14.5439709741	2.74586208	9.915569901	5.3527034828	7.5473318952	5.7324759323	2.6960522592	1.653254731	9.2095252523	3.905584976
	7.9215059121	5.6789615788	1.0719715858	4.9662663123	0.2727545987	1.6422286663	5.9790590224	3.6691162084	8.4492291515	3.9601008009	2.5947051201	8.7943924666	5.6973561593	5.9282478099	4.3662891103	8.5011849628	5.8756361433	6.6440677966	2.5409497409	4.8069127153	6.9495113579	0.6825933146	6.6639543377	14.7575241409	2.8579045237	9.88236641	5.3469721336	7.822375857	5.7915288182	2.6750596614	1.593196066	9.8550936737	3.7087191321
	7.9333146015	5.7319248525	1.0591514032	5.1479560193	0.2500484936	1.5568533561	5.9319079271	3.6621205187	8.7738887537	3.8468169391	2.6444520304	8.6201671853	5.6650153306	6.225596151	4.2893029962	8.4323951896	5.7378764997	6.7274829132	2.5770295221	5.030662061	6.9837434076	0.7364116884	6.8456821228	14.3818663177	2.8619141789	9.5807583469	5.3772154382	7.810040218	6.1670532518	2.7109906428	1.4618288014	9.6907199172	3.7838343217
	8.2546782428	5.5896697174	1.0004894694	5.1501010786	0.2089344646	1.719922268	5.807248788	3.6483972951	8.8893182105	3.8350657586	2.6273382116	8.3833032468	5.6793152919	6.0922472304	4.0140896113	8.2143593738	5.6955276807	6.5918840123	2.6573058727	4.8948953824	6.9469904664	0.6233925585	6.6586275069	13.5834197782	2.8741613982	9.6583421816	5.4803467491	7.8006014046	6.2719648473	2.7625423063	1.5825193178	9.8075365018	3.6588698916
	8.3265969295	5.730412387	0.9767999051	5.2839550701	0.2692178669	1.6237268614	5.884124488	3.5331746443	9.2446795782	3.8898183385	2.6711643636	8.476199637	5.6549802342	6.018690646	4.3049428205	8.486790032	6.0131307567	6.4574609078	2.6948862404	5.0749614558	6.706797805	0.6744171986	6.8383472931	13.875316821	2.966490396	9.6574578988	5.600794831	7.7136118025	6.5608515116	2.6534286758	1.6477621818	9.5090307278	3.7215576458
	8.4558974359	5.7110310875	1.0770261707	5.2532157044	0.2291078429	1.7678145551	5.606495746	3.7597361683	9.3033767778	3.8422992248	2.8230000067	8.2940035701	5.6918212548	6.2188386882	4.128979444	8.6079348236	5.8081995367	6.6025164003	2.35270035	4.9408379121	7.0507523806	0.6641256875	6.9206849342	13.7826753367	2.8478602837	10.200153505	5.551584655	7.7937672683	6.5110842417	2.8953809481	1.5709223709	9.8124183609	3.8489897165
	8.3366829803	5.7092540655	1.0229534374	5.0653775572	0.2409777064	1.7265114582	5.7237565672	3.7236961351	9.5535877986	3.8842487251	2.7809358439	8.1536259716	5.7140756038	6.0493159058	4.2788114134	8.8268498834	5.6005138382	6.5469861514	2.3129981941	5.085728166	6.8695594655	0.7067706331	6.6906338541	13.3753351141	2.9731016223	10.0694112154	5.4694700136	8.0036387002	6.5633695283	2.7455848235	1.5993074322	9.648666577	3.8727464569
	8.5318953351	5.6076604409	1.039496294	5.1804248674	0.2655154779	1.7750338903	5.8195188169	3.6058335036	9.2559955077	3.8537573541	2.8856387079	8.2147077618	5.6949554815	6.1670013149	3.9626056398	8.3854494103	5.8232400348	6.421528753	2.5440177848	5.0072190774	6.9430737459	0.6844828529	6.9219391513	10.27336336	2.9298657284	10.0745190909	5.6631197435	8.0607931256	6.8583297287	2.8508088514	1.5745408017	9.4989179915	3.8166543742
	8.7872415294	5.7383431276	1.0073150295	5.4058758615	0.2886289322	1.567279598	6.0377604399	3.7397537697	9.7831250343	3.8202394831	2.9720579603	8.074106149	5.5765002979	5.9025388853	4.0198314788	8.3516665139	5.9540242277	6.6171335586	2.4410092147	5.0558558359	6.794604556	0.7210812054	6.8207717952	13.6364109267	2.771661107	9.770990909	5.4755998025	8.0098154711	6.9927043333	2.7821714348	1.6800730258	9.3918988965	3.9167292848
	8.5326620437	5.9064925842	0.951673259	5.2720223124	0.2924054781	1.6696697853	6.1280062927	3.673039361	10.2500889262	3.8881134382	2.9104062452	8.1353200488	5.6864111402	6.2914072699	3.9132576928	8.5146665801	5.8687725944	6.352137213	2.1966936849	5.092848606	6.7924613849	0.728347707	6.9170418998	13.1138148823	2.8456981459	9.8748145648	5.5604238564	8.0645512847	6.670373471	2.765261324	1.5628532339	9.5732581186	3.9561317853
	8.4724703166	5.7488075587	1.0410791099	5.2636017402	0.2371953544	1.9433089075	6.3294342996	3.7430092588	10.0388274152	3.7974522142	2.7385128031	8.3778550915	5.6387270417	5.7936119413	3.8804601293	8.5137558304	5.9960405657	6.4478933367	2.4704577746	5.039564054	6.9266687059	0.7766222193	6.7242892984	12.8578016618	2.9161670543	9.7843445051	5.5619682799	8.1663394508	6.5316347821	2.6421423049	1.6116475917	9.5180011591	4.0149787075
	8.6669243734	5.946511367	1.0504135465	5.2351134239	0.2725391557	1.8071306662	6.0794783298	3.6447592349	10.2146277781	3.7058115003	2.8873180009	8.3585671188	5.6773977085	5.8310065337	3.9515676659	8.4253078708	5.8695994862	6.4779816133	2.4414378408	5.0057464583	7.0760152847	0.8215553814	6.7303888267	13.0060179583	2.7870193343	10.1871550954	5.5970621012	8.1845560498	6.6404761023	2.7438934042	1.5705974999	9.5395969612	3.9485987274
	8.6439333552	5.8177059554	1.0924585924	5.2735997966	0.245677795	1.9992210509	6.3983814	3.7201516563	10.4169532869	3.8215412996	2.8269824733	8.1107198034	5.4909387929	5.8222146046	3.8978401538	8.5527427261	5.8894095838	6.6006459207	2.5641300212	4.8547746274	7.1432482479	0.7605537679	6.6685972929	14.2328118625	2.9950611699	10.2416580989	5.5806268049	8.0299693786	6.4037635916	2.5286651597	1.8158800428	8.9757468521	3.9166082623
	8.848546246	6.0232049092	1.1802994878	5.3708379195	0.2334964631	1.9610103677	6.0653237276	3.8487047089	10.3244073963	3.754600748	2.8638245726	8.1231568487	5.482702858	5.6624840529	3.9782705071	8.4022324326	5.7590852676	6.4261067725	2.1096370214	5.0328495903	7.2559206756	0.8080532213	6.6164691004	13.9284070203	3.0202882991	9.7390903365	5.6416294042	8.0367357092	6.5349894359	2.4947255432	1.7141979664	9.1531869031	3.8271018485
	8.5986739852	5.791906503	1.1508554217	5.4313156186	0.1842651276	1.9378225709	5.8908241336	3.6176682625	10.2650222202	3.879805504	2.8415314725	8.1012410134	5.5560519791	5.8319719456	4.0128985676	8.2618945089	5.9767225547	6.6655462837	2.2318265627	4.9883435509	6.832390336	0.8252016017	6.6630154192	13.4134626853	2.9908382436	9.9109408156	5.561830254	8.0696027507	6.1740147132	2.825783841	1.8337271793	8.894171229	3.886853249
	8.8214982123	5.9427427066	1.2390163535	5.1039779427	0.2377947081	2.0506197504	5.8791145675	3.733920311	10.7144460725	3.7592261203	2.8308284932	8.1372880142	5.7690847586	5.6751957805	3.886092616	8.5655795571	5.7886227985	6.562731874	1.9004359305	5.0363565752	7.0972055011	0.8183532889	6.740455496	14.0051104804	3.1935181351	9.9919692819	5.542186763	8.083460053	6.509428819	2.6232113559	1.9574030256	8.9118965708	3.5365064205
	8.8395792577	5.9431151291	1.1908178872	5.3792830188	0.1569047607	1.9156015485	6.0706521156	3.7577442534	10.6212125893	3.8250422534	2.952132769	8.1356213573	5.738679227	5.5549757942	3.8370886761	8.3183298255	5.8198817764	6.8650171568	2.1555255475	4.9930562043	6.9354703205	0.7929774093	6.8451432964	13.8720241606	3.3542580697	9.9037381664	5.5276221056	8.2303750621	6.5216961858	2.6594202704	1.8850003541	9.5621849921	3.6275377948
	8.7381597097	5.9346271279	1.2399503369	5.3794316219	0.079671951	1.8984495289	6.155197715	3.6347154674	10.4354137964	4.0112557051	2.9467697569	8.1854473562	5.9423373282	5.658124363	3.7704366935	8.249823136	5.8168168168	6.7339229334	1.9908566126	4.9370112088	7.1966181096	0.8771358977	6.7800542843	13.1622996807	3.122843865	9.8021514605	5.4864989713	8.2392931651	6.9000481107	2.6596923539	1.8486140049	9.3031405307	3.6728644504
	8.7991946909	5.9634869718	1.2897445961	5.2300204724	0.1353788308	2.0937858926	6.0703890984	3.7540879602	10.3684402231	3.8719868301	2.8471396139	8.307208297	5.8991128775	5.5850615737	3.6476971217	8.2598897649	5.8309960604	6.6990874538	2.1113711911	4.9587923244	7.0186780318	0.9341508263	6.7170002982	13.5081109941	3.1278346825	9.6222499056	5.4460488713	8.1846470266	6.6541990226	2.6727451564	1.808558848	9.2623959357	3.4965063012
	8.6701943697	5.906752436	1.4225414497	5.3885735994	0.1153792724	1.9413354424	5.921144061	3.6887833436	10.6972646107	3.7998255776	2.8863779554	8.0766539545	5.7158216603	5.8608933246	3.823551159	8.0868985922	5.8343872289	6.8017771632	1.6798274448	5.1289656974	6.8274912643	0.8757352567	6.599215114	14.2667316026	3.3915452882	9.8022095206	5.5936742632	8.4327386441	6.5030596127	2.5983336557	1.9682588663	9.2239598994	3.5516904277
	8.8741149743	5.7420310724	1.3633118868	5.2576423391	0.2288803925	2.0854022674	5.9343256061	3.5434008697	10.353585813	3.9250493055	2.988771158	8.1676360867	5.6456329357	5.8084992312	3.8147380355	7.9131867849	5.7975445272	6.7528377377	1.89674712	5.0740855036	6.7970768914	0.9310232331	6.6763178677	15.5838571274	3.3270234606	10.1365059596	5.6727830805	8.2849924982	6.5719858723	2.535872626	1.8552027644	9.9156041666	3.6965717669
	8.9043076303	5.978707019	1.4496467251	5.4572745056	0.1012409185	2.3059586698	5.8866151945	3.6417212461	10.4194870354	4.0371633071	2.9605106591	7.9325825632	5.9163130429	5.5756951975	3.7271865617	8.1527963521	5.9492713848	6.586077189	1.7601761707	5.090304333	6.9643559778	0.9256971091	6.5822474541	14.2442311712	3.4434382625	9.9414703293	5.4495762431	8.1106381624	6.3190160181	2.5866796888	1.9527002959	9.5211345854	3.5520290413
	8.6967359654	6.1222448527	1.3595534553	5.7650096418	0.094660487	2.4051221354	6.1043379746	3.6310995128	10.6148477774	3.8269644625	2.9634270847	7.8971562489	5.8340537097	5.8799839495	3.8402277431	7.8341163977	5.8011943471	6.574450058	1.8897274241	4.9361422378	6.8396414914	0.9758109791	6.6740625679	14.2820397415	3.3286781301	10.0471088063	5.3800220618	8.1072442556	6.1675395979	2.4996712209	2.0088673733	10.5241045799	3.5108376149
	8.6616027436	5.7314949959	1.4678180802	5.7786384961	0.2511743504	2.21595774	6.1760577953	3.7099601454	10.4683470671	3.8145497336	2.8958647471	7.7799764977	5.751682796	5.7795212605	3.9413273265	7.8569408625	5.8067874375	6.4568281444	1.9618943568	5.0248593903	6.6930759279	0.9163567496	6.6878672257	15.5807952523	3.4629239452	9.9890198782	5.3886719004	8.0980875204	6.0821028708	2.5562607176	1.8816865481	9.7849988967	3.5090819785
	8.8881774732	5.8138110865	1.4147427494	5.7404981717	0.098217032	2.2057501078	6.0569559881	3.5075844218	10.5537963909	3.8815189173	2.9239810896	7.5293472448	5.8031115336	5.9298269803	3.8567535335	7.9080105634	6.0134914924	6.2869306843	1.760903891	5.1373419728	6.9291440981	0.9294604479	6.5920322173	15.3997452226	3.3592105228	10.0257880806	5.3833622003	8.1988795587	6.0927599049	2.4769728899	1.8986089021	10.1382901656	3.6344983012
	8.7771600949	5.8882370361	1.428857842	5.5858800802	0.1153888527	2.3146871072	5.6603150444	3.5941235838	10.5002287177	3.7779755226	2.9889889998	7.7385890718	5.7559696228	6.193184253	3.8861821359	7.9073449203	5.9710848346	6.5664933833	2.1077663236	5.0874198296	7.0131408753	0.9786077491	6.5958094874	15.6207069821	3.2914389705	9.8654663326	5.645243474	8.3709198665	6.1093669736	2.5060522526	1.9524653652	10.3410490436	3.4406272871
	8.76490849	5.9479207353	1.5108274749	5.8950122802	0.1217457267	2.1998764784	5.6302181534	3.7038801418	10.6898822658	3.789339777	3.0412757666	7.5711026415	5.6827409067	6.5175794266	3.7688905355	7.7350350451	5.8734037139	6.7365418465	2.0664868474	5.07108289	7.1632477668	0.9353595685	6.5629784318	14.7018062633	3.4327107013	9.7760150858	5.6422594073	8.0202407624	6.3427759148	2.491081889	1.8144637968	9.9576721035	3.489870552
	8.5837612669	5.9065428592	1.4971166843	5.8272627458	0.0691993118	2.0852870707	5.5558186498	3.638479702	10.8118265514	3.8161982745	2.9918014564	8.0945263694	5.6123535764	6.462402073	3.7974008308	7.7199175763	5.6870303389	6.7966916495	1.8632432941	5.0799730994	6.9264291085	0.9518556032	6.499235534	14.5923434508	3.3682559926	9.9504836487	5.5911432879	8.1839778013	6.3046101159	2.5507962612	2.0189738568	10.2819538456	3.4312738507
	8.9917612126	6.0207867358	1.6502776989	5.9098119142	0.0532812524	2.2490536526	5.6855185394	3.6502478937	10.5493736149	3.7589373346	2.865573114	8.0643453714	5.519357191	6.5363466423	3.661861308	7.7482478327	5.7770317105	6.7674174468	2.1548898579	4.9988476336	6.7798026445	1.0736971784	6.5258329545	14.5935864719	3.5520601821	9.8903529667	5.4063888999	8.1245598764	6.2521889011	2.3444823292	2.0127122862	9.9726833802	3.5651749224
	8.5835544811	5.7083236637	1.4369047749	5.8687028461	0.16415435	2.1156934841	5.536145869	3.6303728423	10.7930266371	3.8147438929	2.9417810418	7.7612386469	5.5450793349	7.072331585	3.9771102407	7.8990131251	5.9383268921	6.8357456299	2.3159079986	4.6844791329	6.7901430147	1.1991475968	6.4353910456	15.2219575035	3.5079549515	10.1173958512	5.4108704625	8.3110217974	6.2181970498	2.4102894619	1.910831853	10.3989025048	3.3994504617
	8.4983374659	5.8206007487	1.5081426206	5.7649499188	0.0306826846	2.2290938785	5.7897353233	3.5314365197	10.7731615204	3.7436538633	2.8023089051	7.9151684354	5.6461535897	6.8905421613	3.7574314772	7.6963695841	5.8800869687	6.8880530479	2.014728093	5.0636440355	6.741627514	1.1578739702	6.3668069059	15.0767414576	3.5712710294	9.9416165477	5.3086085526	8.0987847501	5.9912167571	2.3084977968	1.9235491819	10.3533428912	3.6779054275
	8.5982639319	5.8530084933	1.3952760769	5.8648209716	0.1380048741	2.3412200788	5.8407766851	3.680515936	10.9848186888	3.843060372	2.921442685	7.5755848321	5.5682940635	6.8831899765	3.9567641675	7.9043913091	5.862603484	6.6484632556	2.3192263638	4.7385076564	6.6179941523	1.2310044594	6.5244840359	14.1385055391	3.6103667807	9.4826055573	5.3898904009	8.1390610641	6.0490216226	2.3330356522	2.0307704829	10.6965508591	3.8082842682
	8.5506165099	6.0316448304	1.5705600502	5.6782036072	0.1137697192	2.2616936314	5.9286060896	3.5321141041	10.4797323311	3.8119981716	3.048490783	7.6254794105	5.5326962476	7.5599344371	3.7766789471	7.7272323327	5.6805180972	6.8290423973	1.9260030136	4.6331338613	6.7039309136	1.1283902673	6.5660798266	14.4162612345	3.6620784602	9.7481573956	5.2859948272	8.2676368828	6.0358819285	2.348250096	2.0917455533	10.9064314076	3.8372514001
	8.5277218708	6.017230006	1.4899969792	5.9747558431	0.1150046929	2.2993108176	6.1020149869	3.6897887028	10.5788818692	3.7848945058	2.9329689586	7.578636073	5.6609521392	7.3013297599	3.760971465	7.7737983948	5.7087923563	6.6522294747	2.1620328783	4.6811889962	6.6766491707	1.0852859435	6.3362237128	14.5174128353	3.6591090022	9.8459955275	5.6028173521	8.2372333244	5.9781825475	2.3235491527	2.0857626353	10.2082320409	3.665559263
	8.2688111362	5.8870658842	1.4219787103	5.8928387818	0.1718034391	2.1082576427	5.998886785	3.7426919025	10.6838284807	3.7662182822	2.9576230419	7.7307364858	5.589820155	7.3508214595	3.6109682402	7.8717142694	5.8038235006	6.8040900852	2.1179847917	4.7030502637	6.7336981444	1.2537502617	6.4688906048	14.7782677007	3.7525099526	10.0301979596	5.5626751311	8.0095044177	6.1160423301	2.4680904864	2.0316759538	10.530127195	3.7154909818
	8.5969849368	6.1192379939	1.4620554979	5.679773142	0.0623825293	2.0709941448	6.1449222789	3.6653211652	10.64693487	3.7222363072	2.9665581968	7.9743183445	5.6221095759	7.4625241023	3.4687834401	7.7954864475	5.7368042782	6.7655636154	2.4080314009	4.6623544495	6.596973559	1.1109419938	6.421463566	14.9868802569	3.6953244131	10.1409317093	5.4278650716	8.2494305493	6.168989943	2.5048279114	2.097435047	10.1068521591	3.97141167
	8.6973056964	6.0649392693	1.4562507903	5.935042584	0.1985140974	2.2394451657	6.4259671851	3.5512376343	10.8104913999	3.7541693565	2.8834200782	7.7939955243	5.7226380941	7.6742487921	3.7407543773	7.9988550271	5.7809237426	6.7039962718	2.3281111621	4.8238202626	6.619032666	1.1101566425	6.4607750239	14.5264457365	3.7824579594	9.985331259	5.3804993045	8.2339461751	6.3938543082	2.7250670025	2.0652331578	10.5916830137	4.0714431368
	8.5636916259	6.0469137951	1.443600463	5.8808277642	0.1724864916	2.3134638564	6.1710277727	3.6587312163	11.0658700616	3.8647196324	2.933307398	7.8500196739	5.8438835889	7.4987384019	3.5095834784	7.6087708643	5.6000115625	6.868065959	2.3138247956	4.5214076236	6.544212288	1.171258432	6.5049034223	14.1968184202	4.1065856011	9.7570695601	5.3701713311	8.212221321	6.242348918	2.6015918638	2.0442733159	10.3301998029	3.7380064916
	8.6049276205	6.0078120024	1.4479259886	5.8634077722	0.1181065869	2.3673457361	6.3340705443	3.5787655187	10.5879221688	3.7793682517	3.0349303139	7.6710816643	5.6838598491	7.736750804	3.5585564006	7.8867006302	5.6700285589	6.7766952145	2.414305911	4.7360677113	6.8183937993	1.1285781778	6.3908838232	14.5269760707	3.8576375632	10.1569356443	5.3704268242	8.0806843653	6.5141468331	2.5186438263	1.9949294948	10.2953481505	3.7766940822
	8.5068982172	6.0615175952	1.4397035467	6.2427682276	0.1479155485	2.371690791	6.4149617771	3.6073613308	10.480228914	3.5464500603	3.0772611496	7.667412822	5.7997239568	8.0266860099	3.6242522238	7.8315664404	5.636497668	6.619909337	2.384531642	4.6471916111	6.7401368978	1.1588901067	6.4522043123	14.3019964836	3.8635365342	10.1002801818	5.2945371429	8.0475599619	6.4839767549	2.5162796088	1.918100867	10.4928519672	3.9361265167
	8.1347210159	6.1072040593	1.4918060263	6.1038320655	0.1082633964	2.4436062149	6.4415244055	3.6660881174	10.8162840215	3.6920746579	3.0779117555	7.7646717705	5.720870066	7.5369353585	3.5397811402	7.8555590791	5.5546046929	6.6468097943	2.5192931049	4.6847662464	6.7788737013	1.1324375538	6.4723403272	14.0379982167	3.8879074549	9.8260075476	5.1765922331	8.3148259948	6.4863170089	2.5943385261	2.027406751	9.8968478054	4.1230173251
	8.4568702405	6.0478419306	1.5366913433	6.1878638453	0.1302054457	2.4119840256	6.2656389003	3.6881294005	10.8864838142	3.7776868368	3.0025137493	7.7588412306	5.7809800357	7.4419404301	3.6990889788	7.5893121933	5.5730714471	6.7403590167	2.3483521137	4.6786180048	6.3662181216	1.1390156206	6.2793972089	13.2035344052	3.8010168659	10.0312940157	5.1893148072	8.1600654962	6.5650151328	2.674169816	2.0940198747	9.7735683172	4.1684831838
	8.473381024	5.9608319605	1.5317109866	6.2670366306	0.279945232	2.6246691974	6.3407351573	3.7647798921	10.9186597986	3.8045105487	3.0252782756	7.6410989752	5.6565097106	7.492169888	3.4747365833	7.6283442908	5.5759554221	6.9165733379	2.4681171273	4.7310780415	6.5316422116	1.1765420129	6.4401825276	13.1511231227	3.828695802	9.8694931647	5.2797446106	8.0969773084	6.612639194	2.7211519189	2.0020376375	9.9165543741	4.353310142
	8.5603141326	6.1319587186	1.7163610935	5.7538397108	0.1336412975	2.6032163266	6.2396935223	3.6706924105	10.8978328747	3.818911647	2.964574751	7.4177382431	5.8253656722	7.2082887064	3.6848488307	7.5255879781	5.7064996597	6.961355879	2.3570024149	4.7410795066	6.3584859109	1.2156212444	6.2455670299	12.6815824382	3.9697471161	9.6805497117	5.1121868312	8.0145927858	6.5146588337	3.0604824688	2.1454191122	9.2018049724	4.2865393802
	8.3252364491	5.9946086457	1.6219369372	6.0831079957	0.0489918975	2.580997617	6.4848901354	3.7206503637	11.1064815546	3.5918957956	3.1169779173	7.9061759008	5.7952466082	7.3397979346	3.4798415563	7.661879908	5.6778299876	6.9531191095	2.3650500588	4.6254281982	6.7818713554	1.3087534645	6.1421346613	12.9211242971	3.7325284987	10.0104896709	5.1520344526	8.3924429987	6.624057702	2.9704340814	2.1201236013	9.1267528756	4.1583345202
	8.4082381449	6.0217686333	1.6747993131	5.907945175	0.0887282886	2.5801009964	6.3529371466	3.777298746	11.1098126976	3.7508836631	3.0692339421	8.1325530926	5.7011253131	7.2051405207	3.5162308483	7.4138205231	5.5477242887	6.9418956762	2.3197877737	4.4514875584	6.7185705336	1.2850428188	6.5804308034	14.0740200665	3.8143180985	10.1237708973	5.1564409536	8.1199964679	6.625712781	2.9574689774	2.1118897361	9.2726279747	4.0478172397
	8.5245496738	5.9540176816	1.743069349	6.2733381016	0.1120506748	2.6690695461	6.0615700305	3.8422810602	10.8956859313	3.6517524168	3.1546540135	8.2627936075	5.6302015107	7.574771188	3.4597110135	7.3730008691	5.7374970797	6.9427885744	2.4554293374	4.4373572394	6.42776353	1.2568786938	6.3045675589	13.8870737768	3.8999789057	10.1848797948	5.1170151781	7.9834671728	6.7452148743	2.9551378823	2.1069725102	9.3923911343	4.129538341
	8.6265548749	6.0200451107	1.8317036004	5.8979910518	0.2103391769	2.77153735	6.0933564372	3.7117284076	11.0413425987	3.7225790997	2.9810703895	8.1556051857	5.6804690485	7.4685279087	3.3375467771	7.4860496702	5.6700025809	6.9199329244	2.3653903512	4.589933451	6.6015717232	1.3035978633	6.2930970465	13.9133193471	3.7699001242	10.1251733963	5.3224638757	8.2907188955	6.5440685878	3.0762799629	2.2079375822	9.347679157	4.3090938227
	8.5523984131	6.053040719	1.8357160975	5.7127943072	0.113679106	2.6185595223	6.3137000557	3.7900266592	10.905885091	3.6598630721	3.039226576	8.0894971438	5.7280683233	7.4976847343	3.1935622612	7.3060764533	5.6872920877	6.526207539	2.4935964012	4.4494372417	6.5842688665	1.349195953	6.3352273845	14.6116307267	3.7575941117	9.9985482163	5.2607273067	8.1333525536	6.5343642289	3.0267273007	2.0996226485	9.3810387673	4.2116294531
	8.6177212278	6.0105834434	1.7673013576	5.7654311914	0.1406191084	2.4153917974	6.2367222846	3.8258153755	10.8495566407	3.7174569222	2.9829852159	8.176147407	5.5833046901	7.4765043132	3.364441823	7.2004131108	5.9315654949	6.6119934472	2.4559204814	4.73410745	6.3356294659	1.36794307	6.0740930654	13.7213372316	3.786873896	9.9828750079	5.0895248554	8.204767283	6.4330356478	3.1407071868	2.0401692676	9.5344500722	4.1053919892
	8.5038387141	6.023848146	1.931170367	6.0092721361	0.14601163	2.6727334062	6.0382588026	3.9335828587	11.0277059857	3.7174820693	2.9803196831	8.2401852105	5.6910566177	7.6516312209	3.2179709995	6.9981392681	5.8114895756	6.5730090881	2.2766403396	4.7044968422	6.4323206048	1.3292122941	6.0521852514	13.3769555774	3.7186290768	9.9665301033	5.3224026723	8.2134617613	6.4959984266	3.282440119	2.0906472487	9.700118026	4.0267189379
	8.1616025282	5.789911487	1.8190802098	6.0564955408	0.0765760743	2.9691538438	6.1151873182	3.8153971359	11.1492933444	3.785835895	2.9124675376	7.8601532511	5.6002368442	7.1735956421	3.2802428522	7.2082108419	5.8269568612	6.5760589088	2.4373805	4.489554465	6.1837560425	1.4507628929	6.1300886251	13.3063827855	3.6848491049	10.1739969203	5.2359451289	8.2055067175	6.2981659836	3.1815815066	2.0264320462	9.2030761581	4.0482056594
	8.4221051676	6.0719832079	1.7692239152	6.3557565202	0.1865392794	3.0829631831	6.0119225145	3.9657158495	10.8734070195	3.6322648251	3.0633959528	8.5753939223	5.5190912725	7.6330478594	2.8417569422	7.0642909601	5.6781261184	6.6463273496	2.3730237965	4.4655501887	6.4423135345	1.468690232	6.0500596928	13.3708926636	3.7194059788	10.292965196	5.3148414914	8.1840817757	6.3130835369	3.1378575371	2.0741827967	9.841843792	3.9871279045
	8.3897716333	5.9966990058	1.7643333345	6.0748228955	0.0801140888	3.322813799	6.148736221	4.005954374	10.9712465764	3.6477772875	3.0512459281	8.4393306967	5.6367348656	7.6830672531	3.3412505219	7.2204922487	5.8366572175	6.6212806731	2.3561607538	4.5574124577	6.3517231121	1.471319797	5.9817893643	13.8535276415	3.6685664264	10.2418182613	5.273040328	8.0713462265	6.5739075648	3.4243787279	2.0680862213	9.6376972081	3.9998089874
	8.3314326897	5.8801043947	1.7133262589	6.1922655135	0.0867411617	3.3543557691	5.9726915905	3.8616644234	10.8793565268	3.7392405116	3.0525941344	8.1602224772	5.6008940135	7.8777549656	3.1740745624	7.1580292136	5.6789629607	6.4867910987	2.2974478924	4.49032252	6.3869210173	1.5177575152	5.9058628198	13.3568141997	3.7095208256	9.9214553453	5.2893336997	8.0604554571	6.4379305407	3.0367086727	1.9798181205	9.5377189639	4.0006674954
	8.1908604899	5.9058954862	1.6538024586	6.25526494	0.1090275473	3.3437001981	6.0248868284	3.7624910804	10.9153106062	3.6789934658	3.0040495829	8.1178310297	5.3771238073	7.762100803	3.4697687771	7.2756295411	5.8560053722	6.5100507171	2.0140051493	4.5234977221	6.4823545829	1.6072817431	6.11836935	12.9637875921	3.8774718801	9.925128312	5.1651245245	8.2822714249	6.3128934702	3.4058221626	2.038014286	9.1312817489	4.1016269544
	8.3887466581	6.0537344694	1.6960071276	5.9024852462	0.1953810072	3.1836566488	6.2645428497	4.0124975643	10.9685638599	3.711772702	2.9922402304	8.4899716476	5.5067633213	7.7678887428	3.2282901757	6.9750413102	5.9635298709	6.5255055427	2.2203391091	4.5322120904	6.3134188371	1.5495158655	6.1631161689	12.8303139505	3.8329826407	9.7480758977	5.2163262606	8.1904883187	6.4046158582	3.5174894393	2.0119946144	9.2030171906	4.2531562471
	8.4269636044	6.0333363638	1.6118853082	6.2367469427	0.1975452708	3.0081362473	6.1472452819	4.0055309201	11.1999331802	3.5702681202	2.9854699074	8.4126000065	5.503552918	7.6198724538	3.3497354589	7.0473077817	5.891232944	6.5337389254	1.8896202297	4.4534966984	6.3021879914	1.5454590671	6.3119949445	14.2065468958	3.815777568	10.1538039582	5.259459944	8.0015119965	6.3175671651	3.2802159598	1.8896291896	9.5711748634	4.3135647354
	8.3056348969	5.9410490986	1.6709090402	6.1409501029	0.132557694	3.0619974308	6.1759068718	3.8530372241	11.0499789354	3.6357806909	2.8874057785	8.2583929011	5.4926589184	8.2673368857	3.3405124087	7.2643368832	5.8545086575	6.9190815282	1.8648478336	4.632473957	6.1534509706	1.6520136254	6.1933400425	13.9149378841	3.8673012656	9.9500600623	5.2236878291	7.944954439	6.3264913501	3.5902253063	2.0313478245	9.1036604014	4.3589581928
	8.3219557306	5.8669386509	1.6785516081	6.1148508671	0.1394714416	2.8969763689	6.3792171016	4.002759823	11.0634746948	3.7167935493	2.8538236555	8.2052145847	5.4228141529	8.071251227	3.1723281775	7.136266865	5.8815173451	6.6976210745	1.83079973	4.7852904969	6.4514543493	1.7473754973	6.0824572543	13.1129272944	3.8030947253	9.9066102021	5.2545162158	8.0472075602	6.2183847468	3.6152751126	1.9253017915	9.3600300681	4.2279378488
	8.2844040798	5.9973731089	1.5980480818	6.2155821314	0.2548327467	3.1251951444	6.0441021048	3.8848701196	11.0902576593	3.7830368763	2.8867369426	8.1612870498	5.3659503959	7.9285914932	3.0906087212	7.1120264275	6.0060970872	6.5659432982	2.2801317975	4.6948360629	6.3825979745	1.8425357779	6.2458346576	14.1053149334	3.761216876	10.0430663964	5.1617534057	7.9941612021	6.4262774322	3.473276563	1.9384985091	9.1276450255	4.4069673238
	8.4157161913	5.9094936319	1.5280682388	6.2944616324	0.1812651206	3.1863594633	6.1047278725	4.0524867123	11.0321537392	3.621073636	2.9518804643	8.6916954729	5.4310175255	7.7650927269	3.0722116052	7.1382458512	5.8243819844	6.7988848045	1.8496369428	4.6202303443	6.3927607055	1.9522431527	6.2399600939	14.3319574627	3.8747126284	9.5531765992	5.2551195614	8.1243111454	6.1653758001	3.1801932014	1.8595536854	9.6513967681	4.4242681354
	8.3888266983	6.0181699869	1.5260775013	6.4249782146	0.3067205163	3.0892778441	5.9096558472	3.8798662618	10.8230875331	3.5844466729	3.0436013194	8.5052593475	5.3651380322	8.2278359633	3.1009852986	7.1627151125	5.9345983518	6.6640982016	1.997154744	4.4855797015	6.3724974077	1.9045435129	6.2383009453	13.6834785525	3.8052879885	9.9891445866	5.2617392533	8.0225580195	6.2944588978	3.1185742168	1.8771761211	9.7900852139	4.1364517035
	8.3656016283	5.8649272702	1.526281416	6.5421237347	0.1603160337	3.1351407063	5.8038247	3.9920441323	11.2216082594	3.750290923	2.9928408169	8.3916508414	5.2501401099	8.3420056512	2.9339018696	6.9312817581	5.80969857	6.6369564377	1.8629392005	4.6708715872	6.4501444148	1.9584214674	6.2412679594	13.3714773909	3.9046456267	9.852678822	5.2940873232	7.9125411109	6.4050019885	3.0940173018	1.8910958545	9.7956880709	4.2110495811
	8.6161966354	5.9888266358	1.630607615	6.0319677979	0.2220050007	3.0836445598	5.8851556146	4.1605395146	10.8233387909	3.8095842484	2.984581459	8.5613108494	5.3544857527	8.1466785505	3.0328477893	7.1903818138	5.8932691003	6.5804406975	1.975187853	4.5621664706	6.275023265	1.8999854311	6.2012441212	13.7674660692	3.8844368525	10.0953892655	5.2644718848	8.0458830603	6.4891894337	3.0626175708	1.8074881308	10.3818608838	4.272769253
	8.7077040382	5.9645225659	1.5918332472	5.9081304212	0.1518289815	3.0798008869	5.9673601264	3.8930684681	11.0685551186	3.7468755222	3.0636905818	8.357843302	5.2751498597	8.052939515	2.8637776558	7.0538926157	5.8888299333	6.7625333579	1.992709566	4.4033142356	6.3392149673	1.8481284812	6.21020964	13.4904515036	3.707007798	10.4688113779	5.3289881347	8.2469359941	6.4305044721	3.0994000638	1.7861775519	10.1689562798	4.1968296288
	8.7347138332	5.806998714	1.6484890258	6.4001980804	0.2359886938	3.125343203	6.3507089454	4.0664489495	11.0299095757	3.7848260994	2.9028820538	8.4755343236	5.1879638084	8.4336050209	2.9192844608	7.1037288874	5.8292778918	6.6702058466	2.1406637329	4.3798721933	6.2260818304	1.8138590688	6.3462977748	13.4709653164	3.8214471766	9.9548968256	5.2473638312	8.1844397434	6.450973208	2.9805117062	1.805181416	10.2015909088	4.1244357203
	8.8470785719	5.8726282293	1.6743854813	6.3774183708	0.1689868301	3.0659364169	6.2353373815	4.1668231198	11.1435697394	3.7280125673	2.8805570012	8.6834589652	5.4059345289	8.088542837	3.1088775705	7.0503083974	5.9199541625	7.3047121135	1.9693082792	4.3938985806	6.0711454249	1.7859340659	6.3017574429	13.0760028761	3.9259477201	10.3836759749	5.240242919	8.0760759874	6.0773601607	2.8028134911	1.7070199847	10.0731853913	4.282620348
	8.7990126679	5.9446353297	1.6056806204	6.0548929716	0.0862423845	3.1950984376	6.272600744	4.1820508978	11.092124096	3.6906138758	2.9570964511	8.5687346972	5.3612796195	8.6283447158	3.0837360866	7.1596064037	5.7219451598	7.1006694992	2.0244392834	4.3457044733	6.1373779729	1.7346181765	6.3555554095	13.1718092238	3.9458712454	10.131988815	5.3036734721	8.3179101658	6.0087031465	2.9067901335	1.8941657383	10.3056391214	4.329756806
	8.7651052439	5.9250662756	1.6713353005	6.2406066006	0.1559499855	2.8762032745	6.2063612023	4.193070658	11.0406727192	3.642509348	2.9830138364	8.4897705427	5.3651773197	8.2110818212	3.126402304	6.979055029	5.8943381811	6.9738059586	1.9727312535	4.6531114087	6.2687491573	1.7082655558	6.4901443066	14.3636901242	4.0063715279	10.2374420419	5.3839360211	8.0983768664	6.185846765	2.769470032	1.6861512528	9.9060569419	4.2622453255
	8.7917751699	5.8390378485	1.5905235439	5.9809171325	0.1523392844	2.9626701137	6.1847189927	3.9486465968	10.9697087681	3.5809079061	3.0261339991	8.7614078248	5.1915525277	8.696832582	2.9302936105	6.9501803764	5.9970114918	6.9320441009	1.8686943474	4.4330887536	6.2246177759	1.7391114679	6.2571497437	14.4121857503	4.2331130573	10.2746968567	5.3298683414	8.1177569768	6.025703695	2.7051835624	1.5937805716	9.8141053478	4.2349974712
	8.7731235898	5.8070975866	1.581826953	6.1703228698	0.1708822371	2.910309658	6.3270081376	3.9501154075	10.8486773204	3.6302179486	2.9168956089	8.1177809564	5.1658283752	8.5950184225	2.913793305	6.9731015	6.0917073999	6.8825313276	2.2213063356	4.4377914902	6.3819298417	1.6355870721	6.1718923862	13.214242494	4.1799419963	9.9374378752	5.4705225703	8.0766377144	6.0669559318	2.7326399396	1.7901517395	9.9786459083	4.1280037861
	8.8770657377	5.7854387116	1.5085102269	5.8856397447	0.3509831126	2.8178645539	6.386347251	3.9474187215	11.0006935285	3.5715611248	3.0256555346	8.5199912992	5.3135556518	8.2473588706	2.9269374919	6.7974199198	6.1765247668	6.9744499864	1.7394259473	4.634252801	5.9519276492	1.597067317	6.1689080306	13.457314909	4.2292175555	9.7209501908	5.4362260937	7.8183647611	6.0183579381	2.5417747408	1.696781079	10.0069885781	4.2227745912
	8.9290838783	5.8268248755	1.5665188362	6.0555108467	0.1131382888	2.9970530834	6.1247026305	3.9842826076	11.0184775585	3.5891014555	2.89206147	8.3092352241	5.187223964	8.3190741218	2.7674193532	6.8607137157	5.9903013778	6.8536456781	2.0550910834	4.6289612919	5.802584344	1.5783651033	6.0905371893	13.9724709199	4.2605002209	9.7222988493	5.5483906785	8.0978008167	6.1514612693	2.664859717	1.6795832369	10.2792032033	4.1592415661
	8.6060180415	5.7516524945	1.5435361013	6.0491928057	0.05665587	2.8969630191	6.1255324804	4.0134165787	11.0538798195	3.5291888647	2.971188286	8.0744944328	5.2101278169	8.4136782579	2.9350380292	6.7229707128	5.9202883799	7.3393175695	1.8068592123	4.513148351	6.2784247659	1.6219971883	6.2378919168	13.7642600865	4.3954540829	9.6304596135	5.3249947418	7.9447488596	5.9635566415	2.63448541	1.7281153169	10.1955199906	4.1173185454
	8.5750634753	5.8155099117	1.5373899836	5.7449151797	0.1253001377	2.7246043315	6.0142356564	4.06595953	11.0741095682	3.5779480127	2.8085383592	8.1114933021	5.091141336	9.0523248067	3.024149656	6.7043841534	6.0201409226	6.9183094408	2.1409318881	4.3791466156	6.0130879766	1.7147106669	6.1670403841	13.8042156866	4.398539334	9.9671381671	5.2658588026	8.103148207	6.1117490632	2.8438827082	1.7712494067	9.7767915505	4.0093922706
	8.5478407666	5.6921972416	1.5270506926	6.1765793456	0.2000564921	2.5118210949	6.1004569165	3.9613317134	11.0432074993	3.5344257299	2.9097213762	8.0376766885	5.2500320222	8.9623703497	3.0505565256	6.8680579281	6.196187559	7.0456062523	1.894706242	4.4886300413	5.9135321121	1.7266923699	6.1255182093	13.0016116115	4.6100462622	9.7445825913	5.2456459972	8.0662134864	6.2031641551	2.7311809209	1.9277028169	10.0279803768	3.9294125586
	8.6626692527	5.7762262578	1.5985988227	6.1446326743	0.219639573	2.4516321436	5.8616195606	4.1846265796	10.9898762829	3.3972538293	2.8722104115	8.1556665551	5.2019028565	8.9775483918	3.031075652	6.7367485322	5.9949848811	6.6792311115	1.8478473932	4.4573935787	5.8880738821	1.8190008788	6.1768143942	12.9269130016	4.3841927303	9.6054282503	5.2980714118	8.1503322424	5.9870379031	2.7438907975	1.9436237028	10.0572971697	3.9073972363
	8.6868304444	5.8676388404	1.6113424797	5.6904855828	0.145981766	2.3930639341	5.9301136082	3.9929847686	11.115358366	3.3346700579	2.9727733482	8.0036868872	5.2041166946	8.5206094196	2.7887786817	6.9434993011	5.9752135544	6.8232049247	2.1247104115	4.5550255573	5.8535881142	1.8398836914	6.0292311609	13.4871986907	4.5476543002	9.9020047943	5.3941806249	8.0129062381	5.7482984438	2.703004835	2.0834862561	10.1330390237	3.8584846165
	8.5703805635	5.9350971552	1.5873200345	5.8956258515	0.1307947558	2.3998348207	5.9228409309	3.9619291176	11.0409183031	3.4468492035	2.8726615274	8.2920316912	5.3039277813	9.1808650767	2.8368211938	6.9405912072	6.1294314435	6.6679607393	1.9545917589	4.3790939179	5.7922752068	1.8097670008	6.0782061889	13.6635856882	4.4346159908	9.8754715279	5.3680186159	8.0098148021	5.8521541848	2.5989575848	2.1129530976	10.1972284102	3.8237777724
	8.546904555	5.7612443953	1.4976808834	5.7709668741	0.1231848318	2.3796278037	5.9131887528	3.8425727728	11.1937312165	3.5176028906	2.9867810691	8.04283719	5.0347823946	9.0907522348	2.9917782044	7.028732811	5.9817433247	6.6027512231	1.9677725527	4.5294230448	5.8987054291	1.8907982699	6.1414588728	13.3161668365	4.4617055948	9.965417058	5.3111544752	8.1215283714	6.0109460487	2.5477999989	2.0961062533	9.9773870945	3.815310454
	8.3837870766	5.8383368098	1.5267775636	5.8502968081	0.1629687165	2.6149024823	5.9988046898	3.8877699908	11.0787721374	3.481319057	3.0061388975	8.0075214237	5.1505597823	8.6874069325	2.7413743425	7.1392696877	5.9580619898	6.7719608904	1.8081756281	4.2694356102	5.8348828103	1.7445207916	6.0829712435	14.2313040732	4.5971330315	9.6713863916	5.5490377291	8.1325969188	5.9778920328	2.7762422056	2.0566110305	9.707760185	3.556805361
	8.7546431109	5.8577707219	1.4137585476	6.0314562078	0.1844847812	2.743434601	5.9681625088	3.9237195571	10.8518802951	3.4918947563	2.7844234924	7.962837561	5.2363582872	8.6714465243	2.6966905757	6.908761047	6.0398104945	6.8618428455	1.7878239155	4.5312764019	5.7621281449	1.8088831415	6.1397514804	13.3343598684	4.4939622443	9.9626733147	5.4857130506	8.0670242415	5.8808576139	2.7896177223	2.0805929032	10.1272266411	3.5181744208
	8.8005140002	5.9430240248	1.4675108046	6.2086022061	0.1173805302	2.6301207198	5.841730877	4.0251487783	11.1047173134	3.4450820526	2.7871027779	8.0007561608	5.1990408722	8.9169902379	2.6480576488	7.0343640546	5.9714434588	6.8761481896	1.927762422	4.3107383024	5.6925974626	1.7862294268	5.9026187136	14.1869461569	4.5829373082	9.8937002846	5.6401425257	8.0622700667	5.9209407604	2.7041283532	2.120922683	10.114738203	3.4775674431
	8.5337475504	5.8453954542	1.3679230372	5.8746333407	0.1012106538	2.728900775	5.9803183149	4.0797286688	10.9264382791	3.3590032153	2.9132639541	8.0242972951	5.250988272	8.7040402117	2.7149428386	7.1661050121	6.1014687561	6.9485814102	1.6811222197	4.6087413963	5.751106847	1.8074875119	6.0589911902	13.9162859335	4.3635409018	10.2172536755	5.4325332361	8.0219265028	5.8998337929	2.7092969623	2.0728472164	10.4917345282	3.4996860215
	8.8070649284	6.0183161809	1.3636858956	5.9661103478	0.19775118	2.7577610651	6.0649892266	3.9704409651	10.9705228497	3.5501130553	2.8239213916	7.9293312968	5.1968222174	8.8651602085	2.8636100005	7.254947343	5.9410864435	7.2046795364	1.9296516591	4.3878392976	5.6988640712	1.7509191637	5.2959413589	13.730067771	4.386893612	9.7998102493	5.6396141687	8.1291919615	5.7889315974	2.7988596743	2.1210914336	9.938193165	3.6671299044
	8.4575542095	5.9274107282	1.3522386389	6.053111748	0.1609573641	2.9289747824	6.1238161839	4.0246937256	11.0424239977	3.6005536163	2.7922386134	8.1600906108	5.2427538303	8.8724951436	2.7979101545	6.8327673649	5.9684165399	7.1762426141	1.6859707785	4.4534074033	5.8204749628	1.8433447532	6.2148485032	12.9905376652	4.6283724209	10.0424452466	5.5479259129	8.1494855123	5.9560146855	2.8189712868	2.0697948712	10.7551244867	3.6665033009
	8.5700128052	5.8538242361	1.4318336409	6.1552286466	0.0973572777	2.6829460128	6.2550115053	4.1487555977	11.0638168722	3.44740978	2.8888453031	7.7956509977	5.2552191002	8.7466589393	2.8932507631	7.0007772177	6.0684386967	7.0229404338	1.4576294788	4.3980426361	5.8626785531	1.8060322556	5.9561968295	13.5413455948	4.5336677039	10.532360205	5.5166303617	8.1133717661	6.0545717632	2.7885428324	2.0497421814	10.1879148898	3.6933605671
	8.4327479616	6.0127152206	1.4999754488	6.0104767513	0.2552037518	2.8682836568	6.3412986175	4.2044769629	11.203397251	3.52417236	2.7617080393	8.3275965918	5.3702957232	8.6741087229	2.7255496768	7.0102357829	6.003430568	7.0869724166	1.6116744293	4.1648997466	5.6018283507	1.8332108811	6.0142270638	13.2227005925	4.4372145341	9.9094215168	5.5319361277	8.0613442479	6.0712464066	2.8863790951	1.9796284788	10.4311834086	3.8368479087
	8.4025577816	5.9861890984	1.4475526976	5.910834605	0.1450975589	2.7473978412	6.1326209328	4.1831367895	11.1358520018	3.479315435	2.7909258735	7.8680738192	5.1623750564	8.9448883353	2.6272635132	7.1523636633	6.1114429995	7.0310569551	1.7563401384	4.1582418043	5.5183724183	1.8426993641	6.0747587341	13.238912005	4.7455001756	10.1366111021	5.6111745426	8.0320659643	5.9657511228	2.9239996949	2.0455502073	10.2061248541	3.7231499649
	8.6133903797	5.9601795317	1.5979435009	5.9574783384	0.1325153123	2.5710859395	6.2730974251	4.1355112207	11.1260345406	3.4197684724	2.7796510111	8.1608263518	5.3547065208	8.6421606346	2.7427714021	7.1099522083	6.2219114666	6.9266798553	1.5488769285	4.2628824459	5.6494972972	1.8899157504	5.9739131005	12.5043709247	4.5665666458	10.1523003439	5.5189954181	8.184025816	6.0878831436	2.9029886377	1.9283518446	9.893663302	4.2034905891
	8.4811123167	5.7790426854	1.703213722	6.0143002642	0.2273307921	2.5958865099	6.0934996615	4.1681330359	10.9085711657	3.4172571578	2.8658962813	8.0603091357	5.2188920949	8.9917183412	2.5727785783	7.2240346269	6.347612326	6.9984507973	1.7894519583	4.2593423254	5.5857615512	1.7962629682	6.1310161131	12.7366060583	4.6588843206	9.7995352288	5.6587126576	8.0106399968	6.1377713339	2.9391488417	1.9310805603	10.3077728211	3.9736677055
	8.7984407449	6.0262874735	1.6463604713	6.1756326475	0.1687606457	2.6467527976	6.0756918259	4.2224923502	11.223090941	3.4130886168	2.8676752112	8.1455037385	5.3232616392	8.796032549	2.6749911517	7.0151410049	5.9988174236	7.1097788018	1.9161670518	4.229632053	5.506041451	1.8545813878	6.0674355388	13.7100015094	4.8914264702	10.1126131476	5.7230230401	8.0528455689	5.9638454048	2.9297454381	1.9396437702	10.0733125645	4.1085958448
	8.5846170323	5.9694054077	1.7834785665	5.9763486608	0.2278244435	2.4567235977	6.1479021557	4.0573111467	11.003578158	3.4294503376	2.9378836315	8.2835795036	5.276070665	8.9955287013	2.7129553454	7.1466695733	6.0858365317	7.0485542359	1.9358776532	4.1047367005	5.4261977254	1.8288899548	6.0179612775	12.5100253682	4.7882244308	10.1146132878	5.7906832444	7.9568110804	6.0358848804	2.9475573672	1.9453040928	10.0323183114	4.102980535
	8.7128263724	6.1528347086	1.7699722623	6.0636780486	0.1287418329	2.509055213	6.2294834181	4.2689844364	11.2502451089	3.3603738641	2.9036348957	8.4004051101	5.3339223753	8.7567313662	2.5184963184	6.8959594803	6.1043152077	7.016586811	1.8516662835	4.1981179304	5.3829431438	1.8590378619	5.9917992504	12.8712170145	5.0356144741	10.2719188207	5.8169287942	8.1296604352	6.0092331444	2.8877905819	2.0248410088	9.7866067982	4.070962841
	8.5081782411	6.1786824868	1.7394697176	5.9705805675	0.1362523012	2.50213327	6.0384032859	4.2898832761	11.1371533781	3.4040852762	2.898980909	8.3316592715	5.2891226889	8.7065378441	2.6524029796	7.0355159888	5.992303213	7.2046348127	2.0742720756	4.1934577174	5.4297579988	1.7245521035	5.993380862	13.5696532406	5.0475903326	9.8216736106	5.5172802616	8.0794948013	6.2192634196	2.8602093004	1.970930448	9.9697052748	4.1930944613
	8.5783010985	6.0802326989	1.5853228428	5.8238675291	0.2279058635	2.5358718085	6.158774005	4.3050793684	10.9923525694	3.4889412643	2.9407823608	8.7468194369	5.2065749585	8.8236621729	2.6974222525	7.0872637749	6.1693037892	6.7872012769	1.9246610273	4.2050328695	5.3943112128	1.9932285492	6.0600582044	13.038403808	5.0586136218	10.0153156934	5.7264722706	7.9862949147	6.1827577903	3.1773067912	2.0453464007	9.8858933524	4.1180327553
	8.6223716541	6.2186935045	1.5456522005	5.8763094991	0.2281002774	2.5671110234	5.9219365227	4.4279505991	11.2280842269	3.4494424542	2.9321519319	8.1516230123	5.1544042898	9.0796658674	2.6605104745	7.1575013535	6.1540351353	7.0240806634	1.7852182076	4.2407475201	5.3113650588	1.9222599312	5.9181085173	12.9960735266	5.1287307126	10.1641343642	5.6938318676	8.0500233209	6.2126748351	3.0986672262	1.9864270449	10.0151201756	4.0280509929
	8.4719323851	5.9912065809	1.578801627	5.7761374906	0.2208467	2.5246001287	5.9363026036	4.4625455554	11.0456499751	3.4633305992	2.883610289	8.7800029636	5.1617719041	8.8290761409	2.7876909991	7.2374847394	6.333206853	7.1120090609	1.9666830135	4.1288921007	5.4242238443	1.9842794819	5.9647592486	13.0911624172	5.2477854134	10.1208326974	5.78948795	7.9192276978	6.2507735819	3.1415557075	2.0411007297	9.9515066899	3.9309970801
	8.6904736526	5.9746774082	1.4173552034	5.5936150942	0.2879223448	2.3978293014	5.862142255	4.4993360331	10.9253635093	3.3416264748	2.8528676346	8.4127784383	5.2415416266	8.7944097972	2.8929943851	7.3124791318	6.4553293143	7.1771830802	1.8156572579	4.2181512933	5.3771122937	2.0136182613	5.9615432171	12.3082045132	5.3826885394	10.2973646849	5.7811873225	7.8976780254	6.2853741572	3.2704595067	2.0373426294	9.7866609451	3.970684696
	8.4963407348	6.118990836	1.4495315261	5.6667670078	0.3722169069	2.3768800749	5.7081859786	4.3562712358	10.9982051362	3.4612314069	2.7488579035	8.2033518697	5.1463121885	8.6555701698	2.7923284057	7.3494238782	6.4535855165	6.9452571476	1.8587707572	4.1606937399	5.4132932658	2.1521236653	6.0005722461	12.6560399064	5.3029807799	9.9585858872	5.8787965578	7.9860945136	6.084454044	3.3300639843	2.0266540361	9.995293443	3.944434593
	8.5877403444	6.0734707979	1.603582964	5.7626082262	0.1866770942	2.2913828045	5.7524047676	4.5465933056	11.1066128588	3.3669705888	2.8089119766	8.3315887732	5.2776693368	8.7608253093	2.7255494035	7.2274483905	6.6055766746	7.0716415893	2.0920823734	4.0380255417	5.2925129626	2.1868910744	6.0038557102	12.6263248432	5.5534721012	9.8099725056	5.8469405831	7.9826862149	6.0491172707	3.4606967846	1.9122884869	9.8356633675	4.1347430287
	8.6164618297	6.1172525993	1.5943169141	5.8423415982	0.3815537954	2.2952469742	5.6657731966	4.514065288	10.9961781307	3.4141173785	2.7845516173	8.4251881143	5.1467027402	8.7214578623	2.7032447188	7.3134031861	6.2394034454	6.7233275941	2.0305655804	4.1389829291	5.2828745561	2.1688615812	5.7647922648	13.3220604628	5.2850928454	10.0380160789	5.7051248093	8.0491811072	6.2552643101	3.4216351458	1.9405262914	9.5846142998	4.0410890222
	8.6705593079	6.206135558	1.6462809593	5.8255521305	0.3646382676	2.2612773584	5.6323196615	4.5533558193	10.8704334685	3.3305763866	2.8101521739	8.2838376781	5.1882146959	9.1471397738	2.5615499334	7.2072822178	6.2074773553	6.9270947482	2.0483012501	4.2176480203	5.3625655218	2.208935124	5.9322565594	13.5406937194	5.3303027528	10.0975607639	5.7617408873	7.9361627133	6.1541719355	3.2816744479	1.7108571555	9.8738250399	4.1973731646
	8.5542917721	6.0746321527	1.6543737355	5.5182697571	0.3654994218	2.2921617579	5.8509214023	4.5708858031	10.8545111937	3.3607382121	2.8352809106	8.6289659708	5.2253619712	8.8129720008	2.5955144918	6.9944880959	6.4221872271	6.9357180103	1.9444266005	4.0961088074	5.2059423651	2.2564686937	5.8316754303	13.634245825	5.1555674529	10.0575278816	5.8225462785	7.9502553508	6.1183122003	3.4096639516	1.9092046797	9.390475286	4.3122089453
	8.6585562526	6.2121031654	1.8003398464	5.9032793065	0.2634278328	2.167442507	5.5590731198	4.4294203329	10.9545152702	3.4114901585	2.9111262095	8.9292917089	5.1446874205	8.7879149526	2.6440219473	7.2633647147	6.3134451421	6.7149177605	2.1739681501	4.3113077399	5.3488468264	2.3271601398	5.9847024936	13.9566394657	5.2656523492	10.1756353699	5.7563803111	7.9455449483	6.1916638443	3.3046701707	1.8121102295	9.1042695703	4.301947278
	8.5248431395	6.3465375414	1.7589506664	5.9852638048	0.4118864383	2.102463883	5.7912595876	4.6593805194	11.0526932268	3.1859768143	2.8629827079	8.9667027408	5.2316918451	9.1895458168	2.678598186	7.2384824801	6.2589649445	6.7075928465	2.2042285677	4.1470733864	5.1304112118	2.2527125185	6.0482674491	14.1178502368	5.2787168477	10.2082187165	6.2407803232	8.066536071	6.034711683	3.1577520708	1.7897713951	9.3320107479	4.245517725
	8.5836095533	6.1689554982	1.6372452081	6.0859097572	0.3239173603	2.1333741439	5.6744971922	4.5384824373	11.1018212207	3.3345226297	2.8074102523	8.8897710083	5.208400019	9.5482039957	2.532649135	7.2800861499	6.2564736445	6.8222267111	2.3136417258	4.1767914962	5.135713718	2.2903657694	6.0795737134	13.4739976279	5.1919937712	10.2080997848	5.9322236688	7.9950779327	6.0358902582	3.3254662575	1.8189427412	9.0953866799	4.3720497811
	8.6319766496	6.2287540357	1.5898186422	5.9565143855	0.2796368707	2.2458169345	5.5394028925	4.5740216298	11.1500655555	3.271551778	2.821079982	8.6902147744	5.2086827631	9.7769896608	2.6224998131	6.9389027669	6.1760548905	7.0954603688	2.3607516761	4.0441810377	5.4010818355	2.4011652392	6.057253622	13.3200361621	5.1420174325	10.1805868415	5.9582248684	7.8763824469	5.8816279354	3.2872359239	1.8396181802	9.2214069591	4.1164654555
	8.8249123223	6.3320596327	1.4984021107	5.884500454	0.4337500711	2.1380536213	5.6241750719	4.7463680173	10.7254851045	3.242511172	2.8278827088	8.8187216066	5.1544681483	9.4134028357	2.6701503176	7.2891897188	6.2530467946	7.1627521839	2.4005673713	4.2235815339	5.1864613126	2.2494775417	6.0030036187	13.7504569729	5.2563398534	9.8729319937	6.0701638843	7.9743562932	5.9442606701	3.2658348769	1.943168783	8.8684582398	4.2227412811
	8.6611808314	6.4988746746	1.3816986844	5.8235446767	0.3767293115	2.1465995209	5.7868843639	4.695756949	11.1347144394	3.2469621951	2.8266578115	8.809499642	5.0938738623	9.1372017843	2.8955791859	7.0943303329	6.1107643735	7.2253059664	2.4780953179	4.0297827633	5.2361115539	2.3175513434	6.1153464659	13.8498417303	5.1278567166	9.8458341296	6.3639009415	8.0512595573	5.919346757	3.1150015716	2.0961325204	9.2031196677	4.1982181754
	8.70866978	6.5298328497	1.508598801	5.9172169779	0.2743055903	2.3288453055	5.9031842909	4.6761446109	11.1342718532	3.279203322	2.7090418594	9.030191823	5.0351676349	9.1454755472	2.7688636955	6.9159869804	5.9969257179	7.2856233949	2.2206976259	4.142476946	5.2014543289	2.2984240834	6.0549566305	13.4817715514	5.1297245928	9.7928690364	6.1216284146	8.1302611671	5.7247830287	3.1088751234	2.0466528526	8.8258292681	3.9942603604
	8.5726098697	6.4375662927	1.4852763507	5.7315736092	0.4616566168	1.9797082912	6.0072544663	4.7451351228	11.0340915134	3.2554440093	2.7754269492	9.0329882054	5.0511132104	8.9811649225	2.4861976951	7.0343248558	6.2058917852	7.3301810633	2.5597158263	4.0677963592	5.0398237909	2.2813055805	6.0971260549	11.9468247502	5.0894561368	10.1780804824	6.2855471075	8.1967709564	5.8365812845	3.3512385666	2.1846314503	9.078442675	3.9792575943
	8.5737000247	6.5636336661	1.5062126159	5.8671726005	0.4461557785	2.4974615771	5.8263161647	4.7769041798	10.9485844129	3.1856207599	2.7459140024	9.2941315905	5.0840713079	9.4893523106	2.6581291999	6.8512396433	6.2400942763	7.5751373616	2.1836327201	4.1370762878	5.1735658169	2.2230980352	6.1746394203	14.2458379199	5.1007069984	10.1301334242	6.304298836	8.2508733246	6.0191464129	3.2575704512	2.068294134	9.1674349627	3.8669143872
	8.6216902131	6.5135121681	1.485915364	6.0264938027	0.5891347608	2.3965334835	5.8926079049	4.7748037371	10.9056342194	3.2063064736	2.6048178151	9.0128989657	5.1026773702	9.3023791942	2.7117129669	7.0724785757	6.2078387417	7.4802941214	2.2671538472	4.0569381123	4.911277957	2.1644893628	6.0644625529	12.9160736691	4.9751643304	9.7060377611	6.2134750706	7.9458130996	5.7034660786	3.1967870824	2.1176317721	8.9420419354	3.8192701247
	8.6401878111	6.3999842248	1.3895174142	5.9632742952	0.6020281304	2.6478613559	5.8242122661	4.7112649123	11.1063649248	3.1520324299	2.7348689159	9.2227309688	5.0972515141	9.6449907096	2.8490067016	6.9310027107	6.1865412529	7.2278022837	2.7131006476	3.9684282607	5.0423578106	2.2702840548	6.0966794452	14.2064125817	5.0051425987	10.0669817734	6.3350151694	8.2544709293	5.7226323	3.2096474853	2.1232520461	8.7664606004	3.9008680921
	8.6265732375	6.4513322986	1.501716051	5.8129217942	0.457624159	2.7128405274	5.6718807034	4.6600046603	11.0811032189	3.0298574731	2.577545169	9.3847775824	4.9714491898	9.6926915305	2.6184285482	6.8841557111	6.3839652544	7.4428145061	2.3714891044	4.016362974	5.0411973654	2.2324543103	5.9866700678	13.307202401	4.9985468227	9.9471384473	6.5167132469	8.0425640923	5.6717626832	3.1240976628	2.1508394718	9.0913758776	3.6078628021
	8.7205468461	6.5222587712	1.6815450711	5.6083020182	0.555535548	2.8555280598	5.7312607306	4.6022040774	11.2553997329	3.0850251664	2.6733580246	9.2833491353	4.968450036	9.2059915712	3.0151454712	6.8852953859	6.0743850339	7.5299734119	2.448760136	3.9675458464	5.0753573113	2.1817184869	6.1087211191	13.4612150637	5.0360362712	10.2236571281	6.4581277023	8.0508280939	5.7591840123	3.1915327083	2.1582345669	9.0379292977	3.603159985
	8.526868505	6.7961854763	1.6114267807	5.9410682168	0.7221366392	3.3585729641	5.5478382469	4.728886781	11.1869029178	2.9914365335	2.769691867	9.325697603	5.0232739035	9.8928760294	2.8436156462	6.7152604395	6.0659303261	7.3749491694	2.241809384	4.0113409232	4.8107772305	2.2345559064	6.1264793468	13.4767797977	5.0676868053	10.3499062938	6.4388200547	7.8726897568	5.8728548558	3.3008953591	2.0403595913	8.6372601321	3.5773761567
	8.6423561472	6.6533525617	1.5945129242	6.0008672816	0.5284603044	3.4045479179	5.7955152791	4.6992433562	11.0013078042	3.1338519246	2.5139058979	9.0612723529	5.0055421221	9.4281872073	2.7178279491	6.4845069363	6.0090541604	7.2863487599	2.6260255201	3.811715374	4.9517266042	2.2202462162	6.0878064977	13.7771715448	5.2094644887	10.0209271796	6.5140985109	8.0569850631	5.5756964457	3.0235229357	2.0530451682	9.5650790917	3.5449288809
	8.6488399601	6.7635854189	1.5864134075	5.4787148657	0.6210538382	3.3242393279	5.7625262748	4.5624177201	11.1095299469	3.0821423084	2.6749333992	9.153440907	5.050850432	9.4567177736	2.6273356681	6.5487757051	6.3097814312	7.2235410638	2.2858311798	4.0231446238	4.9918464289	2.265047521	6.1224349249	13.9800809361	5.1958931502	10.1468261179	6.4403730193	8.0568962666	5.7768123411	3.0770147275	2.1192036752	9.7740597586	3.4251438025
	8.7241905282	6.9292747961	1.6949124323	5.7000218644	0.8275894333	3.6156996702	5.7004335858	4.4296986882	10.8030735544	3.156501934	2.5610453777	9.390122406	5.0063578996	9.6493234523	2.6428402132	6.5505126116	6.2269905561	7.4448261793	2.3378045758	3.8622001625	4.864946943	2.1818757965	5.9881061907	14.2015667558	5.2870864658	10.2320290538	6.4323294485	7.9280103578	5.5497554482	3.2419101105	1.8222014051	9.259363209	3.3641440872
	8.5889616858	6.7943600135	1.697408981	5.9067840297	0.8232063847	3.7660092491	5.7715850162	4.470826855	11.1873676006	3.0537432992	2.6450328993	9.3619688282	5.0340773689	9.5369581954	2.8854211118	6.6019954207	6.2513441908	7.1949044619	2.4757343077	3.9792743835	4.8015520121	2.209721636	6.1458874027	14.486134253	5.3867887199	10.1409712058	6.4995834972	7.8352571448	5.6430600535	3.1842485888	1.9249145979	10.101313055	3.5467999194
	8.736367375	6.8740771007	1.6092513881	5.9576810356	0.7093907919	3.9187317743	5.8683871893	4.4020586293	11.0312246629	3.1405276345	2.6008822344	9.5392574097	5.0823918249	9.4910965732	2.7964076357	6.7564041045	6.2989937772	7.3224938692	2.387268095	3.5720733681	4.7594121569	2.1933267389	6.0110476964	13.8425465697	5.2271486503	9.852144736	6.2739854928	8.0357789889	5.9512354305	3.057387206	1.896744446	9.586135258	3.5944112141
	8.5308439597	6.8932888785	1.6294734067	6.1092288337	0.8688689977	3.8413947228	5.8069517565	4.357339899	11.1063743898	2.9387407611	2.570621149	8.9865136145	5.121896586	9.213500211	2.8941875207	6.9180561425	6.2538546385	7.5894092138	2.1863554773	3.8965927233	4.9423511206	2.1687177646	6.0294101046	13.7495220353	5.2729358346	10.0729943673	6.3449817865	7.9150294976	5.6951046779	2.9534103901	1.7665949455	9.9223602346	3.6715246098
	8.5445240595	7.0831328333	1.6183683631	5.9477745223	1.1487440185	3.8173367014	5.7501586413	4.4665082393	11.0715670512	3.1009518688	2.6098754171	9.119787048	5.1722061623	9.637799101	2.7814463007	6.7068002707	6.1973790061	7.5719152265	2.4050406689	3.8517099845	4.541452733	2.1024674324	6.1521669277	14.4949692806	5.1937249025	9.8824497041	6.2773555495	7.9089404015	5.7817700153	2.9178618906	1.7586526889	9.7460388809	3.5632834847
	8.3634262157	6.9589532082	1.6880861091	6.0041310355	0.9681725435	3.7842457817	5.7834129963	4.5352898873	10.9415375621	2.9286895926	2.5670344506	9.0348104967	5.1578508	9.7390064695	2.9117623674	6.630341108	6.1443929724	7.6329070053	2.5172825979	3.893844621	4.6222541335	2.3093547542	6.0891247004	14.0718532605	5.0620848171	10.1999285721	6.3134097265	7.9144345533	5.5615583087	3.1100916667	1.8896487589	9.9402218996	3.5582818604
	8.4961452811	7.1883999475	1.4810863547	5.9508315823	1.0022148802	3.6715892185	5.8150847771	4.5890819549	11.2668794221	2.9346685346	2.5464400586	8.8749800513	5.1282267813	9.4056198504	2.8128763269	6.7591551895	6.3446346652	7.4323918044	2.318003979	3.863784879	4.7840379825	2.1769642276	6.2556286559	13.4464492341	5.1834038027	9.8200184016	6.2279372996	7.8971811329	5.7082625199	2.7646506913	1.8056822335	9.89072463	3.6926029558
	8.6172554584	7.143025814	1.4788988138	5.9066492693	0.9244300807	3.6876752934	5.7794738819	4.5375581492	11.2358659423	3.042816009	2.6096923883	8.8950871207	5.1179768472	9.4816508997	2.8027752688	6.8032739814	6.2634106256	7.5858820778	2.3322142584	3.7098251243	4.8100817248	2.1109436381	6.2823812043	13.0109375749	5.172836283	9.7697876665	6.1509374529	7.8028536161	5.7595562241	3.1826392359	1.7902259951	9.6902576519	3.7940170696
	8.5108884695	6.8646838827	1.4513603744	5.77768517	0.878981804	3.5268380126	5.6881024594	4.6521485229	10.9878588474	3.0082208281	2.6566567794	9.148102378	5.0968065832	9.4616817148	2.8381698113	6.6488493936	6.0394076678	7.6649321034	2.4792739333	3.6991538249	4.4177269777	2.2469991254	6.3052781548	13.8239688833	5.0305595446	10.0612909548	6.1270617677	7.8664122328	5.6495186154	2.9183674557	1.8828697196	9.6646680357	3.5335040157
	8.6167278023	6.8891668842	1.3694531969	5.9953651459	1.0768218457	3.4113677289	5.9066581863	4.5583608589	11.2513509316	3.1383531002	2.6177634709	9.0401857551	5.0080587857	9.6778715553	2.9219195853	6.8712312662	6.2000031277	7.2947234273	2.5852936537	3.6876771385	4.4489948308	2.2135517809	6.1339089188	13.7735613026	5.0293282455	10.1181337491	6.0493574708	7.9363170574	5.6993428688	3.1081697287	1.8046184591	9.1631958504	3.7062684561
	8.6212116523	6.9610274204	1.3966886658	5.8238579683	1.1359770807	3.3063704889	5.9763181121	4.7215729693	10.7922413125	3.0882678349	2.5071743657	8.8856715567	4.98614396	9.4560452023	3.0866261845	6.8660403019	6.1330888534	7.4933153345	2.1576227087	3.7707484818	4.4923603353	2.2206114468	6.1982643569	14.27962194	5.0085595254	10.3216776842	6.146016749	8.0288742303	5.6092369478	2.8348089817	1.8957384942	9.5370143818	3.5472036405
	8.4689897186	6.7202146592	1.3978698684	5.7644529168	1.183482616	3.2650428885	5.7604549382	4.5967176321	11.0270255002	3.0220649775	2.5822496357	9.0686203736	5.0192272327	9.168549867	3.0461518998	6.8965718862	6.1574392703	7.5314029901	2.128230886	3.9463060579	4.5627989895	2.3428216058	6.1862311771	13.9036772781	4.9669033954	10.3880766635	6.1388763208	7.8416705071	5.7401118182	2.8664985655	2.0126691296	9.4503883195	3.7756619957
	8.6844775926	6.808095568	1.2400185471	5.9518751586	1.2037958946	3.397930168	5.846953234	4.4904658094	11.1271940302	2.9697246227	2.5786115413	8.6123670291	4.925310805	9.3094838704	3.1792547302	7.071916841	6.1900956955	7.5989765996	2.1874338895	3.8261100556	4.640884755	2.298417438	6.298180228	13.1944359283	4.9710798662	9.9258978831	6.0056228751	8.0677250568	5.6001843745	2.7617459985	1.9970250505	9.2536998938	3.7975643085
	8.4499733019	6.7313271451	1.4416266568	5.7760112548	1.5581808285	3.3324599033	5.8643256213	4.4662384337	10.8847357909	3.0466689655	2.4479914757	8.6055953282	5.060145414	9.5174386558	3.1415339276	6.9676810356	6.1665196905	7.5140227316	2.1217138672	3.9309698116	4.5284184459	2.2734138517	6.2800139332	13.1792485821	4.9061387463	10.1562167074	6.2692682435	7.8919181592	5.7031300624	2.6532206637	2.0433594478	9.2926814555	3.8504254136
	8.4227669135	6.9120617136	1.369614362	5.9409895725	1.3072204235	3.1723326778	5.8763013228	4.7081072203	11.1458875602	3.0914770933	2.5117063738	8.4445644713	4.9952285143	9.2429376917	3.2472220257	7.014037471	6.1278929959	7.4097354716	2.1120032788	3.7030107576	4.3259115487	2.3508540854	6.2148610323	13.8744644844	4.9096055481	10.2458185105	6.2364888182	7.8048195028	5.5562537887	2.8091847444	2.0150731184	9.2308023163	3.8113635318
	8.527030634	6.7994327944	1.441208785	5.5540015495	1.2252442061	3.0592059375	6.3689254184	4.5791460109	10.7988736277	2.9450758341	2.5460730892	8.3922688042	4.924876231	9.2091818861	3.1503665757	6.882581879	6.2578824522	7.2372058942	1.8566603685	3.6137234821	4.3275952893	2.4228214914	6.2691245379	14.0922387544	4.8944348282	9.7475623516	6.2447579441	7.6812657059	5.6444296805	2.8964905181	2.1076430147	8.7083464257	3.9227074687
	8.5781023378	7.1219768978	1.3767014553	5.8349916448	1.4021219034	3.1349346394	6.0256521786	4.6394689801	11.1256107196	2.9340139175	2.5297411819	8.3037496006	4.9359647382	9.304455074	3.2293185758	6.9420328886	6.3685429034	7.117945924	2.1633971411	3.8199188121	4.2201060063	2.3782385099	6.2081885155	14.7301215028	4.8812086148	10.0898888969	6.0735645813	7.9414707455	5.4686211721	2.6130774418	2.079246996	8.8543249646	4.0570933342
	8.430598417	7.0101372154	1.4751764533	5.8220726158	1.5403030808	3.0971038712	6.0679950728	4.5676983456	11.0181579744	3.0238736767	2.4519607129	8.0229051641	4.8521196216	9.4177319145	3.2221132612	6.9817116913	6.0599036461	7.4794881805	1.830648257	3.8092725856	4.2965879852	2.2833443959	6.1908956925	14.3362125725	4.7230438981	10.4633220056	5.8901910285	7.7252910632	5.6342735696	2.7676793053	2.1921213415	9.3210757127	4.2194324336
	8.4687355413	6.9319573268	1.5082127138	5.9900425801	1.2862775984	3.0197543526	5.9191954051	4.3825538712	11.0503036346	3.0034896308	2.5104404651	8.3868470173	4.8299013389	9.2915288927	3.1356155967	6.9093659688	6.3098230845	7.107500858	2.0473220768	3.7070580022	4.1912939961	2.4715885784	6.3598969515	13.6284378671	4.8848744332	10.2576172519	5.9801370596	7.9108310459	5.5878689863	2.8046125814	2.2266653752	8.8339027268	4.3857511289
	8.4246413761	6.8969761045	1.5310030891	5.8085855093	1.2868854582	3.0352620026	6.4131472757	4.4591337784	10.9389223152	3.0345264363	2.4602804273	8.3828931428	4.7219881914	9.4275392324	2.9307820602	6.9611095052	6.1162287537	7.3327784991	2.2892702817	3.6754823807	4.3248414709	2.505957992	6.1120304968	13.0270850942	4.9386949827	10.0201892565	5.8080408377	7.8618915838	5.3006280843	2.9505987454	2.1249465712	8.921861489	3.9466745422
	8.5603607749	7.0143381233	1.4715232109	5.3497961018	1.2623213706	2.9008326801	6.2641735455	4.4370472262	11.1562321412	3.2133852874	2.5282570031	8.2083778692	4.7143150342	9.4211736542	2.918688184	6.9261959482	6.0799097872	7.2815033714	2.0271479852	3.7727579033	4.1250226803	2.4675171583	6.240884475	13.5172756694	4.8471888528	10.0139379155	5.8198373973	7.8190724066	5.4506450645	3.1497288696	2.3034530041	8.5141804679	4.2137004974
	8.4415982986	6.8424456838	1.5174794428	5.6376586187	1.5398386981	2.8640676282	6.3058774893	4.2818715571	10.8280792103	3.0705080299	2.5280356775	8.4120486273	4.7616740288	9.5794896711	2.9717123491	7.1486022685	6.1073631768	7.4004888067	2.0527357786	3.5469130245	4.1487347446	2.5518067707	6.3993019873	13.6377447262	4.7421008598	9.9380573639	5.8405038727	7.9596952705	5.4185122393	2.7674050974	2.3141083863	8.4470624682	4.2263634367
	8.4527104854	6.7750596409	1.5833347319	5.6907253637	1.7925007531	2.9857962845	6.0279824634	4.4871908049	11.0403703923	3.0937548983	2.5389251567	8.0244697498	4.6532143518	9.2715430509	3.0902293535	6.7970186664	6.2123932243	7.3559256846	2.444954991	3.63975743	4.5409741305	2.6434113291	6.3338231298	13.4975351583	4.8769171596	10.1664642922	5.8095598093	7.939919486	5.6167827136	2.7184210455	2.1811780136	8.464397728	4.3409614775
	8.4309040393	6.7869851677	1.628287215	5.51375555	1.7932289104	3.139408614	6.330796414	4.4853916317	11.1217752473	3.1535165728	2.566337749	8.4656223974	4.8210550667	9.3590238704	3.1194356739	6.7160001393	6.0728724006	7.1873876619	2.2390590609	3.7705652658	4.1706692581	2.6681061255	6.0977606653	13.1008499287	4.8162196639	10.1671341903	5.8870984047	7.9092737413	5.5761042799	2.8428780967	2.1949005803	8.94784407	4.3269836913
	8.4742126841	6.8030447158	1.6015355356	5.8840222552	1.7653988107	2.9877558515	6.153144587	4.4751385911	11.1642287634	3.0328828028	2.4632184348	8.235026455	4.7017873968	9.6585097694	3.1403777072	6.7696448709	6.1740226235	7.2825044509	2.4101672125	3.773461075	4.1714559907	2.834971598	6.3196126557	14.4981774296	5.0865205403	9.8596829388	5.6038996274	7.8353918986	5.7326676786	2.8807084206	2.2124960571	7.9694803096	3.9891730829
	8.5568920706	6.5589466613	1.6315414869	5.638856604	1.8673834577	2.7605978839	6.0956960273	4.3746187052	11.325799078	3.0862669334	2.5111702528	8.0117192851	4.8146883591	9.5982737016	3.0301568933	6.7356481892	6.0682625543	7.3222118605	2.4008311369	3.5407752777	4.2018284012	2.746590479	6.2981187704	13.5643136804	4.9967796289	9.9522841321	5.7137111663	7.6954635946	5.4302639055	2.8625830755	2.2472577269	8.6269494496	4.1671576565
	8.4787101443	6.7788154737	1.6269223274	5.8325932235	1.583436039	2.7866680218	6.2112632514	4.6291036385	11.2019887872	3.1719096062	2.4637689219	8.204457386	4.8133195704	9.3784222	3.068103055	6.606897303	6.0647780842	7.2826114875	2.2419749466	3.6785883005	4.1447957816	2.7416234356	6.2621527315	12.886218262	5.0866582919	10.0096176623	5.8078338015	7.7952682033	5.462941658	3.141848146	2.2649402129	8.6475820867	3.9999566543
	8.6250069618	6.6088721137	1.694266195	5.799660972	1.8948616766	2.6708615788	6.1743198224	4.5265899706	11.2417019011	3.1895977941	2.5111046421	8.3716653654	4.7064608832	9.2651096675	3.0743490449	6.779324982	6.0623941473	7.2886526242	2.339651111	3.4737978431	4.083358506	2.7136997876	6.3351298714	13.0037996598	5.0600506545	9.9747642739	5.5118427278	7.9187125001	5.6072615102	2.8858867735	2.1804618699	8.855105327	4.1258088825
	8.313144674	6.5231103351	1.7299235632	5.7281576677	1.9619129559	2.766091408	6.0653699333	4.5425218356	11.2752809345	3.1862720551	2.5173754649	8.1911529377	4.695077314	9.3223094468	3.1683002334	6.9465727258	5.9560822838	7.2230757357	2.188212793	3.5376110828	4.0867219152	2.7002035556	6.1305820872	12.8186011009	5.1849056302	10.0673729396	5.5182872854	7.8185623762	5.4251461141	3.0437704089	2.1642021184	8.4966998612	3.9294090618
	8.6798040222	6.557448322	1.8416464491	5.6548745215	1.7937717997	2.8157876687	5.9267225091	4.5476249575	11.1216024328	3.2158852638	2.5894963836	8.5309832626	4.7533340712	9.4475032658	3.1007736328	6.7354433581	5.8896342277	7.3796261722	2.4020275815	3.5821713241	4.0387134688	2.5527661068	6.1327323989	13.773432374	5.1770627298	10.3511456841	5.6520618643	7.7869387938	5.4439374358	3.3078324226	2.1578025457	8.2339442755	3.8864392699
	8.6730303569	6.8146919313	1.8400344798	5.8293220871	1.7283812892	2.6348443223	6.0464252454	4.4791488258	11.1727319259	3.2771122919	2.6055745925	8.3860343211	4.7022468108	9.7565070633	3.3496609865	6.6572664094	5.9680894387	7.3495006582	2.3363796357	3.5551365511	4.1571221597	2.5975775345	6.0347722938	13.3321887912	5.2845960362	9.7526304667	5.51387994	7.802900473	5.4666416144	3.0653752564	2.0729948404	8.9622902523	3.8594297489
	8.6684750054	6.3959535136	2.0029238987	5.6500607349	1.8238027384	2.7841323691	5.9386211699	4.5587793161	11.5582647616	3.2312910959	2.605431316	8.1972768887	4.6523958647	9.5520463345	3.1652526845	6.7442538908	5.9812159357	7.3104657011	2.4170976169	3.7914018021	4.0754098793	2.6940622565	6.0358953322	13.1924757349	5.299547794	9.8800704974	5.6002032276	7.8389670498	5.3978101914	3.1501437928	2.2217908692	8.1418260921	3.7800962698
	8.4852304701	6.3425148321	1.9396249562	5.9093425127	1.7877038408	2.9569513095	5.9258116542	4.6475092434	11.2035920941	3.2804686949	2.6069574015	8.3626673227	4.6396981234	9.1828349999	3.3313225504	6.7026147683	5.9973495495	7.6264335244	1.9721502473	3.5718284082	4.367737195	2.6748929031	6.1383836929	12.6552678148	5.4365905252	10.0283863946	5.5824398783	7.7938794519	5.2831518993	3.0961845186	2.0155640235	8.0478363073	3.8611611592
	8.5905363146	6.3696253474	2.1518884424	5.9278814591	1.8145366678	2.8524110471	5.9589048313	4.4923861511	11.1760479419	3.2609835104	2.6340977642	8.2760421954	4.6331422587	9.3517335043	3.2813232622	6.7556022565	5.9668822842	7.5248645011	2.2060804836	3.4968003631	3.9001784094	2.7602590323	6.1564587415	12.6380505654	5.3762409729	9.6165116724	5.4575039398	7.7408012899	5.3093521611	3.152332598	2.1140881647	8.6118387022	3.8316182848
	8.591235783	6.1270861725	2.169553835	5.5408850562	2.0607333486	2.8167126582	6.0209636066	4.5715389954	11.0722417034	3.2826586259	2.5607316809	8.4761758764	4.6385712715	9.5919903184	3.3795526289	6.710759193	5.8090063802	7.3487662114	1.8346371313	3.5449451442	3.9012765808	2.7758365567	5.9579841901	12.7743212513	5.3965827076	9.9735211348	5.4649763383	7.8479033351	5.2576441293	3.1756305653	1.9816580126	8.5631268454	4.0058038276
	8.5512911816	6.3773074173	2.0863282154	5.7009175386	2.0250745466	2.8348576872	5.8450595803	4.4960436809	11.3495087738	3.3105297086	2.6116417395	8.3179028433	4.5844064489	9.2002898498	3.277081378	6.5851129866	6.2323929723	7.6027802999	2.1127594672	3.6715058519	3.8690566806	2.7632202196	6.1519518754	12.8672201383	5.3341478427	10.0618854763	5.3670703488	7.7178721215	5.1034641232	3.2063156828	2.0666058716	8.6878161107	3.6457051741
	8.3304038733	6.6227445207	2.2279790097	5.6524979965	2.0379906115	2.9689667425	5.9952314914	4.7060705506	11.1124370512	3.2473921829	2.5517518667	8.3491210663	4.6753991086	8.8976595318	3.2826529188	6.5254103918	5.8489701396	7.361203382	1.9741188765	3.532282017	3.9038268452	2.8534277659	6.116344491	12.6346383611	5.6025007395	9.975862687	5.4182708177	7.9871946052	5.0877195646	3.1681934544	2.0578008007	8.2538297728	3.7101427828
	8.5776151735	6.4259867337	2.2957110698	5.7560252073	1.9565616381	2.9200148423	5.8926122817	4.6024467838	11.2770163542	3.2213548532	2.6016734059	8.3468612231	4.6757214235	8.8857262001	3.5610291359	6.7041735865	5.9286997306	7.3968049671	1.9438442632	3.5657513622	3.6809256724	2.7072451433	5.9557231696	12.5934301412	5.5294027069	9.9270555787	5.4378612864	7.9132779191	5.2037880891	3.5108550861	2.1096604082	8.741946207	3.7318553898
	8.5339442172	6.5034778805	2.4292677284	5.8375373921	1.9953610858	3.0219223688	5.9570995122	4.5803617868	11.3032763542	3.1935940816	2.6144151496	8.5845040132	4.8435261442	9.4531532449	3.3591836384	6.7407637998	5.900497998	7.3954551881	1.9946258484	3.6170289482	4.0151680737	2.7990750826	5.9792215134	12.2352054908	5.502029453	9.6546128485	5.4897702171	7.6802634385	5.3029233319	3.1252810321	2.309562509	8.6383158803	4.0266270336
	8.5615040303	6.5081757723	2.5736586815	5.757855034	2.04494306	3.0719643084	5.8745546629	4.5256394002	11.1370608781	3.3035881677	2.6066067256	8.4001490683	4.638014314	9.1464006567	3.4308270849	6.6265284289	5.7877322703	7.5401563981	2.3306642005	3.5148780318	3.9073925795	2.7254411892	5.944188536	13.1717754353	5.9472093459	9.8798728189	5.2841166569	7.9938454258	5.2665595696	3.3481840391	2.1735503979	8.4319703651	4.0340822303
	8.5770520233	6.1085945197	2.7482679338	5.5663244936	2.0443794652	3.1579775181	5.6157955419	4.6383879186	11.2273078409	3.4681385601	2.5646000633	8.1465318198	4.7453888949	9.2119385621	3.4423553747	6.7145210379	5.8139052403	7.0260239478	1.7258964031	3.5298696724	3.8349958196	2.7122800689	6.1017001504	13.3502822823	5.4570615979	9.7363425438	5.163020964	7.7383850438	5.3633392728	3.3278362194	2.1870061376	8.8520241151	4.2175468427
	8.4530017415	6.3789530958	2.9210165792	5.9180375391	2.3306666667	3.2248896909	5.8703517343	4.6882979526	11.1100965228	3.3989978164	2.6681095722	8.2514737392	4.7306099286	9.514077631	3.3823497706	6.6707947026	5.7851326135	7.1557755419	1.8874876031	3.4111982714	3.9152740203	2.7039064643	5.9829519693	13.4272630412	5.6942160904	10.1522419641	5.1464775203	7.8593102043	5.257281187	3.1835618538	2.1548517352	8.7454646422	4.4961774707
	8.4859112526	6.1487537892	3.1587672719	5.7385607086	2.06985281	3.2079168333	5.8073813683	4.577841488	11.0656901087	3.3982388959	2.5581995313	8.5985831692	4.6096315356	9.1243414211	3.3815088995	6.6700658099	5.8379322344	7.0574945842	1.8039332013	3.4729422805	3.8229531395	2.6730605443	5.870628986	12.728880042	5.6878601649	10.3254825675	5.2041343147	7.788738706	5.5747279032	3.4530788551	2.159938062	8.8258372861	4.4053943663
	8.6928423798	6.1179159734	3.0319728834	5.4899250042	2.0253731495	3.2839648522	5.9541664003	4.5343717133	11.044245072	3.4166252047	2.7163387978	8.2271259801	4.7319415769	9.2946490219	3.2993626689	6.7246360898	5.848801672	7.0443702389	1.9618918405	3.4739271574	3.6869361948	2.7555485532	6.015304218	12.2269545822	5.744010543	10.2883387825	5.2639126829	7.7574185862	5.3928711497	3.3986155655	2.2011975746	9.1559433562	4.4875549821
	8.4172847558	6.2224771773	3.2235413474	5.4375192228	1.8951651918	3.0712644054	5.887133672	4.7022900763	11.2199297573	3.3430817405	2.6170958589	8.4436952963	4.783875011	9.2425168334	3.4639264472	6.5576918873	5.7398125241	7.1065154815	1.8363327584	3.5390662798	3.745152179	2.5896480784	5.8947259123	13.3460434209	5.9065593661	9.9516581226	5.0236595437	7.7917456679	5.4635661827	3.0728547962	2.1891827375	8.5250395552	4.3573233685
	8.4850184767	6.2896682533	3.2494561418	5.6210163696	1.962639614	3.2862710432	5.8205847044	4.5727497998	11.0891176396	3.2621605707	2.5344419477	8.5685548806	4.6234545938	9.3818997034	3.3313833965	6.6032020368	5.7512250016	6.9840965687	2.1053156693	3.3517145261	3.8630018041	2.7525228998	5.9156487563	12.6456788195	5.7599369204	9.7502460741	5.0430705987	7.8537972726	5.3874902457	3.3266793192	2.2463837703	8.3817279519	4.4091392645
	8.6462847817	6.0533560854	3.320068431	5.4966908069	1.932865239	3.2259695669	5.8502774378	4.583611513	10.8737973758	3.4299349506	2.6718230572	8.780376153	4.7306219531	9.4455794085	3.4129909275	6.6299136501	5.8012071245	7.1627126568	2.0334728663	3.3663147442	3.6055501078	2.6343210474	6.0253032329	12.5147320128	5.7778097069	9.5602328047	4.8990485927	8.0421587504	5.2856216836	3.2011810627	2.2245491722	8.6011909745	4.288993891
	8.6352650703	6.0658589002	3.2157966097	5.364579431	1.9897527358	3.1348989936	5.9493961904	4.5864661147	11.0897368727	3.3430304612	2.5347491517	8.6651428557	4.6646358193	9.3836512783	3.228015234	6.6774848824	5.9438789655	7.0851695048	1.836983443	3.4574198597	3.7976180754	2.6454552889	5.9224890132	12.7915109535	5.7052788265	9.6662839465	4.9902612329	7.719895613	5.2973189625	3.1957529859	2.20941321	8.5320335031	4.1784360378
	8.5588030663	6.0456997796	3.3737113824	5.4913792272	1.8321068466	3.1894794235	6.0840221771	4.4531251969	10.9814226565	3.358348897	2.6210293124	8.3756789916	4.7662711032	9.4976971633	3.1384092801	6.6514052483	5.6971763927	7.1703158434	2.088253862	3.2848172109	3.7159848893	2.7318481753	5.9541894711	12.086010515	5.667972159	9.8165516622	4.9305886367	7.8759334062	5.3413761988	3.019618066	2.1942183373	8.4904142977	4.1610611239
	8.5807224064	6.1031800903	3.3222054518	5.5426637285	2.2355299332	3.0844367767	6.0132946751	4.4629852541	11.1383330028	3.3975842748	2.5747056672	8.6860485459	4.7411868139	9.1059205443	3.0871726356	6.4071528597	5.7526958892	6.98726601	1.9557971382	3.2461847298	3.5826380949	2.6771872872	6.013670992	13.0675790018	5.6548298044	9.653102957	5.0263031111	7.9498884499	5.5864037683	2.8634209637	2.3406034204	8.6642418845	4.1267529666
	8.2128552256	6.055235699	3.2006411584	5.639404571	2.1042281626	3.0700412569	5.8259149322	4.397790642	11.0520613763	3.4601782188	2.5487473966	8.7463804256	4.7417130038	9.5066623221	2.9707554633	6.61434422	5.7995357	6.6927480667	1.8471269827	3.3189549991	3.6489781411	2.8735638897	5.8742407872	12.1903552283	5.7398031242	10.0699682213	4.9059174887	7.7747829387	5.4398800784	2.7627384311	2.2443738723	8.7327788965	4.176748784
	8.3770848261	6.0148445055	2.9876631803	5.5261910743	2.2796416189	3.0447365594	5.8220911877	4.5441296196	11.2209020187	3.2634433696	2.6231212627	8.3646784486	4.8006827281	9.2234818145	2.8334734474	6.8571207611	5.8310463807	6.779562517	1.7909535378	3.4087157776	3.5495133042	2.7627691687	5.9350103908	12.5424599753	5.5463093571	10.098548988	5.0287109257	7.7435272669	5.5594125956	2.8173319316	2.2859381234	8.1686086854	4.3147626366
	8.2672733067	5.8072546084	3.1076495682	5.3456566788	1.7105445918	3.2380923294	5.7222597077	4.4056785422	10.9234331347	3.2570640365	2.5842553405	8.4300302715	4.7569153489	8.943032069	2.7355031638	6.6413553193	5.9611327314	6.6565627806	1.3330239286	3.2837822082	3.5331079657	2.7546096686	5.9413071055	12.2637093144	5.801027473	9.8596207434	4.9176661821	7.7796407246	5.4101652082	2.7553269172	2.2619349391	8.535722149	4.4169338047
	8.3697482109	5.8648761886	2.9822331234	5.4468788985	2.0141401839	3.2022546806	5.5926906686	4.510480097	11.0465561818	3.3663230432	2.5545235676	8.4750593706	4.7164019883	8.7984049091	2.8796293085	6.6019039485	5.9732547206	6.8551092634	1.1591547778	3.2603313604	3.5020536662	2.787083341	6.059598386	11.6004961422	5.6440189096	9.9266137881	4.946052445	7.7184450191	5.2140200265	2.6936816419	2.1162011481	8.464998503	4.4689794163
	8.3710876315	5.9396987762	2.7804417162	5.3898261414	1.9070160347	3.1878084513	5.5081833435	4.4225864244	11.1256325777	3.4720498401	2.5163343486	8.4985896563	4.6696540458	8.9245402667	2.8350633764	6.7610262178	5.9049484703	6.3490057694	1.3034590101	3.2151419821	3.4556531458	2.8502818401	6.13347397	13.0444594119	5.4871752604	10.3455071884	4.9045097432	7.7774100302	5.2186807211	2.7632856772	2.1571325955	8.5555184133	7.7091425431
	8.3154432017	5.8171867129	2.6478562985	5.3767593093	1.8796261292	3.3534542897	5.7517132408	4.6198436751	11.0332753973	3.5118456814	2.5067620604	8.2951941601	4.6340905968	8.9632832027	2.7969216313	6.8099108741	5.9366762963	6.6491910541	1.2721890175	3.0977948251	3.416073165	2.9353053387	6.013491863	12.8583186027	5.5098988924	9.673075106	4.9636476921	7.8446836101	5.202953266	2.7290217757	2.1753440217	8.6458099782	4.5397872351
	8.7001829855	5.84986958	2.5668936139	5.2969465469	1.9227933247	3.2874916573	5.8093270219	4.4303967884	11.1212860642	3.3096559417	2.5362372025	8.4388596097	4.6842384375	9.3146695113	2.6418706284	6.7430986806	5.9321296899	7.0324764427	1.4038590996	3.0817496745	3.5283157847	3.018934829	6.1187510556	12.9638809088	5.3412253741	10.2731845295	4.8197503377	7.8350081913	5.3233208114	2.7843047686	2.2157728076	8.084874827	4.3805092771
	8.4621626774	6.0268164154	2.5952764429	5.3395856009	1.7780210938	3.1334486277	5.7575850718	4.3763183847	11.0250181603	3.3496693986	2.617161698	8.3728255504	4.8085976164	9.2234870117	2.6475087957	6.654627014	5.7527507239	6.7773153451	1.4705496587	2.8997713505	3.3070783468	2.9439851957	6.198645966	13.538197653	5.5885483289	9.8697784061	4.7512251593	7.8417918647	5.2826854852	2.8196522519	2.22392875	8.6543592059	4.4032436137
	8.5133542983	5.8790793833	2.4741363805	5.6887849141	1.7836761946	3.1629288811	5.9044234059	4.4253104156	11.3341818251	3.4456574705	2.4621520257	8.0355605928	4.8329583346	9.0869436215	2.6698552583	6.6903402796	5.9071000055	6.7930729939	1.0655847038	2.9668798441	3.3566106731	2.8979515598	6.4432073388	13.7295187441	5.4428535623	9.9384846425	4.7811184706	7.8311637309	5.1650726714	2.7349730096	2.0843164498	9.1732423298	4.4627985333
	8.2891858009	6.0682492252	2.3935658618	5.5776588241	1.6673103476	3.0638440545	5.7325604224	4.5030194801	11.1023070509	3.3586737825	2.6452917613	8.2920881467	5.0330935332	9.3448070232	2.6021979414	6.653537159	5.9335095314	6.9046414524	1.1904479427	2.9197127909	3.3246989614	2.9965071961	6.2303539672	12.9069206247	5.5531316278	9.9181010009	4.7962218309	7.9600635491	5.2917933708	2.8242867235	2.1777296797	9.0405103568	4.3990060567
	8.3551481391	5.9942322213	2.4681587418	5.3634958659	1.588579241	3.1453830221	5.8983551621	4.4602913088	11.1406991107	3.3494211092	2.5858194222	8.3331346014	4.7707475917	9.3203318768	2.5258670127	6.7865277028	5.7304332767	6.9189273827	1.4350033236	3.1756765348	3.3890681161	3.0488822897	6.2700099924	12.621812261	5.7959746377	10.0442637374	4.7978636157	7.7307887509	5.1548941545	2.8042584158	2.1739625853	9.1837406868	4.432380574
	8.4710427549	5.8450674933	2.4773763464	5.5065125118	1.7102363721	2.9334790883	5.8362661262	4.4930030048	10.8713323418	3.5532451873	2.4619586583	8.2399204665	4.654713793	9.2724069499	2.6856100576	6.9165539333	5.7862159341	6.9271530682	1.3400355788	2.968125105	3.5722494751	2.9792755489	6.0321636453	11.4185895123	5.5234267353	10.2636674674	4.7874915961	8.0196252587	5.0144969325	2.8877415324	2.0996737306	9.2897214535	4.5321516466
	8.2845457652	5.8231569684	2.4475082684	5.1911503156	1.8618182894	2.9825471063	5.8562860683	4.3832655044	11.0150732953	3.4165962176	2.3954424022	8.147858578	4.6611901754	9.663526411	2.5367094634	6.8758822733	5.7865667138	6.6767818223	1.6072058907	3.0071830832	3.3998871668	2.9402730964	6.2489628674	11.7659266689	5.5417985487	10.0026664784	4.7606815603	7.7806387485	4.9969078937	2.7673377188	2.1544438545	9.2632984325	6.3536920568
