# Supplementary material for: Ciliary and rhabdomeric photoreceptor-cell circuits form a spectral depth gauge in marine zooplankton
Source: eLife. 2018 May 29;7:e36440. doi: 10.7554/eLife.36440 (PMC6019069; doi:10.7554/eLife.36440)
Supplement: Figure 2—source data 1. [file elife-36440-fig2-data1.zip › Figure_2_H_Source_data.csv]

Time_(frames)	405_488_treatment	cPRC
	0.0656182107	1.9285238208
	0.0036872155	1.7717277308
	0.004742784	1.7515040778
	0.0055477964	1.7586519913
	0.0043790736	1.6995915129
	0.004476063	1.6304532224
	0.0052956238	1.5501980245
	0.0051081109	1.5116979533
	0.0045100093	1.4285667762
	0.0030042481	1.3471070912
	0.0022178254	1.4174672501
	0.0009060431	1.4089493614
	0.0012463144	1.4516325532
	0.0044922279	1.4394357649
	0.0015752703	1.424196675
	0.0026243728	1.3644209051
	0.002414229	1.4694002072
	0.0024958618	1.2872683426
	0.0070462834	1.2996291249
	0.0083912037	1.1940241152
	0.0072596601	1.2682045479
	0.0076847972	1.3428041889
	0.0043427025	1.2952734564
	0.0059470696	1.2998355246
	0.0048987753	1.2899706178
	0.0028312836	1.2552199946
	0	1.3952390297
	0.0039636354	1.4432390573
	0.0053619	1.4056885153
	0.0036653929	1.3995263211
	0.0046118482	1.3066488756
	0.0043709911	1.3417805525
	0.0048421982	1.4685825574
	0.0064780869	1.4779580298
	0.0079482852	1.4740100472
	0.0078820091	1.5319771296
	0.0059769747	1.5227907805
	0.0074035278	1.5767115766
	0.0048228003	1.7384614448
	0.0032758186	1.7519330559
	0.0020084898	1.8027511542
	0.0064538395	1.9508176548
	0.0066575173	1.8789564542
	0.0067811789	1.9485981756
	0.0060149622	2.0615310794
	0.0053724071	2.2628859665
	0.0057684474	2.291762994
	0.0066429689	2.3759243125
	0.006063457	2.2941925801
	0.0055025347	2.1957956362
	0.0044898032	2.2228784962
	0.0056181137	2.1970842961
	0.0091477214	2.136955766
	0.0071198337	2.0618219941
	0.0065540619	1.9835148867
	0.0055639613	1.918148477
	0.0053764484	1.9048733693
	0.0053610917	1.8781074901
	0.0079030235	1.8643421626
	0.009357057	1.8806717532
	0.0095890234	1.8444406762
	0.0110939763	1.7907868065
	0.0067326842	1.8123119262
	0.0082845153	1.6664032427
	0.0064780869	1.6411215772
	0.0065629526	1.7033709706
	0.0078577617	1.5978182108
	0.0062687513	1.5343740188
	0.0060133457	1.5095955377
	0.0074673792	1.5363462121
	0.0067165192	1.5441124855
	0.0085973063	1.7403265266
	0.0070422421	1.7711258342
	0.0069517187	1.7307120594
	0.0083305853	1.7218316059
	0.0077114693	1.7677787473
	0.0083968614	1.6549089588
	0.0066906554	1.7096230016
	0.0072653179	1.7706416218
	0.006939595	1.7021609174
	0.0087120771	1.6593705087
	0.0088963571	1.5825976755
	0.0112451182	1.5487090192
	0.0073873629	1.3807281098
	0.0072750168	1.549603908
	0.0081988413	1.559396161
	0.0088915076	1.5232008217
	0.007196617	1.5572425953
	0.0066833812	1.6194599297
	0.0082061155	1.6509327993
	0.0088737262	1.67971071
	0.0095275967	1.6549127216
	0.0091275153	1.76246313
	0.0080194108	1.7766552036
	0.0076476179	1.7848663837
	0.0013263307	1.7139062374
	0.0061685289	1.8052070072
	0.0101847002	1.7859959824
	0.0094677866	1.79169018
	0.0086910627	1.9389813029
	0.0092592593	2.0914770853
	0.0088349304	2.0514348186
	0.0092430944	2.1228264461
	0.0088494788	2.142546205
	0.0069743495	2.1501240686
	0.0083257358	2.0745598946
	0.0098791835	2.1682489383
	0.0073825134	2.2233938531
	0.0072669344	2.3411972133
	0.0062558194	2.3716671251
	0.0078399803	2.3975146979
	0.00856336	2.4338696112
	0.0099333359	2.4092941648
	0.0122303693	2.4764939333
	0.0083782718	2.5085487402
	0.0097999754	2.4661025659
	0.0088567531	2.4371954352
	0.009956775	2.387687653
	0.0096059965	2.3777749684
	0.010187125	2.3815044925
	0.0090531567	2.364094184
	0.0088389717	2.350400356
	0.0088357387	2.3308562194
	0.0082360206	2.1953808955
	0.0087524894	2.1230664873
	0.0121552025	2.1579011506
	0.0107876513	2.1842957684
	0.0075627522	2.2059639998
	0.0114326311	2.1539968539
	0.0133271583	2.0342257414
	0.0071101348	2.1204726515
	0.0091105421	2.0310023226
	0.009353824	1.9968196769
	0.0084954674	2.006511522
	0.0090604309	2.1388096749
	0.0089634414	2.0839674754
	0.0090612391	2.0457929626
	0.0092673417	2.0947305033
	0.0009391812	2.2022685555
	0.005658526	2.0801750132
	0.0142946281	2.2450545423
	0.0149444574	2.2955720669
	0.0114673857	2.2991355846
	0.0113364499	2.4056140149
	0.0104643531	2.4374653452
	0.0083103792	2.4126542575
	0.0111190319	2.2796180133
	0.0120832687	2.1998302745
	0.0129739551	2.1093736497
	0.0129464748	2.1773133693
	0.0142994776	2.117402968
	0.0108062409	2.0480742621
	0.0098468537	1.9253177694
	0.0122247116	1.962475029
	0.0120355822	2.0091406497
	0.0120178008	1.9391606248
	0.0120929676	1.8720467076
	0.0098557444	1.8450907388
	0.0125940798	1.8789355099
	0.0121552025	1.8714302949
	0.0154528437	1.813210703
	0.01289798	1.7841674851
	0.0130709445	1.8529779655
	0.0131590433	1.7909642482
	0.0137619944	1.8026043419
	0.0128737327	1.7015376262
	0.0144546607	1.6717969859
	0.0143714114	1.6160610864
	0.0118246301	1.6076783969
	0.0125924633	1.6081801452
	0.0126603559	1.7100991464
	0.009399894	1.7860079249
	0.0077850197	1.8414668292
	0.0148337278	1.7979384487
	0.0147197652	1.9166928975
	0.0111368133	2.000128884
	0.0128098813	1.9736486747
	0.0128567595	2.0118983334
	0.0139713299	2.1146504577
	0.0133182676	2.0377257897
	0.0106146868	2.004096659
	0.0116177193	2.0422779842
	0.0126708631	1.9946069408
	0.0110131518	2.0200121962
	0.0106898536	2.0831585276
	0.0123273588	2.1120831738
	0.0134370797	1.9546473367
	0.0111473205	1.9503976254
	0.0116346925	1.8967838928
	0.0128333204	1.9679549462
	0.0145395264	2.0188676078
	0.0135987288	2.0376357528
	0.0141103481	1.9938502039
	0.0109961786	2.1185258557
	0.0127621948	2.2318502442
	0.0136108525	2.2311588177
	0.0117405726	2.1570563291
	0.0122036972	2.0572202638
	0.0128608007	2.1731882113
	0.0139697134	2.2187935694
	0.0147141074	2.246118827
	0.0120307327	2.2044099796
	0.0109549581	2.160213647
	0.0110713454	2.2089774048
	0.0118246301	2.1835554959
	0.0124736512	2.3412766009
	0.0099583915	2.265885694
	0.008477686	2.2563842563
	0.0123031114	2.2362562278
	0.0122449178	2.3354824489
	0.0113429159	2.2348570019
	0.0121382294	2.118480931
	0.015315442	2.2349042378
	0.0144845657	2.1886766121
	0.0156629875	2.0920445863
	0.0135963041	2.1595681312
	0.0114843588	2.1693563136
	0.0104498047	2.2251471002
	0.0117801767	2.233635883
	0.0134548611	2.235368205
	0.0106017549	2.2038742146
	0.0120759945	2.3035022681
	0.0139131363	2.1481460332
	0.014577514	2.1832345242
	0.0118690836	2.1542413126
	0.0101418632	2.165506327
	0.0088882746	2.2496079785
	0.00899173	2.1486587967
	0.0169618379	2.2392771121
	0.0159879022	2.1228381495
	0.0125714489	2.1874929164
	0.0116468162	2.1111737935
	0.013569632	2.1165894701
	0.0140658946	1.9976438213
	0.0114609197	1.9482547129
	0.0128438276	1.9445233948
	0.0142089541	1.9708328049
	0.014478908	2.0124477267
	0.0120460894	2.0399564574
	0.0142736137	2.0639121771
	0.0128567595	2.0827793879
	0.0150697354	2.0960378883
	0.0142728055	2.0673416415
	0.0130563961	2.1900328422
	0.0123653463	2.1968972399
	0.0115740741	2.204496798
	0.0131695505	2.1111387931
	0.0146316664	2.0935139747
	0.0045803267	2.1022262614
	0.0090741711	1.99797443
	0.0138808064	2.1118800821
	0.0109897127	2.0298351453
	0.0124978986	2.1187824139
	0.0151845063	2.0709529182
	0.0151052982	2.0474686908
	0.0140311401	2.0671041366
	0.0138670663	1.9597129502
	0.0119717308	1.9603948221
	0.0130030519	1.9062377038
	0.0144190979	1.9895978374
	0.0137700768	1.9427496441
	0.0156201505	1.8532221716
	0.0196193487	1.8868106714
	0.1079516799	1.7865708713
	0.1068508496	1.6472565861
	0.1074554172	1.6313437459
	0.1078377173	1.5726987399
	0.1078813625	1.4916432879
	0.1056207001	1.3635005457
	0.104072102	1.2453656941
	0.1070052245	1.1717981722
	0.1089393557	1.1042680694
	0.1071377767	1.0596502392
	0.1025259285	0.9794734374
	0.1116453613	1.0137542653
	0.1120050305	1.0062975187
	0.1048997452	0.9981024718
	0.1102301236	0.9942535682
	0.1130007888	1.0319143001
	0.1086904161	0.9413906699
	0.1084746146	0.9074633531
	0.022653502	0.852410131
	0.0150212407	0.7456271192
	0.0152928111	0.790089163
	0.0159547641	0.839245592
	0.0157413873	0.7805229922
	0.0171226787	0.8183862169
	0.0200081148	0.9212109924
	0.0183261561	1.0375008299
	0.0143431228	1.1477779876
	0.0134960816	1.3033373063
	0.0153865676	1.5053371763
	0.0174290037	1.6289354194
	0.0182315914	1.8615345847
	0.0136019618	2.1199619791
	0.0131323712	2.3666082531
	0.0134532446	2.7587025389
	0.014742396	3.1236543914
	0.0152435082	3.436707894
	0.0148725235	3.4149781643
	0.0152402752	3.7242200145
	0.0149824449	3.9031661833
	0.016817162	4.4687532095
	0.0146979425	4.9609832184
	0.0141879397	5.0000639975
	0.0144619349	4.7715989983
	0.0135849886	4.789187022
	0.0131420701	4.7307291661
	0.012677329	4.9222003266
	0.0145298275	4.8599947885
	0.0143116012	4.8990200633
	0.0132519915	4.9561351751
	0.0136310586	4.9593178724
	0.0173635358	5.0819451888
	0.0160784257	5.1759700697
	0.0143778774	4.9868257432
	0.014175816	4.8048069706
	0.0173198906	4.6847430598
	0.0129375841	4.7476390096
	0.0078108835	4.7547041136
	0.015325141	4.7078593812
	0.0140909502	4.704183679
	0.0147310806	4.7514937255
	0.0128769657	4.7410253827
	0.0149282925	4.6464770742
	0.013302911	4.3504360611
	0.0153162503	4.3410615559
	0.0174160718	4.303009777
	0.0153776769	4.19395817
	0.0132026885	4.2301929922
	0.0141628841	4.2985639114
	0.013737747	4.2696869513
	0.0141281295	4.0876923446
	0.0129028295	3.8829422382
	0.0134120241	3.8798860447
	0.0149113193	3.7188391547
	0.0146130768	3.6576422796
	0.014488607	3.6078825774
	0.0140214411	3.7516781352
	0.0155862042	3.8627943001
	0.0150268984	3.6899545185
	0.0142332014	3.5796565967
	0.0151287373	3.5526061753
	0.0170798417	3.5275595495
	0.0163499961	3.4527122738
	0.0158804055	3.4137623857
	0.0156880431	3.2723780303
	0.0153429224	3.4915934851
	0.01637586	3.6069456522
	0.0135381104	3.7138311205
	0.0134661765	3.7584128843
	0.0145233615	3.809989515
	0.0170717593	3.7327986959
	0.017337672	3.5627255698
	0.0157300719	3.3533300194
	0.0151764238	3.3676528088
	0.0128106895	3.197827168
	0.0142501746	3.2009215368
	0.0162158274	3.307036377
	0.017113788	3.1461501028
	0.0164486021	3.2591867185
	0.0135429599	3.184723906
	0.0150171995	3.0576919975
	0.0120800357	3.1703992245
	0.0152127948	3.1224169482
	0.0154722416	2.9880195189
	0.0153202915	2.9863643475
	0.0144692091	2.8289491046
	0.0151465187	2.7397336266
	0.0156759195	2.7736051898
	0.0173053422	2.8024386108
	0.0145629655	2.8716739655
	0.0155813547	2.9941527965
	0.0140254824	2.9201948039
	0.0209472959	2.8710052694
	0.0172713959	2.8034174082
	0.015266139	2.8281852957
	0.0163524209	2.7863349413
	0.0186203574	2.7910971699
	0.0189986163	2.7866769474
	0.0151190384	2.6654397661
	0.0156128763	2.6602011457
	0.0177571514	2.5053285682
	0.0153655532	2.539961011
	0.0991466545	2.4235950086
	0.108186071	2.2854099588
	0.1053580204	2.1949813525
	0.105952889	2.121069461
	0.1085683711	2.1042592832
	0.1050581613	2.083660692
	0.1064669331	2.0367546391
	0.1088270096	1.892727446
	0.109678092	1.7649889601
	0.1104111706	1.648483051
	0.1074125802	1.5960483393
	0.1116413201	1.6520850673
	0.1107627573	1.5699897903
	0.1081157537	1.5914697462
	0.1090517018	1.5736426152
	0.1102915503	1.6274878258
	0.1115071514	1.6489238715
	0.1088205437	1.6209791163
	0.0246490598	1.577329527
	0.0149468821	1.5745631929
	0.0163249405	1.5623303666
	0.0133441315	1.5990894801
	0.013909095	1.5792929096
	0.0157122905	1.6779805934
	0.0161422771	1.907001377
	0.0162360335	2.0734356606
	0.0167888734	2.3980680324
	0.0166765273	2.9470215473
	0.0169949759	3.2168830362
	0.0145136626	3.6912306743
	0.0114787011	4.0570369131
	0.0134120241	4.542620323
	0.0154787076	4.9929795733
	0.012868075	5.2388165431
	0.0137991736	5.8928349917
	0.0158698984	6.317829521
	0.0157874573	6.867556815
	0.0146809694	6.9372548872
	0.0143374651	6.8456606239
	0.0139600145	6.9951525364
	0.0158076635	6.9836535252
	0.0147496702	6.9179168102
	0.0165213441	6.795735956
	0.014301094	6.7022574608
	0.0141491439	6.4710292709
	0.0154778993	6.5025620671
	0.0165067957	6.462429305
	0.0173958657	6.3784760925
	0.0165067957	6.3207967026
	0.0135906463	6.4195533811
	0.0148846472	6.5037633326
	0.0162974602	6.7236438227
	0.0167492693	6.6059117775
	0.015848884	6.5139769797
	0.0155797383	6.3297779671
	0.0139567815	6.4434888113
	0.0112782563	6.3971089056
	0.0141960221	6.4629068956
	0.0177272463	6.3134733289
	0.0155797383	6.5053763124
	0.0148781813	6.5274190845
	0.0130087097	6.4354670113
	0.0121705592	6.2649805908
	0.0145023471	6.1143885434
	0.0126353003	6.10457459
	0.0120978171	5.9022659762
	0.0125326531	5.8328838519
	0.0158133212	5.7555511644
	0.0144239473	5.5348917467
	0.0138945466	5.4642302368
	0.01369491	5.4159381886
	0.0139632475	5.2183209847
	0.0135526588	5.2989217296
	0.0135478093	5.1355323685
	0.0115595257	5.0353386561
	0.0135760979	5.0117859609
	0.0139971938	4.8253054111
	0.0143285744	4.6529227839
	0.013948699	4.6776180735
	0.01185696	4.4859080333
	0.01383312	4.3612663744
	0.0146155015	4.2085023311
	0.0147739176	4.1875121773
	0.0117809849	4.1500647324
	0.0137256233	4.1088482053
	0.0152483576	4.1270815637
	0.0163160498	4.0641562025
	0.0151020652	4.0311686212
	0.0155166951	4.1329809575
	0.0157615935	4.1724041985
	0.0124890079	4.2355074855
	0.013790283	4.0420486564
	0.0121285304	4.1586760251
	0.0145767057	4.1845007191
	0.0175300344	4.2196440815
	0.0138395859	4.3401840477
	0.0138783817	4.2004462795
	0.0151214631	4.0824495621
	0.0136811698	3.978846568
	0.0136100442	3.8269884428
	0.0123273588	3.7695838206
	0.0126934939	3.6279422944
	0.0121398459	3.62246332
	0.0120937759	3.7794702335
	0.0113558478	4.0017087987
	0.0104570789	4.1536831469
	0.0129238439	4.327260008
	0.0120291162	4.3066044679
	0.0114067673	4.368038801
	0.0117761354	4.3028486653
	0.0152952359	4.3417888722
	0.0158108964	4.1492586254
	0.0145864047	4.0976727981
	0.0146874353	4.1795927995
	0.0091396389	4.1307841736
	0.0108781748	4.1004021287
	0.0105354787	3.9248991334
	0.0105201221	3.9452902848
	0.0098056331	3.8952833519
	0.0130968084	3.7711191406
	0.0126611641	3.7818914808
	0.0118197807	3.6770464833
	0.0132940203	3.6356452568
	0.0148765648	3.7055297655
	0.0157672512	3.6643520086
	0.0135785227	3.5673780461
	0.0124542533	3.6107049751
	0.0126603559	3.3955257265
	0.0126571229	3.3967869646
	0.0121115573	3.3725607216
	0.0130216416	3.3115864827
	0.0147132992	3.369921645
	0.0137700768	3.1856121253
	0.0154892148	3.2930891949
	0.0131768247	3.325386013
	0.0120970088	3.415048636
	0.0126886445	3.4532430107
	0.0151554094	3.351066944
	0.0145880212	3.3864703151
	0.0144037412	3.3589940464
	0.0129149532	3.3182437368
	0.0127549206	3.4475428308
	0.014709258	3.4067484238
	0.0115967049	3.4775423296
	0.0123208928	3.5649330014
	0.0129416253	3.4256292357
	0.0154261716	3.480260272
	0.0132972533	3.5955464244
	0.0131372207	3.5639950797
	0.0153089761	3.4425566158
	0.0120145678	3.4085131062
	0.009436265	3.4236899146
	0.0117955333	3.4409762207
	0.0159232426	3.4076102043
	0.0125189129	3.4218850568
	0.011715517	3.3625046235
	0.0142897786	3.2202435239
	0.0135300279	3.1666473699
	0.0146025696	3.0318371029
	0.0122683569	2.8832679
	0.0110406321	2.865320042
	0.0140198246	2.9024004873
	0.015223302	2.7928415222
	0.01294405	2.6818827151
	0.0124607193	2.7227764888
	0.013474259	2.7113898209
	0.0152532071	2.5992893817
	0.0141976386	2.5038983954
	0.0119135371	2.4608975242
	0.0130038602	2.4567509887
	0.015713907	2.3836704402
	0.0169222339	2.2805319863
	0.0154245551	2.2369733527
	0.0116112534	2.1939636203
	0.0128713079	2.191543241
	0.0123103856	2.2686350467
	0.0131517691	2.2724027735
	0.0127767432	2.4025424514
	0.0129545572	2.5090292329
	0.0155474084	2.4727557234
	0.0137126914	2.6614946434
	0.0102348115	2.5984200567
	0.0126207519	2.5541253663
	0.0138937384	2.6872346652
	0.0133352408	2.8495224975
	0.0144417287	2.8457435765
	0.0121923818	2.935010062
	0.0120323492	3.0192481754
	0.010575891	2.9978334841
	0.0109299025	3.0449655403
	0.0103689802	3.0591556727
	0.012282097	3.0677259468
	0.0130911507	3.1826925196
	0.0103964605	3.3332104091
	0.0090725546	3.587620498
	0.0107415813	3.6673211708
	0.0137967489	3.8648391881
	0.0141289378	4.0667241433
	0.0124300059	4.0979179364
	0.0143067518	4.0518894355
	0.0153017018	3.8866474893
	0.011540936	3.7760206645
	0.9022718162	3.559959357
	0.9907496314	3.3910889435
	0.989595457	3.1243979208
	0.9907076027	2.999509584
	0.9880072548	2.7895148145
	0.9909832144	2.5949222579
	0.9927152842	2.3211831996
	0.9924388643	2.1756894841
	0.9928365211	2.1165253213
	0.9942646907	1.9427199471
	0.9972818707	1.7907255294
	0.9981515428	1.6573220526
	0.997622142	1.6408750041
	0.9960565707	1.5447605319
	0.9985403088	1.4930482605
	0.9973901756	1.4479845152
	0.9987342877	1.3981534664
	0.9983414804	1.4716382578
	0.1346706562	1.3899588847
	0.012252192	1.4864965978
	0.012110749	1.4995275785
	0.0087193513	1.5466711038
	0.0115546762	1.6435238349
	0.0142332014	1.743342998
	0.0151028735	1.7254277226
	0.0123701958	1.7888195083
	0.0109727395	1.8557208764
	0.0099292947	1.9235733402
	0.0116742965	1.9311902816
	0.0115562927	1.8844028835
	0.012248959	1.9134097045
	0.0119103042	2.0274727462
	0.0111659101	2.0834587387
	0.01030917	2.2057916433
	0.0104789016	2.2847482886
	0.0127048094	2.4515514188
	0.0118173559	2.5944529491
	0.0125269954	2.7124313906
	0.0152992771	2.8147022333
	0.0109056551	2.8691136898
	0.0112273368	2.9132955369
	0.0136924853	3.0698825048
	0.0120485141	3.1662467005
	0.0115425525	3.1477930686
	0.0114285899	3.2095122339
	0.0113873694	3.225657141
	0.0100375996	3.3930698889
	0.012071145	3.2663561082
	0.0105912477	3.2593463584
	0.0116193358	3.2731097465
	0.0115538679	3.1252788009
	0.0096682314	3.0245180246
	0.0105007242	2.9907910645
	0.0115199216	3.0038061729
	0.0080242603	2.9867314862
	0.0089351529	2.9597083224
	0.0099915296	2.9778100573
	0.0098848412	3.1480364777
	0.0092964385	3.1041040481
	0.0113445324	2.9989602967
	0.0106987443	3.1010386285
	0.0121980395	2.9962353598
	0.013922027	2.9766517627
	0.0121058995	2.855813333
	0.0110875103	2.8115278001
	0.0149105111	2.8275546443
	0.0128737327	2.7817215708
	0.0131388372	2.6106688819
	0.0129577902	2.5587362461
	0.0107213752	2.443369149
	0.0124809254	2.5936610344
	0.0122416848	2.5458688667
	0.0135914546	2.6133494599
	0.0126530817	2.5681550364
	0.0122190539	2.5277731917
	0.012779168	2.4549141568
	0.0142671477	2.4558279716
	0.0110761949	2.3908237945
	0.0129796128	2.2619872433
	0.014534677	2.31334751
	0.0129569819	2.3359554873
	0.0109565746	2.3726057932
	0.0134766837	2.3672106407
	0.0107561297	2.3790599796
	0.0128446358	2.459611245
	0.0125787231	2.7140971693
	0.0136100442	3.0052966947
	0.0139680969	3.128654193
	0.0091857089	3.1659754612
	0.0098808	3.0967338675
	0.0119806215	3.1123754237
	0.0129028295	2.9747449227
	0.0128244297	2.8977904857
	0.0120339657	2.7146233657
	0.0101434797	2.6768785434
	0.014442537	2.6362623597
	0.0145564996	2.5302254776
	0.0143875763	2.5334008876
	0.0120113348	2.5359944136
	0.0135373021	2.5146136854
	0.0145839799	2.5486051617
	0.0128882811	2.4061655157
	0.0127718938	2.4432118051
	0.0109096964	2.3424187215
	0.0118973722	2.4594999233
	0.0107003608	2.3654329996
	0.0126781373	2.3574786399
	0.0092350119	2.2665818222
	0.0126142859	2.3149180308
	0.0115021402	2.3591604747
	0.317588713	2.3573936505
	0.990425525	2.33829211
	0.9920072613	2.075359769
	0.9927759026	2.0234584057
	0.9937765104	1.9866848127
	0.9933327837	1.8337534053
	0.996703167	1.761264208
	1	1.6320779861
	0.9978274364	1.5884603359
	0.9947852007	1.5551672632
	0.9938589515	1.5005573324
	0.9930304999	1.4993503426
	0.9946146609	1.4547692028
	0.9943277338	1.3737400842
	0.9955659658	1.3774230441
	0.995036565	1.2556859742
	0.9988757307	1.2191003808
	0.9962424672	1.2094341376
	0.724843362	1.2580160764
	0.0105451777	1.2263750772
	0.0096213532	1.3308635767
	0.012417074	1.4857508506
	0.0128955553	1.4805053918
	0.0111198402	1.5149977494
	0.0100626552	1.6230262769
	0.0099656657	1.8085298452
	0.00917601	1.7657254587
	0.0107157175	1.9078548798
	0.0121697509	1.9239861968
	0.0137878582	2.0703816604
	0.0116856119	2.07097965
	0.0094500052	2.0528483914
	0.0076540839	1.9223532485
	0.0118125065	1.9056923096
	0.0129666809	1.8076064726
	0.008514057	1.8362790537
	0.010931519	1.9270767095
	0.0113671633	1.8851222009
	0.0116589398	1.9650132735
	0.0097450147	2.0557504318
	0.0140667029	2.0602062521
	0.014521745	2.2243626814
	0.0114479878	2.2557000751
	0.0099850636	2.2009981866
	0.0112257203	2.2031750015
	0.0107278411	2.2535194725
	0.0145880212	2.2241026259
	0.0144223309	2.2247676774
	0.0109274778	2.4013522816
	0.009521939	2.3117141147
	0.012383936	2.1985360702
	0.0113437241	2.1611439549
	0.0103350339	2.0765299774
	0.0132083463	2.0940985847
	0.013599537	2.044638066
	0.0155773135	2.0320866698
	0.0134039417	2.1306437763
	0.0142873539	2.1447801895
	0.0141434862	2.1472785925
	0.0130620538	2.2436247083
	0.0107545132	2.2001516555
	0.0102703742	2.2875298701
	0.0100683129	2.1911954975
	0.011283914	2.1341942676
	0.010658332	2.0650757995
	0.0077510733	2.0433781195
	0.0095566936	2.081370816
	0.0129497077	1.9777307068
	0.010796542	1.9890897379
	0.0112321863	1.9851967417
	0.0128203885	1.9433474741
	0.0114762764	1.9261527319
	0.0094936504	1.8481785797
	0.0101895497	1.855915172
	0.0125908468	1.7657736204
	0.0137328975	1.8053551355
	0.0104805181	1.7101379817
	0.0131210558	1.8302712467
	0.0107480473	1.904534791
	0.0123111939	1.9800644255
	0.0088721097	2.0460819777
	0.0091784347	2.1021763958
	0.0107286494	1.9541497515
	0.0123273588	2.0045133908
	0.0123879772	1.9622085671
	0.0135300279	2.0835839973
	0.0085003168	2.0975756406
	0.009218847	2.0477700464
	0.0094952669	2.1372041507
	0.0118892898	2.1252354165
	0.0111416628	2.1975149707
	0.0126999599	2.2505218488
	0.0113509983	2.4698894397
	0.0119943617	2.5314777012
	0.0123532226	2.7037744638
	0.0138711075	2.7906984287
	0.0135453846	2.9556583836
	0.0121842993	3.0545420296
	0.0138840394	3.1052580239
	0.0152831122	3.071081321
	0.0139349589	3.1812291646
	0.011945867	3.0787680675
	0.010842612	2.9359154535
	0.0114245487	2.9972123463
	0.0105136561	2.8281971403
	0.0104118172	2.8961571954
	0.0109161623	2.8435205687
	0.0095486111	2.772265463
	0.0114940578	2.7749285298
	0.009528405	2.8133889213
	0.0119684978	2.6672369627
	0.0112814892	2.7472126101
	0.0118634259	2.623650208
	0.0111020588	2.5454271702
	0.0121608602	2.5214394019
	0.0113186685	2.4448048676
	0.0107157175	2.4190171714
	0.0125261872	2.4271514199
	0.0117672447	2.3063151209
	0.0136536895	2.1912677363
	0.0132754306	2.0774288667
	0.0108127069	2.0484479967
	0.0095332544	2.0280768148
	0.0085100158	2.1616319123
	0.0118779743	2.1642514976
	0.013256841	2.1075154701
	0.0106559073	2.233722862
	0.0123823195	2.2571020672
	0.0104182832	2.2356876833
	0.0115037567	2.181467565
	0.013342515	2.1863955073
	0.0131420701	2.219911148
	0.012736331	2.2627528129
	0.0124308142	2.2745018293
	0.0105500272	2.2145282771
	0.0115546762	2.2068195252
	0.0139535485	2.2512760027
	0.0145532666	2.2482078166
	0.0104021182	2.2503129982
	0.0117292572	2.2952723775
	0.010658332	2.2906422452
	0.0126611641	2.3832986292
	0.0123233176	2.6181974034
	0.0120347739	2.5362306481
	0.0117017768	2.581691922
	0.0122085467	2.6616782461
	0.012209355	2.6083349743
	0.014047305	2.6516209945
	0.013345748	2.6959158052
	0.0068822095	2.716492045
	0.0052414714	2.7417472732
	0.0121770251	2.9073875734
	0.0148102886	3.0321538406
	0.0116985439	3.0419429463
	0.0123701958	3.1026798488
	0.0120339657	3.0654813276
	0.0125690242	3.1033288034
	0.0146284334	3.1917802959
	0.0150204324	3.2075667183
	0.0142170365	3.3248029708
	0.0135793309	3.2754577571
	0.0118585765	3.1816366318
	0.0121883406	2.915979081
	0.0131016579	2.7657544405
	0.0144732503	2.6946473773
	0.0107973502	2.6285666003
	0.0090208269	2.4916902143
	0.0109274778	2.4882338143
	0.0118424115	2.4260822486
	0.0123491814	2.3258460506
	0.0121592437	2.2676281053
	0.0114544538	2.230756649
	0.0127516876	2.157831155
	0.01058559	2.0621675663
	0.0109517251	1.9746142918
	0.0128696914	2.1037320493
	0.0136254009	2.042114694
	0.0128373616	2.1287224151
	0.012196423	2.1075762576
	0.0114795094	2.2426932801
	0.0131065073	2.2297063099
	0.0130491219	2.3392894223
	0.0137531037	2.3914958453
	0.0162627056	2.3887245285
	0.0126967269	2.3080639653
	0.0076645911	2.3141072484
	0.0058379565	2.3995998426
	0.0171865301	2.3793057851
	0.0144134402	2.4208684907
	0.0121018583	2.3235835344
	0.0105573014	2.236205143
	0.0130087097	2.2866068528
	0.0159402157	2.3372896289
	0.0129464748	2.1868182433
	0.0118157394	2.2009847905
	0.0104894088	2.1603670561
	0.0117898756	2.1690437039
	0.012374237	2.0723370013
	0.013029724	2.1660083366
	0.0128866646	2.0335866458
	0.0108054327	1.9919921693
	0.008418684	1.9883505448
	0.0088219985	1.9840206867
	0.0115676081	1.9571400457
