# Supplementary material for: Ciliary and rhabdomeric photoreceptor-cell circuits form a spectral depth gauge in marine zooplankton
Source: eLife. 2018 May 29;7:e36440. doi: 10.7554/eLife.36440 (PMC6019069; doi:10.7554/eLife.36440)
Supplement: Figure 2—figure supplement 2—source data 1. [file elife-36440-fig2-figsupp2-data1.zip]

Archive with 34 entries (31 files):
- Figure-2-figure-supplement-2_source_data/
- Figure-2-figure-supplement-2_source_data/Figure-2-figure-supplement-2_B_Source_data.csv
- __MACOSX/
- __MACOSX/Figure-2-figure-supplement-2_source_data/
- __MACOSX/Figure-2-figure-supplement-2_source_data/._Figure-2-figure-supplement-2_B_Source_data.csv
- Figure-2-figure-supplement-2_source_data/Figure-2-figure-supplement-2_M_Source_data.csv
- __MACOSX/Figure-2-figure-supplement-2_source_data/._Figure-2-figure-supplement-2_M_Source_data.csv
- Figure-2-figure-supplement-2_source_data/Figure-2-figure-supplement-2_J_Source_data.csv
- __MACOSX/Figure-2-figure-supplement-2_source_data/._Figure-2-figure-supplement-2_J_Source_data.csv
- Figure-2-figure-supplement-2_source_data/Figure-2-figure-supplement-2_E_Source_data.csv
- __MACOSX/Figure-2-figure-supplement-2_source_data/._Figure-2-figure-supplement-2_E_Source_data.csv
- Figure-2-figure-supplement-2_source_data/Figure-2-figure-supplement-2_K_Source_data.csv
- __MACOSX/Figure-2-figure-supplement-2_source_data/._Figure-2-figure-supplement-2_K_Source_data.csv
- Figure-2-figure-supplement-2_source_data/Figure-2-figure-supplement-2_D_Source_data.csv
- __MACOSX/Figure-2-figure-supplement-2_source_data/._Figure-2-figure-supplement-2_D_Source_data.csv
- Figure-2-figure-supplement-2_source_data/Figure-2-figure-supplement-2_C_Source_data.csv
- __MACOSX/Figure-2-figure-supplement-2_source_data/._Figure-2-figure-supplement-2_C_Source_data.csv
- Figure-2-figure-supplement-2_source_data/Figure-2-figure-supplement-2_L_Source_data.csv
- __MACOSX/Figure-2-figure-supplement-2_source_data/._Figure-2-figure-supplement-2_L_Source_data.csv
- Figure-2-figure-supplement-2_source_data/Figure-2-figure-supplement-2_I_Source_data.csv
- __MACOSX/Figure-2-figure-supplement-2_source_data/._Figure-2-figure-supplement-2_I_Source_data.csv
- Figure-2-figure-supplement-2_source_data/Figure-2-figure-supplement-2_F_Source_data.csv
- __MACOSX/Figure-2-figure-supplement-2_source_data/._Figure-2-figure-supplement-2_F_Source_data.csv
- Figure-2-figure-supplement-2_source_data/Figure-2-figure-supplement-2_A_Source_data.csv
- __MACOSX/Figure-2-figure-supplement-2_source_data/._Figure-2-figure-supplement-2_A_Source_data.csv
- Figure-2-figure-supplement-2_source_data/Figure-2-figure-supplement-2_N_Source_data.csv
- __MACOSX/Figure-2-figure-supplement-2_source_data/._Figure-2-figure-supplement-2_N_Source_data.csv
- Figure-2-figure-supplement-2_source_data/Figure-2-figure-supplement-2_O_Source_data.csv
- __MACOSX/Figure-2-figure-supplement-2_source_data/._Figure-2-figure-supplement-2_O_Source_data.csv
- Figure-2-figure-supplement-2_source_data/Figure-2-figure-supplement-2_H_Source_data.csv
- __MACOSX/Figure-2-figure-supplement-2_source_data/._Figure-2-figure-supplement-2_H_Source_data.csv
- Figure-2-figure-supplement-2_source_data/Figure-2-figure-supplement-2_G_Source_data.csv
- __MACOSX/Figure-2-figure-supplement-2_source_data/._Figure-2-figure-supplement-2_G_Source_data.csv
- __MACOSX/._Figure-2-figure-supplement-2_source_data
