# Supplementary material for: Ciliary and rhabdomeric photoreceptor-cell circuits form a spectral depth gauge in marine zooplankton
Source: eLife. 2018 May 29;7:e36440. doi: 10.7554/eLife.36440 (PMC6019069; doi:10.7554/eLife.36440)
Supplement: Figure 2—figure supplement 2—source data 1. [file elife-36440-fig2-figsupp2-data1.zip › Figure-2-figure-supplement-2_source_data/Figure-2-figure-supplement-2_B_Source_data.csv]

Time_(frames)	405_treatment	cPRC	SN_early	SN_late
	0.0093815155	5.9680776189	0.6053101156	0.7560207668
	0.0092829806	5.9346541399	0.6327436729	0.6528770051
	0.0103660973	6.3928463703	0.6429155269	0.7638913562
	0.0112414089	6.2315754154	0.6062606877	0.6902385225
	0.0075864174	6.5589288673	0.583944402	0.7519392971
	0.0098162957	6.3659376969	0.5591870847	0.6527053765
	0.0091472556	6.68010969	0.5473646874	0.7516569964
	0.0080108457	6.8770034814	0.5546374392	0.6953383844
	0.0065473922	6.3906011758	0.5425680151	0.7324554714
	0.0092933325	6.4490203284	0.6026903624	0.7350193925
	0.0089229641	6.4117905849	0.6099782484	0.7036203362
	0.0077949892	6.0518618535	0.5372370695	0.7043641556
	0.0081925793	5.9879507666	0.4870527265	0.6673923813
	0.0084000009	6.5235273707	0.5916414361	0.7092571317
	0.0087270446	7.0119689698	0.5340619738	0.6486430305
	0.0104669325	6.6301403521	0.5233875265	0.7228901049
	0.0067264419	6.7812847913	0.5255768155	0.6566177241
	0.008049953	6.5117328455	0.4826308433	0.6643027079
	0.0088608527	6.2150643541	0.4562602277	0.7199300287
	0.0085901694	6.0419072695	0.4875167352	0.6607710726
	0.0093105857	6.4983168301	0.541830061	0.6570749628
	0.0116366985	7.0016611077	0.5546023461	0.7557277991
	0.0118701916	6.6840126726	0.5235692794	0.6950398612
	0.0108058618	6.4811060482	0.5459008983	0.6634315136
	0.0104017538	6.2950730194	0.4687819516	0.6356079223
	0.0102656454	6.1885521284	0.5252954957	0.6148644061
	0.0085039034	6.5814781497	0.5274764158	0.7953767929
	0.0062498706	6.3944117245	0.5131750109	0.7009026232
	0.0096437639	6.0810445885	0.4773984698	0.5986593386
	0.0112383416	6.3575510756	0.5218275079	0.589842946
	0.0117452019	6.0009231456	0.4910329551	0.6012296381
	0.0116317143	6.0709857482	0.4908703645	0.6840456115
	0.0095022878	6.4410057061	0.5572937611	0.66410404
	0.0083608937	5.6275785378	0.5260877494	0.6698475883
	0.0124399302	6.0511168874	0.5088942807	0.6720307002
	0.0126093948	6.4674565701	0.4507578065	0.6833295067
	0.0095314265	5.9283635254	0.4885970734	0.6706608659
	0.0092404228	5.9076903912	0.4512550868	0.6718866788
	0.0095674665	6.2868350899	0.5254252273	0.683341533
	0.0073019315	5.9435722753	0.5101939974	0.5973338169
	0.0130848159	5.9991830091	0.5589110663	0.5811213849
	0.0121565945	5.8961500015	0.5130640737	0.622433239
	0.0108353839	6.2493397963	0.4993243576	0.6418215864
	0.0108254154	5.7882286518	0.5102649433	0.6195974051
	0.0109895124	5.9151712991	0.5023482378	0.5635336718
	0.012206437	6.0182442021	0.5955600195	0.6623591115
	0.010902863	6.0785596616	0.507246904	0.5936900747
	0.0104960713	5.8581903708	0.4953883047	0.5637336285
	0.0077022054	5.450667484	0.5099700968	0.6639819714
	0.0111244706	5.4329936575	0.540235023	0.618501696
	0.012886596	5.4997366047	0.4890363273	0.5753368854
	0.0112030685	5.9191216166	0.5639627814	0.6673882438
	0.0084452426	5.6334775022	0.5154581841	0.51983597
	0.0095126397	5.3402528553	0.5071478178	0.6265473606
	0.0119648925	5.7599598658	0.5631193528	0.6212380123
	0.0127834603	5.5588504977	0.5022131646	0.6266356617
	0.0127938122	5.6152451271	0.4844484348	0.5090061386
	0.0104895534	5.6679716708	0.4735320108	0.5776376119
	0.0102414909	5.8568726792	0.4742900781	0.5994403143
	0.0109101477	5.6927604384	0.4247856415	0.5515260737
	0.0091848292	5.4511041739	0.4792233683	0.5448202526
	0.0103108871	5.4181794644	0.5033585373	0.6085877935
	0.0107226631	5.3835531055	0.4970896427	0.5412648464
	0.0113357263	5.3315183516	0.555363812	0.5813213136
	0.0109446541	5.284076363	0.4739042462	0.6748456513
	0.011424676	5.2669712389	0.540108814	0.6649837696
	0.0108415184	5.0068074356	0.4820983445	0.5730724714
	0.0115534998	5.3809008706	0.5193501297	0.6027210956
	0.0101260863	5.4920663644	0.4329195469	0.5640972614
	0.00987534	5.1208180774	0.4852304792	0.5474296375
	0.010229222	5.2963196867	0.4447603305	0.5962882141
	0.011231057	5.347245923	0.4989745597	0.5249158513
	0.0111490085	5.5701617781	0.4228509478	0.5493017869
	0.0103860343	5.5180504108	0.4635318585	0.5642551166
	0.012052692	5.2543299941	0.4630751158	0.5580939711
	0.010077394	5.2101807804	0.5593373337	0.6086900036
	0.0093163368	5.4654172295	0.503538989	0.5945874774
	0.010936986	5.7377702653	0.5150074247	0.6770928775
	0.011886678	5.6309672601	0.5328980464	0.4937014775
	0.0108599218	5.4556655694	0.4577017426	0.5466731065
	0.0098396834	5.6265117527	0.452021605	0.6004874613
	0.0105581827	5.3549090267	0.4795883015	0.5315305143
	0.0113637148	5.3392180147	0.5214201466	0.550932148
	0.007829879	5.3666847375	0.4586341236	0.5936142619
	0.0094409431	5.3803445696	0.50150001	0.554659606
	0.0075622629	5.4149746193	0.5480792586	0.5489180777
	0.013128524	5.5763196301	0.4460873121	0.5008623115
	0.0106291125	5.8963686044	0.4899579588	0.5074125342
	0.0099136804	5.6183047999	0.5582903638	0.5242851821
	0.0094650976	5.5786816787	0.524407364	0.6115505655
	0.0045053818	5.7503973043	0.5048616604	0.59604996
	0.0047430924	5.5077314339	0.4841321683	0.5661405831
	0.0136664399	5.7803986843	0.4106073304	0.6118516485
	0.0077271267	5.6315993736	0.5029012685	0.596544351
	0.0064170348	5.3465738865	0.4939711424	0.4802211608
	0	5.6602418458	0.5084006049	0.6630029848
	0.0036373549	5.9210992158	0.4931814948	0.5876885139
	0.0092856644	5.5201466528	0.4479323676	0.6386761525
	0.0103526781	5.8866893967	0.4886111162	0.665983377
	0.0091058479	5.7716011808	0.5731496295	0.7151205767
	0.0064354382	5.7707899795	0.5122726536	0.6545852435
	0.0083045333	5.4930575566	0.4426876547	0.5925954193
	0.0100463382	5.6957255488	0.4653841837	0.6030041526
	0.0144953597	5.5774861334	0.4093646127	0.6025520565
	0.006338437	5.3174478282	0.4598723361	0.5336061598
	0.0106095589	5.5536833948	0.4909640675	0.5305414154
	0.0130000836	5.5862713501	0.4485962654	0.5353837929
	0.0101954824	5.8660885888	0.4628635717	0.5720657861
	0.0110623591	5.8775613035	0.4478405288	0.5633489279
	0.0118583061	5.7296946383	0.5154197977	0.5607151448
	0.0103856509	5.4377587985	0.4546165844	0.4971268602
	0.0115634683	5.4065590326	0.5184522084	0.5346300903
	0.01043511	5.5284486693	0.4550578969	0.5801913581
	0.0110374379	5.6995524534	0.5518128074	0.565128589
	0.0101759288	6.1572987439	0.5040451964	0.5069917548
	0.012106752	5.6840576786	0.4606442567	0.5262929246
	0.0102503092	5.5226500702	0.4931078331	0.5220140117
	0.0106340967	6.0760084753	0.4672197932	0.5274826274
	0.0099780923	5.438660635	0.4992511743	0.5406019421
	0.009005396	5.9150250478	0.4941016405	0.5542998337
	0.0153480504	5.9254346374	0.5032103752	0.5410769929
	0.0124809544	6.190480407	0.4318360362	0.5664424513
	0.0128087649	6.0177350871	0.4197687294	0.5111360796
	0.0112157208	5.5536933703	0.5037721555	0.5162844961
	0.0120741626	6.1196583267	0.4643158372	0.5061878803
	0.0118230329	6.1848058588	0.3945399774	0.5437949444
	0.0109128315	5.8017870533	0.4535017032	0.4332111805
	0.0123183911	5.7919276841	0.3810075884	0.5681350985
	0.0118092304	5.9670131427	0.5037061798	0.5748743825
	0.0110017813	5.5842413628	0.5616075361	0.5836656421
	0.0132362605	5.478570024	0.4983509917	0.5016877246
	0.011312722	5.6991905612	0.4410851465	0.5147511522
	0.0110899642	5.8980919748	0.4027443234	0.4854396201
	0.0115193769	5.7446001645	0.4869852003	0.556754936
	0.0087492821	5.3189699797	0.4402459996	0.4934409376
	0.0113556633	5.0000517197	0.4965814271	0.5528697352
	0.0139352062	5.4096779389	0.4897234108	0.5074309869
	0.0101993165	5.4329653753	0.4400593018	0.5043426649
	0.0104113389	5.4391640844	0.4924637566	0.5382876171
	0.0135686719	5.4812614623	0.4294440347	0.5104183095
	0.0123149404	5.5345769062	0.3881406163	0.4191661712
	0.0114143241	5.7785080152	0.4232490736	0.5326973798
	0.0105259768	5.4137355383	0.3985795009	0.4695184569
	0.0134655362	5.1773044794	0.4284288165	0.5046582395
	0.0125817897	4.9052947308	0.5007317685	0.4903627606
	0.0122693153	4.8108918287	0.509588259	0.4334350616
	0.0146314681	4.8551793205	0.4826419522	0.5214781399
	0.0147982489	4.8017028275	0.4510603089	0.5211448885
	0.0118498712	5.3918093643	0.4891086846	0.5108434392
	0.0115956743	5.1658696223	0.4584423059	0.5102447223
	0.0141253747	4.7822271133	0.4239590829	0.5169941737
	0.0150873356	4.9218727492	0.4303577714	0.5335710456
	0.0133482145	5.1585667497	0.3705807191	0.4644991125
	0.0106812554	5.0608658844	0.4126859527	0.4214621748
	0.0083463243	5.0878562373	0.4616327704	0.5326458275
	0.0124610174	4.8379621687	0.4619154298	0.4985402881
	0.0121508435	5.2038265495	0.5001306165	0.4897584314
	0.0100543897	5.2979722607	0.4552812209	0.4824380298
	0.0146406698	5.51525244	0.4451616504	0.4749890576
	0.0135333987	5.0697952765	0.4327896678	0.5624263399
	0.0144497346	5.196685764	0.4621685902	0.5375086174
	0.0125143106	5.2850086114	0.4426647229	0.5474507896
	0.0126818582	4.9030946415	0.490003524	0.5807859995
	0.0123019047	4.9730943403	0.4888467292	0.6059798773
	0.0133229099	4.9445614532	0.4660998615	0.643297914
	0.0129072998	5.2259196111	0.4625689598	0.5678976695
	0.0126810914	5.1929518915	0.4810354224	0.5087898331
	0.0128589909	5.0185991994	0.4552485783	0.6344771335
	0.0118966465	4.8315006119	0.3779163179	0.6879160532
	0.0134720541	5.0650686649	0.4519108008	0.7982762
	0.0132527469	4.9925986947	0.4808068494	0.9266959624
	0.0109925796	5.332084347	0.5409310294	0.9918437802
	0.0107974269	5.1063455704	0.4877464107	1.2033421021
	0.0127178981	5.1090913032	0.5300405992	1.1617174492
	0.0094144882	4.9688382355	0.5687343458	1.2177826237
	0.0113947705	4.962314821	0.6132644045	1.1710000844
	0.0139014667	5.0390813407	0.5540936254	0.9592689521
	0.0127991798	5.117485542	0.5616353978	0.8335887929
	0.0130848159	4.9863912464	0.5126402126	0.8152465414
	0.0122091209	5.2956111441	0.6077352599	0.8436053709
	0.0105324946	5.2867965402	0.5718966376	0.7499867465
	0.0101103667	5.4030392429	0.4917204768	0.6721819168
	0.0114323441	6.0998447944	0.4871058319	0.6660460527
	0.0127017952	5.905980208	0.4608049938	0.6720604709
	0.0101134339	5.9266052467	0.4403843628	0.5604440758
	0.0128352198	5.7817358524	0.4769301909	0.5767763615
	0.0122562796	5.6839502663	0.479874655	0.4867555972
	0.00996544	5.7493142151	0.4096673064	0.5696687131
	0.0124272778	5.8800451537	0.4972274695	0.5838229648
	0.018362757	6.2341956589	0.5333936966	0.6831940991
	0.015647489	5.8875801575	0.5084373185	0.591411739
	0.0145739575	5.5030524297	0.5012695503	0.5275019156
	0.0115462151	5.6138954754	0.447424581	0.5539555755
	0.0108246486	5.6960490212	0.484381399	0.5145282169
	0.0088577854	5.4993973401	0.4039389191	0.4757004195
	0.0123594153	5.5920550156	0.513581719	0.5406937599
	0.0106620852	5.3828399074	0.4157641315	0.4624044908
	0.0113859522	6.0258995636	0.3688305647	0.5130312366
	0.0124050404	5.5306758967	0.48048128	0.5202566151
	0.0120837477	6.0649348236	0.4723504314	0.5252099387
	0.0120871984	5.4567271583	0.3776668088	0.5774922356
	0.0133900056	5.5406982755	0.4175437327	0.5969511186
	0.0144439835	5.2858708654	0.4173017364	0.4917103051
	0.0145636056	5.7249713105	0.4116217825	0.4847757006
	0.0151007548	5.6506474948	0.3844641617	0.5256797888
	0.015963414	5.7670971238	0.3849424437	0.4497985606
	0.0123130234	5.8148155387	0.424685775	0.5627822573
	0.0132213078	5.5881945833	0.4647267806	0.5823708238
	0.0136008778	5.4583637126	0.419904226	0.5116033889
	0.0143650023	5.3416670775	0.4195049546	0.4476027726
	0.0109906626	5.3752534074	0.387080348	0.5882720757
	0.0126201301	5.7536184092	0.4766729828	0.5688971023
	0.0101579088	5.2568317086	0.4766399479	0.5161851629
	0.0112107365	5.1498571946	0.4054948268	0.492918402
	0.0127313173	5.2488529819	0.4598763534	0.4465417118
	0.0127550883	5.1721008075	0.479309741	0.4362314523
	0.0117191304	5.4398158279	0.4471901259	0.4019137128
	0.0120538422	5.2938417078	0.3889846195	0.4686890966
	0.0123732178	5.3724317987	0.4386055707	0.4766902894
	0.0110543077	5.1335101495	0.4202443998	0.433006152
	0.0128854457	4.996504588	0.464418219	0.5005449208
	0.0139229373	5.226263944	0.4648559633	0.5560098849
	0.0103802832	5.0541859687	0.463968941	0.4656668457
	0.0128455717	4.9760660246	0.4379985715	0.5052613305
	0.0142039725	5.0174611259	0.3828684703	0.4388172295
	0.0153894581	5.006369172	0.436627447	0.4969477887
	0.0133658511	5.1332443945	0.4254099724	0.4723759463
	0.0133520486	5.1261469959	0.4730901852	0.5550404267
	0.0122210064	5.1362030057	0.4129679626	0.4321060182
	0.0123045885	5.1019684382	0.4036333168	0.4717242607
	0.0100260178	4.5766745746	0.3321625946	0.409787525
	0.0105278938	4.979914615	0.3821135314	0.5120286809
	0.010603041	5.2705483125	0.4251568048	0.5497385262
	0.0129720951	4.8881969507	0.4516338574	0.413401418
	0.0140713147	4.9255318876	0.4686327944	0.5276473891
	0.011790827	4.7945032122	0.4233373646	0.47005904
	0.0131975367	4.8241059269	0.4688827238	0.4506078184
	0.0158265388	4.7516541306	0.4586969357	0.4949914034
	0.0107345486	4.7416885067	0.374288741	0.3944227659
	0.0112222387	4.8505675067	0.4493347605	0.4904228559
	0.0132918541	5.2239175586	0.4455335808	0.5807695452
	0.0131254567	5.0408702556	0.5430244072	0.5185722941
	0.012924553	5.2588025398	0.4312536238	0.4596349922
	0.0125472833	5.1251381359	0.4447587415	0.61033187
	0.0131917856	4.6810391093	0.4410676383	0.4899240572
	0.0101241693	4.7132351834	0.4135850496	0.4905907569
	0.0121619622	4.7876512501	0.4291419942	0.51916717
	0.0106843227	4.5222527266	0.4583409986	0.5584544535
	0.0102921003	4.5076608805	0.4143386038	0.4977367277
	0.0097162273	4.2879396679	0.4266400627	0.4065398363
	0.0095390946	4.405047926	0.5091704887	0.4791369921
	0.0131480776	4.7065939509	0.4545189092	0.494440617
	0.0118349185	4.4219097735	0.4485204483	0.4324848484
	0.0098005762	4.6481782377	0.4213197713	0.5311718379
	0.0104013704	4.5685567452	0.441081092	0.5015155259
	0.0108307831	4.7251421151	0.4488424274	0.5623292349
	0.0105321112	4.9964520109	0.3253986334	0.5092250808
	0.0127903615	4.8334780099	0.4093568414	0.4775988437
	0.0128359866	4.3421810192	0.378218977	0.4445691801
	0.0114342611	4.678530727	0.4036085153	0.5590309781
	0.009543312	4.6124430768	0.3234749568	0.5293884713
	0.0121006175	4.4679122815	0.4474677345	0.4588119404
	0.0126630714	4.5725536276	0.4629347063	0.4202604386
	0.010884843	4.5066753059	0.4288202136	0.4891579101
	0.0118498712	4.4911982488	0.4015749066	0.6394328962
	0.0115412309	4.7226499852	0.3947766279	0.6435846418
	0.0081956465	4.6771690436	0.4368358386	0.8149254241
	0.0099585387	4.8727941173	0.4028020029	0.9178641773
	0.0111884991	4.7356216761	0.4152871558	0.9757871312
	0.015329647	4.8374093188	0.503891261	1.2610889789
	0.0141506794	5.0469151857	0.4533228577	1.4531512628
	0.0123831863	4.8506012711	0.487463218	1.2128362214
	0.0100551565	4.6407446256	0.4547936625	1.202768843
	0.0117290989	4.9218986556	0.4174275209	1.0929589735
	0.0123877872	5.0180259623	0.4667627094	0.978959457
	0.0102204037	4.9579271953	0.4182268948	0.9388613975
	0.0120783801	4.5994603074	0.4151359704	0.8471885785
	0.0132170903	4.9384146522	0.542099195	0.9198732671
	0.0128087649	5.0411376229	0.4760090409	0.8352883575
	0.0132239916	5.279996976	0.4471053175	0.7081577162
	0.0123732178	5.020025501	0.4246639231	0.7031233737
	0.0108181307	5.2459893212	0.4663429862	0.6615012631
	0.0114108735	5.232136467	0.4166933131	0.6310807682
	0.0096890056	5.3183115065	0.3841514789	0.5921479794
	0.0099155974	5.2633304704	0.4451711008	0.5881003364
	0.0107736558	5.3992187008	0.4291745916	0.5732196468
	0.0140950858	5.5163682165	0.4629954236	0.6296991706
	0.0109868285	5.1771096443	0.4099533239	0.5001513475
	0.0093742308	5.4218745927	0.421928255	0.5275918762
	0.00850352	5.7012120139	0.4282957736	0.4937229801
	0.0112218553	5.7052779569	0.364332218	0.4621059421
	0.0112586621	5.834690713	0.4072386507	0.483421678
	0.0103887181	5.9072740691	0.4075586738	0.5488535771
	0.0120871984	5.6048398666	0.4026349127	0.5125189168
	0.0109990975	5.7047267099	0.4270696654	0.4813945383
	0.0123590319	5.3491140861	0.4100281883	0.3659941344
	0.0123854868	5.6166758721	0.420403498	0.4995217671
	0.0087542663	5.5555672984	0.4608181099	0.544180196
	0.010271013	5.2725841373	0.4879563953	0.4679898539
	0.0110914979	5.6300552133	0.4954315087	0.5121294217
	0.0211063969	5.7323913912	0.4001473462	0.4677758472
	0.9316750849	5.7134147491	0.4368538871	0.641244504
	0.9306157394	5.3698847962	0.8137920995	0.6878860226
	0.932682671	5.4061455626	2.1164438668	0.8958049676
	0.9311003622	5.2989314761	3.5563395521	1.1020151328
	0.9313445906	5.0195238966	4.2759026867	1.1261305371
	0.9323284056	5.3397583197	5.0164501805	1.1863993039
	0.9295445082	5.5609917078	5.7528680233	1.3473052602
	0.9279464799	5.103091308	5.8734918608	1.1832935636
	0.9258412078	5.0157383826	6.0041844785	1.2707205096
	0.9311314179	4.7695160393	5.9008984711	1.2333664852
	0.9373360468	4.9627720504	6.2312182536	1.309417196
	0.9354608172	4.7244224375	6.3493702589	1.3409900249
	0.9392315968	4.9462218996	6.5300495169	1.2853627012
	0.9382773039	4.8790832359	6.7069131217	1.326434288
	0.9386499727	5.1005522262	6.5925184882	1.2836696104
	0.9350827808	4.6353541222	6.4022158171	1.2998720889
	0.9285948162	4.7484593068	6.8035772529	1.4713993884
	0.9397051009	4.202565508	5.9396828331	1.1985355498
	0.9430959269	4.994539744	5.4305219508	1.3834313132
	0.938113207	4.9589233675	5.8889957333	1.3893485399
	0.9354155756	5.2540033746	6.154941187	1.4294401449
	0.9332589274	5.2835102956	5.9817700559	1.3615007905
	0.938615083	5.7811806978	5.4396210872	1.2396021243
	0.9353423454	5.5575793682	5.3377663496	1.2501253985
	0.9367072641	6.5280125507	5.2020214761	1.2836725201
	0.9347304324	6.4520674285	4.7932908228	1.2195922019
	0.9384693894	6.5134323008	4.553438932	1.3160265716
	0.9410274617	6.7539087211	4.4516561883	1.2924776888
	0.9433712111	7.16133439	4.2648288697	1.5522993881
	0.9411555187	8.151350345	4.0151103135	1.5747351651
	0.9381864372	8.0770015022	3.5859190608	2.0194547934
	0.9378348556	8.3528267722	3.3762018278	2.4865901318
	0.939996488	8.4717261905	3.3888239324	2.8637625189
	0.9396475903	9.3760692314	3.2960250038	3.1254666541
	0.9432508222	9.1145434912	3.4269708812	3.2422290597
	0.9420404154	9.7798161278	3.7730143715	3.5954523547
	0.9455136733	10.264487631	3.6037089311	3.6828976116
	0.9477688564	10.8916652006	3.3133893992	3.84172628
	0.9500014186	11.8176844913	3.5099536614	4.1507270503
	0.9495689387	12.049295295	3.7010917758	4.1993099923
	0.9444236554	11.5369547769	3.2139169542	4.2122685789
	0.9439490011	11.9218685866	3.2568334511	4.2368446229
	0.9425568607	12.3988145618	3.5066216762	4.1463857387
	0.9420603524	12.189141701	3.2039005301	4.2743468929
	0.9436840689	12.1102226192	3.254096611	4.2213730757
	0.9434996515	13.0364498007	2.8465637078	4.2384431606
	0.9432891626	12.2310006025	2.7398389385	4.286618015
	0.9449477689	11.6854825623	2.33265569	4.4763386576
	0.9465565326	12.4856774746	2.3439668827	4.6901297169
	0.9534110315	13.2823947159	2.1179948672	4.6787393872
	0.954372609	13.0963904986	2.0464329381	4.5350184489
	0.9526093334	14.6695369426	2.4195866803	4.9029680933
	0.9535318038	14.1812171559	3.2334580494	4.804643635
	0.9529835359	14.2622521289	3.3205199898	4.7523310922
	0.9504254636	13.5594880222	3.3315748784	4.7417889649
	0.9503786883	14.5874494429	3.2285299522	4.9509912054
	0.9447710196	13.7972777557	3.042520231	5.263754111
	0.9445981043	13.6271592715	3.6077424222	5.6372560332
	0.9460991314	13.6679050454	4.2656809605	5.7459141621
	0.9503821389	14.2550264825	4.3360824181	5.6739414725
	0.9482266409	14.0454488471	4.9423115569	6.1483549401
	0.951455287	14.1222545485	5.2488587363	6.1933053377
	0.953572828	14.3565427277	4.9488938082	5.9401455816
	0.9502759359	14.5236364241	4.5149213146	5.8633058166
	0.9462708965	13.5539438009	4.1617166221	5.7011980618
	0.9484658851	13.4917384232	3.7938668055	5.4639335125
	0.9487814267	13.9732454007	3.9487428095	5.714236594
	0.9553847959	14.5439709741	3.7292030524	5.5523633398
	0.9570295996	14.7575241409	3.1625275052	5.3480532706
	0.949223875	14.3818663177	2.8099870378	5.395360497
	0.9490812487	13.5834197782	2.7412793017	5.3524432687
	0.9476392658	13.875316821	2.5786782604	5.2687834074
	0.9488768943	13.7826753367	2.3598968034	5.3397957895
	0.9481775652	13.3753351141	2.1794349329	5.2856605544
	0.9457425656	10.27336336	2.2161798742	5.5614822131
	0.9530429635	13.6364109267	2.3035413754	5.6583839528
	0.9501919704	13.1138148823	2.006759086	5.2104427263
	0.9521135919	12.8578016618	1.8028728904	5.0755706955
	0.9539083066	13.0060179583	1.7040660524	5.2732075682
	0.9574532611	14.2328118625	1.5511414244	5.5405094479
	0.9567083069	13.9284070203	1.5763013138	5.4542559119
	0.955324218	13.4134626853	1.3737242771	5.1783706707
	0.9539451134	14.0051104804	1.3565046862	5.5345665615
	0.952679113	13.8720241606	1.5140842186	5.6677261283
	0.9526024322	13.1622996807	1.3937695759	5.3538801279
	0.9566607648	13.5081109941	1.3066368072	5.43399825
	0.9574850837	14.2667316026	1.3253876937	5.3976551015
	0.9606140447	15.5838571274	1.3795416478	5.6662403286
	0.9557064719	14.2442311712	1.3677206121	5.4393246752
	0.9557938881	14.2820397415	1.3239949953	5.6672394583
	0.9627940805	15.5807952523	1.4635929394	5.8770798064
	0.9652865907	15.3997452226	1.3535151052	5.4875260705
	0.9622994892	15.6207069821	1.2720428979	5.7738668217
	0.9620035012	14.7018062633	1.4268884765	5.6266327289
	0.9649284913	14.5923434508	1.3447284417	5.9585457837
	0.9639132372	14.5935864719	1.3568393543	5.5116679477
	0.9657041178	15.2219575035	1.2247863045	5.2019637425
	0.9678400622	15.0767414576	1.3100572792	4.9570266765
	0.9640915201	14.1385055391	1.3652594829	5.0830847751
	0.9640899865	14.4162612345	1.4063250397	5.0991173461
	0.9600910815	14.5174128353	1.8087576937	5.1223422827
	0.964320029	14.7782677007	1.6920115738	4.8457590845
	0.9607838927	14.9868802569	1.659479986	4.683916406
	0.9600224521	14.5264457365	1.5403014373	4.8127634765
	0.9583067187	14.1968184202	1.4380326523	4.8707791585
	0.9588837419	14.5269760707	1.5317654305	5.1058134961
	0.9636065139	14.3019964836	1.4148351766	5.1792783472
	0.9549020901	14.0379982167	1.3476144698	5.046211454
	0.9580045962	13.2035344052	1.2196339896	4.832052118
	0.9567163584	13.1511231227	1.237648968	4.5391803481
	0.9586456479	12.6815824382	1.1396546517	4.3669198792
	0.957613524	12.9211242971	1.0796524048	4.2287133264
	0.96257439	14.0740200665	1.2242137782	4.2800265395
	0.9628638601	13.8870737768	1.0999658602	4.285225965
	0.9661941083	13.9133193471	1.272507082	4.2267419152
	0.9718128957	14.6116307267	1.1144585643	4.1318638546
	0.9665936154	13.7213372316	1.3241465642	4.2625568836
	0.9636525224	13.3769555774	1.9301610754	4.6148593303
	0.9658156884	13.3063827855	2.8919993962	5.0601913842
	0.9671177288	13.3708926636	3.1156296262	5.2810738214
	0.9682894118	13.8535276415	4.4035402428	5.1514066585
	0.9701124984	13.3568141997	5.5401711251	5.1374170145
	0.968470762	12.9637875921	5.8536208021	5.1921755228
	0.9684220697	12.8303139505	6.1180645499	5.2517962738
	0.9740032835	14.2065468958	6.1009245315	5.5006014015
	0.9743307106	13.9149378841	5.8874818102	5.3304590444
	0.9728948622	13.1129272944	5.4657738583	5.1999090949
	0.9726000244	14.1053149334	5.4496712257	5.1332387728
	0.9696248084	14.3319574627	5.0638771894	4.9788973081
	0.9720107322	13.6834785525	4.891818923	5.0504441628
	0.971166093	13.3714773909	4.5123297739	4.9377234449
	0.9712906993	13.7674660692	3.8949872893	4.5871921992
	0.9723569462	13.4904515036	3.3292667702	4.5891421365
	0.9705396106	13.4709653164	3.0727194638	4.5501216175
	0.9688238772	13.0760028761	2.5983865298	4.2648225023
	0.9750342572	13.1718092238	2.476983821	4.0871813427
	0.9767243025	14.3636901242	2.2925900557	4.0908290855
	0.9754303136	14.4121857503	2.1809847001	4.2092837581
	0.9724432121	13.214242494	2.1274987261	4.321067936
	0.9761012708	13.457314909	1.8808691624	4.3847343123
	0.9765632728	13.9724709199	1.7641108226	4.8311115441
	0.9744986416	13.7642600865	1.6837032414	4.8653266146
	0.9774125129	13.8042156866	1.5957329261	4.8380046297
	0.9733683662	13.0016116115	1.6205211868	4.8199847256
	0.9709705569	12.9269130016	2.6141966192	4.6996322408
	0.9769907684	13.4871986907	3.0024870801	4.9767933663
	0.9725425138	13.6635856882	3.2420137768	4.9331451761
	0.9779661485	13.3161668365	2.8412674335	4.8146004006
	0.975652688	14.2313040732	3.0148678866	5.022699596
	0.9756561386	13.3343598684	3.7275990273	4.8033887567
	0.9775551393	14.1869461569	4.1737587451	5.1236792189
	0.9734055564	13.9162859335	3.8281262997	4.8437304563
	0.9763742546	13.730067771	3.6853605446	4.672890069
	0.9731183868	12.9905376652	3.7630502985	4.622044158
	0.9742962042	13.5413455948	3.4790506784	4.638481322
	0.9747601232	13.2227005925	2.8545305744	4.4509904481
	0.9733204407	13.238912005	2.6856796057	4.3169692406
	0.9700657231	12.5043709247	2.3544291896	4.0430965716
	0.9745174284	12.7366060583	2.0417961861	4.0495773491
	0.9764957937	13.7100015094	1.8553962264	4.1109615094
	0.9729052141	12.5100253682	1.653880637	3.9793086882
	0.9762615338	12.8712170145	1.6155095909	3.7173325018
	0.9819497173	13.5696532406	1.3868572909	4.0109678061
	0.9795503743	13.038403808	1.2399919787	3.8489820865
	0.974645102	12.9960735266	1.2413821381	3.5875593238
	0.9728845102	13.0911624172	1.1131028809	3.4787723489
	0.9728250826	12.3082045132	1.0812901754	3.4606791214
	0.9724953551	12.6560399064	1.0130108096	3.2174045647
	0.9711568913	12.6263248432	1.0513430302	3.2740185291
	0.9739166341	13.3220604628	1.0461561385	3.0885099322
	0.976396492	13.5406937194	1.0889932442	3.0369484556
	0.9798383108	13.634245825	1.1278959801	2.6589407371
	0.9826862366	13.9566394657	1.0463747206	2.4406628163
	0.9807404607	14.1178502368	0.9371180468	2.3200349982
	0.9780589323	13.4739976279	0.9302812693	2.2318368442
	0.9751021197	13.3200361621	0.9001503183	1.8792558412
	0.9716449647	13.7504569729	0.9872327837	2.0221433354
	0.9736862083	13.8498417303	1.3872498187	2.1724175055
	0.9642824554	13.4817715514	1.3133290221	2.2081297767
	0.9745849075	11.9468247502	1.3220578996	2.2127316769
	0.9810498678	14.2458379199	1.2566860929	2.5279384652
	0.9772461155	12.9160736691	1.1332771626	2.4346908933
	0.9847539351	14.2064125817	1.1052026147	2.4915521418
	0.9808658339	13.307202401	1.1966815074	2.4989153593
	0.9817614659	13.4612150637	1.2592528348	2.597631255
	0.9776111163	13.4767797977	1.1193107571	2.8235017654
	0.9833242211	13.7771715448	1.0779380988	2.7610548862
	0.9835561806	13.9800809361	1.0763624844	2.7779340865
	0.983170476	14.2015667558	1.0096596161	2.4887740491
	0.9824193874	14.486134253	1.0385865229	2.38651739
	0.9816242072	13.8425465697	0.912948641	2.248711326
	0.9865743378	13.7495220353	0.9447365765	2.2658890755
	0.9843387084	14.4949692806	0.7961700834	2.0625986169
	0.9826018877	14.0718532605	0.9386462096	1.8820307905
	0.981199012	13.4464492341	0.8101453255	1.7629427426
	0.9803578234	13.0109375749	0.9254026815	1.8232387671
	0.9835458287	13.8239688833	0.8787242042	1.5711584774
	0.9866333821	13.7735613026	0.9279663867	1.440854469
	0.9840154987	14.27962194	0.9832258619	1.5075454331
	0.9817093229	13.9036772781	0.9861489733	1.2924745497
	0.9809781713	13.1944359283	0.8492825556	1.4236008942
	0.9798632321	13.1792485821	0.8609069476	1.4312294747
	0.9837172103	13.8744644844	0.8366335073	1.3246103192
	0.9816150055	14.0922387544	0.6463726074	1.1733650105
	0.9823503746	14.7301215028	0.776365727	1.2305844198
	0.9842915497	14.3362125725	0.7497178868	1.126753901
	0.9793395021	13.6284378671	0.7209075606	1.1760018408
	0.981099327	13.0270850942	0.6493178871	0.9870750761
	0.9835538802	13.5172756694	0.6306146679	1.192699199
	0.9787804988	13.6377447262	0.6948742173	1.1068579601
	0.9811867431	13.4975351583	0.6699029598	1.2566287373
	0.9810165117	13.1008499287	0.6718695475	1.195613729
	0.9806089531	14.4981774296	0.7676296282	1.2889939313
	0.9793632731	13.5643136804	0.8866069322	1.1873514591
	0.9783721734	12.886218262	1.0268323304	1.2703830724
	0.978218045	13.0037996598	1.005539916	1.3519111205
	0.9768703795	12.8186011009	1.0348753457	1.4143702252
	0.9826766515	13.773432374	1.0376102076	1.5511341962
	0.9788817175	13.3321887912	0.9559148489	1.4619999683
	0.9780439795	13.1924757349	1.0231534877	1.6421073137
	0.9768799646	12.6552678148	1.0324657446	1.7869816815
	0.9767802795	12.6380505654	1.0918466108	1.9314882294
	0.9788587133	12.7743212513	1.1527756811	2.0620411555
	0.9784833606	12.8672201383	1.1232453826	2.261517749
	0.9781774042	12.6346383611	1.1421858608	2.4200397288
	0.9773162785	12.5934301412	1.0429466644	2.5065497868
	0.9779837851	12.2352054908	1.0403879151	2.2602629488
	0.9840580566	13.1717754353	1.0073670165	2.2787995315
	0.986237709	13.3502822823	1.0679903698	2.222972693
	0.9849249333	13.4272630412	1.0834533249	2.1210153106
	0.9786815806	12.728880042	0.9289995103	2.2091931947
	0.9772606849	12.2269545822	1.0067481711	2.0368806962
	0.9818162927	13.3460434209	1.061669553	2.0997829377
	0.9823285206	12.6456788195	1.0303283736	2.2218413305
	0.9873775695	12.5147320128	1.3056370219	1.8834717731
	0.988221442	12.7915109535	1.3808887736	1.7100233667
	0.9856626028	12.086010515	1.2502364108	1.6923768498
	0.989178802	13.0675790018	1.2347113108	1.5048258294
	0.987129507	12.1903552283	1.1879873633	1.5994994836
	0.9886201822	12.5424599753	1.1477557682	1.5469240739
	0.9882015049	12.2637093144	1.1211986997	1.3278258643
	0.988227193	11.6004961422	1.0478914551	1.1622074702
	0.9945706142	13.0444594119	0.933271793	1.1388507185
	0.9930358475	12.8583186027	0.9022663027	0.9609913986
	0.9939912906	12.9638809088	0.9420158586	0.9795923007
	0.9934951657	13.538197653	0.9023029117	0.8686078044
	0.9903056268	13.7295187441	0.8738219831	0.8945391488
	0.9872920704	12.9069206247	0.9306876337	0.9438451814
	0.9829676553	12.621812261	0.9606001884	0.9148793643
	0.9850457056	11.4185895123	1.011108487	0.9285920658
	0.9843720646	11.7659266689	1.041668274	0.8623305109
	0.9849575227	11.6363354211	0.9507276846	0.7712363644
	0.9934947823	12.3740615455	1.0009280457	0.7715897338
	0.9875198124	12.2636655364	0.9255104156	0.8210450897
	0.9929419135	13.0429483584	0.8379522272	0.788039949
	0.9947665337	13.3183820714	0.9689027104	0.8628148396
	0.9949260298	13.3070796123	1.0367201876	0.9009740593
	0.9915129663	13.3159190086	1.1274592118	1.0203643579
	0.9905843616	12.2907554219	1.1132508054	1.0101341868
	0.9926850327	12.8596070035	1.0828484776	0.9759025667
	0.9916038331	13.1651402571	1.0623412437	1.0080339497
	0.990434834	12.2822018062	0.9500321462	0.8867551539
	0.9905372029	12.4361127892	1.0290667671	0.9458432897
	0.9913546204	12.771454547	1.0604685709	0.9141059479
	0.9941020944	12.8366499864	1.0319106637	0.8193466581
	0.9896488555	13.0636731667	0.9569931053	0.8764388952
	0.9891657663	11.8109186071	0.9381550983	0.8414760312
	0.9966287276	13.2691777376	0.9063225706	0.8953424857
	0.9989996986	13.4995311605	0.8993163335	0.9213967735
	0.992354155	13.1138450955	1.1543635359	1.0177539992
	0.9894805411	12.3125820842	1.4892994821	1.0256872317
	0.9886263167	12.3780676543	1.498413243	0.9802241889
	0.9902224281	12.1522307875	1.4014131799	0.9104539553
	0.9894556198	13.4240623867	1.3954941326	0.9734841964
	0.9859854291	12.2622839681	1.2753571233	0.9336392203
	0.989846692	12.2467910358	1.2565578781	0.9327786436
	0.9934583589	13.7081627164	1.2386471123	0.9258704107
	0.9873484308	12.6859934516	1.5128698868	1.063992833
	0.9897876478	12.2374354415	1.4702860048	0.9607044419
	0.9923422695	12.426469979	1.5651261097	1.0491903176
	0.9936600294	13.1529850458	1.5971327259	1.0280145259
	0.9870900164	12.1808861093	1.7594578521	1.0768860418
	0.9810816904	9.5661234445	1.8573678568	1.1930898351
	0.9899705316	11.4674528414	1.5944420657	0.9548217132
	0.9899989035	11.7016035897	1.4704615182	0.9328519457
	0.9913201141	11.8596810906	1.4620008717	1.000248202
	0.9957856219	11.4668991478	1.2214441415	0.9383288476
	0.9979476377	13.040564956	1.0944713072	0.8824128395
	0.9984794193	13.1026455792	1.0381559555	0.8182739769
	0.9968944266	13.0582322442	1.0325462238	0.9911037468
	1	13.325261447	1.0398718997	0.8999307004
	0.9994843215	13.335064545	1.1705354759	1.0273887385
	0.9976850059	13.6600178614	2.2251911191	1.2959728956
	0.9989908803	13.8170265229	3.0421475699	1.2159984675
	0.9980454058	13.406702539	3.1255794636	1.3537491831
	0.9966613169	13.1160731654	3.221451016	1.2792882997
	0.9982198547	12.3484698985	3.1954513946	1.1179637939
	0.9960467201	12.7777235682	2.8967593691	1.2844946563
	0.4280726198	13.1503291387	3.0082370186	1.2336700558
	0.0166013985	12.5367484373	2.5452728381	0.7875350359
	0.0146153652	12.2527483435	2.4047168966	0.8536631582
	0.0159492281	12.297443246	1.9708723741	0.7501713052
	0.0148944834	12.3777765343	1.8050595049	0.6413886423
	0.0168881848	13.4130702828	1.5544367722	0.5787853808
	0.0168391091	13.2496912629	1.4028514587	0.6215677326
	0.013204438	13.7885480821	1.297033392	0.6022632668
	0.0156014806	10.1099674387	1.1938958326	0.6461253789
	0.0176059173	11.8627461647	1.1100351793	0.5694640893
	0.0162958254	12.2221901469	0.9675127692	0.5207041811
	0.0167835155	12.0934523547	1.0092184844	0.5695457145
	0.0153089432	12.3240242406	0.962076386	0.5605929865
	0.0155842274	11.8536905047	0.8187941756	0.5725708433
	0.0154439015	12.8118018536	0.7872061214	0.5897219183
	0.0129153513	11.9621963701	0.8144903324	0.6745767396
	0.0139977011	12.1426213878	0.7717870318	0.7356608356
	0.0140743819	12.5812741825	0.785357535	0.883580828
	0.0150662484	13.6503600193	0.683752539	0.9436637719
	0.013688294	13.0322543049	0.7124617846	1.0482606157
	0.0152694526	11.8126042894	0.6610778933	1.1441921313
	0.0156271686	12.1772342477	0.6812652098	1.4293675401
	0.0152790377	12.0354415897	0.6567421596	1.5892107882
	0.0154906768	13.1621403162	0.752169958	1.8611039165
	0.0163100114	13.0471166103	0.5957543623	1.8859855233
	0.0147273192	13.8171607092	0.6201989802	1.9191045341
	0.0149585118	13.7890467381	0.6649320225	2.1733396068
	0.0138807629	13.3477498172	0.6032937191	2.1649481617
	0.0140364249	13.021735949	0.6363365846	2.4079816776
	0.016503247	12.4631142881	0.6366572148	2.2562519525
	0.0134022745	8.2991325713	0.6429669804	2.2410224333
	0.0176304552	12.4157772487	0.6685436983	2.2605008704
	0.0171163102	12.2619384463	0.6325675718	2.2935370267
	0.0160887872	12.3233443519	0.6153429309	2.5961416882
	0.0162739714	13.0269053092	0.7638227129	2.9387199156
	0.0134954417	12.5120252103	0.6668614895	3.0907397795
	0.0151410122	13.223849573	0.6203034519	2.9728242877
	0.014138027	12.8989274567	0.6288434828	3.0539645201
	0.0149155706	13.1040666763	0.6193988598	2.8040303773
	0.0151900879	13.5490849156	0.6205429615	2.9075326715
	0.016073451	12.6274200795	0.6100187938	2.8539214049
	0.0126070944	12.303663573	0.5382890399	3.0812337576
	0.0143669193	12.4472146134	0.653424128	3.3957845558
	0.0150532127	12.8458833023	0.6442510486	3.2698181835
	0.0145605384	12.9901283851	0.7442806285	3.5430778716
	0.0120519252	12.0500252169	0.7014687284	3.2041899644
	0.0136315502	12.0604152722	0.6211947768	3.2295361714
	0.0150378765	12.2846724354	0.6523841936	3.1149361263
	0.0157145848	12.0272602492	0.6563918274	2.9069517925
	0.0148208698	12.2798204145	0.5898123434	2.7529331388
	0.0134919911	12.9441325583	0.6244958771	2.5921164171
	0.0104002202	13.2433555046	0.584513218	2.5170408451
	0.0065980015	11.9283288054	0.6353843906	2.1499897114
	0.0144631537	12.4052766033	0.596543136	2.1253453865
	0.0147004809	12.057498527	0.5905644218	2.190971855
	0.0148783804	11.8054571051	0.628072413	1.962351178
	0.0139716296	12.1513297752	0.6225730311	1.7793387058
	0.0105765861	12.0537925624	0.5619404343	1.5696816069
	0.0126634548	12.0722837903	0.5366016682	1.4637799434
	0.0145885269	12.6282380925	0.5842751279	1.2772747785
	0.0137465714	11.7003960396	0.5808882603	1.1482828854
	0.0169085052	12.0834844879	0.6390742123	0.968114586
	0.0164024118	12.9813782078	0.4989283279	0.8280944887
	0.0158940179	12.9768925446	0.5320287866	0.8033831841
	0.0154511861	12.9394420267	0.535366498	0.7088024268
	0.0150911697	12.511474499	0.5494804376	0.717175101
	0.0161554995	13.1681171451	0.4304790654	0.5749218591
	0.0118820772	12.1632776588	0.5044796574	0.5458044254
	0.0122689319	12.3751574762	0.5537210619	0.5988141607
	0.0158361239	12.9448109474	0.5776781687	0.5358224341
	0.0139647284	12.5232435812	0.5119313678	0.5638923477
	0.0115699862	12.6331634904	0.5263175566	0.5095705995
	0.0126128454	12.2345859981	0.5399648265	0.5074607031
	0.0148105178	11.9196718168	0.5248819891	0.5071426661
	0.0133811873	12.0291985739	0.5589116031	0.5110225986
	0.0134816392	12.0756669166	0.5559691088	0.5033391538
	0.0152855556	7.1314214155	0.6130413666	0.5388591961
	0.0154649887	11.2849280425	0.5694178037	0.5167893025
	0.0143795716	13.2205858676	0.5513225767	0.4998083471
	0.015943477	12.989879863	0.4155178771	0.4553188555
	0.0136982625	12.5105840882	0.4888314377	0.5182140287
	0.0132420116	11.7876959694	0.5322176571	0.5028735486
	0.0136315502	11.6080094408	0.5136420538	0.4707536011
	0.0120089839	11.6806763451	0.4937710245	0.4243010325
	0.0140337411	12.1162620152	0.4937609286	0.4800036387
	0.0144673712	12.0836216968	0.5674214186	0.47854242
	0.0146847613	11.6934331899	0.5839713233	0.4358857882
	0.0136024115	12.0876203923	0.5546244759	0.508582076
	0.0147533906	11.8290088257	0.5075332407	0.4897466181
	0.0126113118	12.1062922395	0.5126870257	0.389825006
	0.0135008094	12.4296366166	0.4725832506	0.4999339059
	0.0171657694	12.9729357614	0.461194309	0.5140753363
	0.017896921	13.2036470277	0.5254571459	0.4550763041
	0.0147871302	11.8272620969	0.5076312873	0.4732009188
	0.0147050817	12.269179751	0.5143109276	0.4561847517
	0.0129893483	12.799490814	0.5880524783	0.6053120484
	0.0143945244	12.0214447978	0.4918306726	0.4469374007
	0.0138079161	12.587179323	0.5107660755	0.4594431584
	0.0159062868	12.5065411257	0.44499841	0.3865306179
	0.0153465168	13.2667321711	0.4925090472	0.4568213986
	0.014080133	13.451107261	0.5144421345	0.5009048158
	0.0032623857	12.4916898958	0.4336523921	0.443336886
	0.0124943735	12.173206641	0.4661708981	0.4533195276
	0.0141334262	12.2665719156	0.4570139409	0.407545781
	0.0138566084	12.3167557969	0.4603397725	0.4560709972
	0.015627552	12.3562496533	0.5043606103	0.4828571429
	0.0149048353	12.0294066709	0.4490448399	0.4592603385
	0.0144087103	12.4878403693	0.536216444	0.5304559312
	0.0188815028	12.6064533137	0.5768736957	0.469279862
	0.0191184466	12.4978838529	0.5177667598	0.5495623334
	0.0152855556	11.8648808394	0.4519983824	0.4479274942
	0.0136411353	12.0997208925	0.5862224078	0.5184997025
	0.0159783668	12.6796956357	0.5848073018	0.4616783124
	0.0147380545	12.2262906268	0.5431124691	0.5078671085
	0.0130771478	12.2871307163	0.5004829503	0.4845299396
	0.0142009053	12.1301473007	0.4767026036	0.4614291387
	0.0181223627	12.1718761777	0.4797792732	0.4680430686
	0.0156892801	12.6357303565	0.5322776047	0.463363188
	0.0154370002	12.8647827367	0.4151083548	0.4427838658
	0.0147645094	12.5178336839	0.5353245191	0.5161793554
	0.0144336316	12.3108950346	0.4096311332	0.4817457235
	0.0152544998	13.1760907401	0.5021200375	0.5192269843
	0.0132749843	12.2706558599	0.5271156896	0.5270327366
	0.0145294826	12.2683939588	0.51447444	0.4679600719
	0.0138010148	12.0172864007	0.534347582	0.4825144924
	0.0143189938	12.0380713855	0.4666446743	0.4625807894
	0.0149404918	11.8357370447	0.4855315938	0.4744475625
	0.0143327963	9.967803634	0.6144324438	0.4497873927
	0.0129337547	10.8803073621	0.5731421605	0.4933325245
	0.0150558965	11.093936527	0.5366443933	0.4876157598
	0.0162003578	11.042572806	0.5593458741	0.5035633864
	0.0141686993	11.2017129419	0.5242398247	0.4958312794
	0.0159729991	11.9250914288	0.4975624373	0.4319751318
	0.0151682339	12.9717109742	0.5419703319	0.5536252106
	0.014791731	12.6065657903	0.5638493897	0.51189524
	0.0137964139	12.2523363258	0.5461930385	0.5288721203
	0.0166884312	13.1193391917	0.4738765389	0.5528885892
	0.0118184321	12.6204382841	0.4225996472	0.4204549709
	0.0140502275	12.4876358231	0.5097461606	0.5373759688
	0.0158990022	12.1101088222	0.4790510461	0.4228782272
	0.0131599631	9.8439734929	0.5300401249	0.5489936625
	0.0130472423	10.6736134239	0.5013227264	0.4427160198
	0.0132619486	12.4497817533	0.5153917557	0.4816160524
	0.0183240332	12.4957597081	0.4992886924	0.5695206178
	0.0155984133	12.1377988088	0.4472557035	0.4495476269
	0.015405561	12.2357707834	0.4427617442	0.4728244353
	0.0159101209	12.4792394117	0.4656920753	0.5024962732
	0.015863729	13.010043962	0.468901016	0.5409096298
	0.0151866373	12.5279700176	0.4566466841	0.5355607321
	0.0125342476	12.1363900205	0.5050625231	0.4233057291
	0.0166236359	12.1605228908	0.4527041452	0.4871309373
	0.0164990296	12.0631349461	0.4203671735	0.5192047823
	0.015195839	12.015189844	0.492979963	0.4502938301
	0.0166140508	11.981384183	0.5064288385	0.499831192
	0.0165829951	10.6565984319	0.5223275154	0.518237702
	0.01404601	11.2924706751	0.5472608633	0.5258253057
	0.0151851037	11.2903901825	0.5660691935	0.4780121029
	0.0172094774	11.5880145438	0.5624924996	0.5618044588
	0.0159683983	11.7480421688	0.4970997324	0.4986767906
	0.0149818995	12.2139623595	0.5683691316	0.5293342051
	0.0151049722	13.0434350009	0.555070712	0.543597981
	0.0165829951	12.917820896	0.5093920729	0.5380403371
	0.0153894581	10.8770722155	0.5154743729	0.4354127798
	0.0123406285	12.198530496	0.5207660127	0.475813009
	0.017445271	12.0649414504	0.5346086851	0.4861027355
	0.0171926077	13.270516558	0.5130421018	0.438148161
	0.0135575532	12.397464218	0.5141410876	0.4798445917
	0.0144002754	11.9029062732	0.5402598869	0.4977827338
	0.0153760389	12.0227113051	0.5122818928	0.4892153535
	0.0166167347	12.1045812371	0.5140178899	0.5212986041
	0.015161716	11.7010659183	0.5960306281	0.4842203838
	0.0147441889	11.604590074	0.5188334397	0.516502007
	0.0151229922	11.626684624	0.5403831593	0.4206029378
	0.0166370551	11.5142062243	0.5837547524	0.5265271756
	0.01666351	11.044701909	0.4847043303	0.4528929277
	0.0143791882	11.4566732159	0.5604933178	0.4550292554
	0.0139739301	10.9299844114	0.5320647268	0.4507772295
	0.0161662348	10.8092892818	0.4297405876	0.5303039239
	0.0174126816	11.0942412759	0.4939705085	0.4652930209
	0.0151111067	12.2062744141	0.4571813851	0.4699756053
	0.0155723418	11.4174058135	0.4336913456	0.4386699107
	0.0164718079	12.0659175411	0.4585764172	0.4317085652
	0.0160872536	11.4938184067	0.4816631392	0.5046142035
	0.0158828992	11.2285887101	0.5188615299	0.4266685078
	0.0154987282	11.1181883158	0.5097350631	0.4299538305
	0.0109086141	10.8956584593	0.4498159514	0.4745716327
	0.014432098	10.6818986494	0.4262087717	0.4260409962
	0.0159262238	11.1857467055	0.5414309715	0.5012395628
	0.0143627018	9.6384589245	0.5225279344	0.4265657827
	0.0163249641	10.7015197357	0.5285040881	0.5050019161
	0.0155512546	12.0252570987	0.4784182609	0.4929239367
	0.0137895127	11.976148649	0.4464353004	0.5065944156
	0.0127282501	11.050484844	0.4790374714	0.5194358753
	0.0143711367	10.6673739968	0.5174731826	0.5277906303
	0.0153664538	11.5535915341	0.5057834148	0.4686859484
	0.0143255116	11.2030439102	0.4807374441	0.5021758718
	0.0133831043	11.0946056938	0.4952593959	0.4928532919
	0.0144409163	11.095488508	0.4305370345	0.4714535005
	0.0132358771	10.6196696638	0.4026234868	0.4286611394
	0.0141453117	9.7275325289	0.5756405523	0.4731628027
	0.0153814066	10.7967954158	0.5273915046	0.5169949129
	0.0171266622	11.4524898772	0.496882276	0.4894026944
	0.0147261689	10.506749957	0.4279294742	0.3852828647
	0.0141177066	11.15972091	0.4300467027	0.4809180957
	0.0164783258	11.0256108518	0.4842017894	0.5294802
	0.014304041	10.752583717	0.5465390041	0.5160570544
	0.0147288528	10.4597999105	0.5595232727	0.4287306329
	0.0160458459	10.5967292336	0.5176066792	0.4495229092
	0.0125426825	10.9192258764	0.4546727456	0.5041173608
	0.0164066292	10.6731008714	0.5478305213	0.5045797848
	0.0175691105	10.4213459742	0.428458774	0.5020925951
	0.0167237044	10.611975099	0.4794542143	0.442970273
	0.0157594431	11.3141501938	0.4675242479	0.5232979582
	0.0142534317	10.1985455195	0.3487494594	0.4762753605
	0.0155198155	10.4414566321	0.4985928669	0.5315538707
	0.0128463385	9.7714085887	0.4549964873	0.4935603582
	0.0168264567	9.8713991786	0.5032349557	0.5094784434
	0.0173996459	9.7724770491	0.4870116389	0.5564449488
	0.0160159404	10.7140780817	0.4884484709	0.4675879334
	0.0151306603	11.6041396439	0.4801863563	0.582252776
	0.0160239919	11.055365507	0.4596493123	0.4917703221
	0.0154224308	10.4617152281	0.4769266099	0.4670549617
	0.0156264018	11.0207593637	0.4967930663	0.4650151015
	0.0166201853	11.1330687164	0.4972491134	0.4366510694
	0.0155447367	11.179843582	0.4417107933	0.503240131
	0.015641738	11.3165999982	0.4142864527	0.4295903454
	0.0139006999	10.7424675185	0.4387229865	0.4031516941
	0.0130069849	10.7053884634	0.410678332	0.4347614007
	0.0117655223	10.4213484596	0.4769869166	0.4235659916
	0.0139605109	10.7594225847	0.4357259908	0.5818000563
	0.013282269	10.6317848827	0.4060316533	0.4891027326
	0.0159066702	10.3296309513	0.4615066122	0.5321745266
	0.0189359462	10.3878070777	0.4509021728	0.430767931
	0.0174238003	10.606281476	0.4376072718	0.4941313199
	0.0133244435	10.2525962849	0.37174327	0.4271205154
	0.013838205	10.3305273394	0.4073006897	0.5050444671
	0.0150766003	10.5922894017	0.4678279983	0.4470493378
	0.0156187337	10.5064129094	0.426904278	0.4862815549
	0.0145425184	10.5193067728	0.4256619564	0.5512292685
	0.0134935247	10.6672023841	0.4412665388	0.4820152972
	0.0141629483	11.3657338281	0.428343424	0.6013501169
	0.0119576078	10.4142617064	0.4534658713	0.4968805823
	0.0134513502	9.7438932274	0.4529292019	0.5373225919
	0.012848639	10.0967075571	0.3811619912	0.4406654493
	0.0129268534	9.9212918788	0.4173256562	0.5048251954
	0.011086897	10.1392131005	0.4619270628	0.4515274864
	0.0129694113	10.0885401921	0.4766188125	0.5178563543
	0.014697797	10.5476991256	0.4775930256	0.438870714
	0.0131158716	10.5000690014	0.4301442051	0.447910131
	0.0130610448	10.1409654034	0.4608757152	0.4631868935
	0.0142334946	10.5876197147	0.399316195	0.4550450676
	0.0147495566	11.3405255008	0.3981341565	0.4629760768
	0.0165944972	11.0181949519	0.4137467154	0.4954564965
	0.011570753	10.996952517	0.4169342902	0.4460805175
	0.0107866916	10.7011109298	0.4429149379	0.4118741745
	0.0155159814	10.1832979987	0.3968449721	0.3436144157
	0.0113081212	10.5790624547	0.3710679826	0.3925335682
	0.0133574162	11.0333622407	0.3331219136	0.4126047267
	0.0147882804	10.5877398662	0.3873336353	0.4835654347
	0.017117077	10.7250832483	0.4197099311	0.4988453523
	0.0172846247	11.162817183	0.5044678746	0.4630820605
	0.013430263	10.2780734994	0.4945492041	0.4882481483
	0.0148331387	10.222361197	0.4432660704	0.4395661656
	0.0161248272	10.5808630649	0.4745427304	0.5196831676
	0.0164737249	11.2276786012	0.4295484899	0.4534582731
	0.0153292636	11.0750090291	0.2866561248	0.3637327857
	0.0156432716	11.7888579864	0.4312641872	0.5005157084
	0.0161252106	10.9706974899	0.3941144093	0.37304507
	0.0160381778	10.7225601512	0.3601071032	0.3801685529
	0.0136154472	10.5336744488	0.309373663	0.4397547529
	0.0138443395	10.6373165261	0.4348251114	0.4851352071
	0.010265262	10.2247076453	0.4337467817	0.4066704406
	0.0151314271	10.2256309583	0.4440379291	0.4710813653
	0.0156992486	10.6439800924	0.3821207022	0.4459586847
	0.0157594431	10.5267133437	0.3805201915	0.3700025541
	0.018454774	10.7505661929	0.3460864799	0.3781470731
	0.0161869386	10.4360882722	0.4602907765	0.4594349523
	0.0130510763	10.5475800113	0.4059835285	0.4329881146
	0.0147081489	10.4323460678	0.5005640927	0.4101956141
	0.0156612916	10.6150430845	0.4578265462	0.4970438941
	0.0154542534	11.0666982316	0.4639025407	0.4610739257
	0.015215776	11.6145900979	0.4752550328	0.3769564163
	0.0129636602	10.5742069926	0.4965551603	0.441528594
	0.013264249	11.0319121322	0.5230036935	0.4239376435
	0.0138945654	10.6594801448	0.4653279351	0.4456598311
	0.0153645368	10.830557776	0.4246945625	0.5247773635
	0.0149232387	10.5738768067	0.4351261567	0.420280872
	0.015267919	10.5622515507	0.3895791495	0.4322137444
	0.0151410122	10.645103488	0.4520269727	0.3769687954
	0.0176181862	10.6577400405	0.4754260225	0.4880407208
	0.0171400813	10.7908453368	0.4615693059	0.4996258932
	0.0151912381	11.5217750867	0.4373486538	0.4909572904
	0.0147993991	11.1401899099	0.4384795612	0.4854369083
	0.0148178025	10.8482758551	0.4040358497	0.4602717724
	0.0140552117	10.9531512708	0.4072974349	0.4469667511
	0.0130487759	10.4361137532	0.4086919584	0.4037498066
	0.0141253747	10.3612773366	0.3786247565	0.4754080697
	0.0157797635	10.4114360357	0.3977444044	0.4240655588
	0.0149677135	9.9722394074	0.4537191005	0.4556153434
	0.016539287	10.0735734118	0.4781627868	0.464342749
	0.0172765732	10.782846541	0.4764169184	0.4701643994
