# Supplementary material for: Ciliary and rhabdomeric photoreceptor-cell circuits form a spectral depth gauge in marine zooplankton
Source: eLife. 2018 May 29;7:e36440. doi: 10.7554/eLife.36440 (PMC6019069; doi:10.7554/eLife.36440)
Supplement: Figure 2—figure supplement 2—source data 1. [file elife-36440-fig2-figsupp2-data1.zip › Figure-2-figure-supplement-2_source_data/Figure-2-figure-supplement-2_M_Source_data.csv]

Time_(frames)	405_488_treatment	SN_early	SN_late	RGW
	0.0347355388	0.0744715742	-0.2366179285	0.3597796025
	0.0300286094	0.1127057329	-0.2560753341	0.3006130564
	0.0277067301	0.0813581123	-0.2599023025	0.2501286804
	0.0210358895	0.0826864261	-0.254093697	0.2998214525
	0.0186803191	0.1292212335	-0.2941594621	0.3569985586
	0.0095528347	0.078538489	-0.2448050425	0.271508408
	0.0263127602	0.1394817448	-0.1943576441	0.3719424248
	0.0146359815	0.1479650433	-0.2023584786	0.3521689933
	0.0308329847	0.1222449381	-0.2665729809	0.3677480368
	0.023273541	0.1850156632	-0.2689705097	0.3712146808
	0.0246366273	0.1377370737	-0.2192160791	0.3706768578
	0.0255519026	0.1234123151	-0.2845349861	0.3972156743
	0.0249047524	0.0869875406	-0.2499370704	0.3204878056
	0.0195310197	0.0922237265	-0.2241445253	0.3079063412
	0.0242211036	0.1507115499	-0.2581478828	0.2945800639
	0.0217083079	0.154334735	-0.225263124	0.3146051862
	0.0234714763	0.1770973694	-0.2904009434	0.3438824904
	0.0253244875	0.2040531986	-0.2652105524	0.3557426763
	0.0284282814	0.1828385928	-0.2763163008	0.2957389351
	0.0254648672	0.2252246044	-0.2785607548	0.3521255416
	0.0270343116	0.2293298764	-0.2843780619	0.3647958042
	0.0227302717	0.2457861721	-0.2537421923	0.3291932655
	0.0085463126	0.1990751217	-0.254374343	0.3298602728
	0.0199732156	0.2435082304	-0.2307478905	0.3436047119
	0.025286585	0.2336026402	-0.2404934893	0.3015163959
	0.0196194589	0.2222313284	-0.2217886576	0.2813674625
	0.0225604124	0.1507576259	-0.2258790081	0.3089704492
	0.0224410897	0.2258903779	-0.2502410962	0.2968767131
	0.0258551226	0.1577626676	-0.2130382057	0.3636065408
	0.0166335839	0.0985832692	-0.2129998049	0.3717205087
	0.0111040297	0.1244853982	-0.2118658527	0.4822765875
	0.0233437308	0.0575262831	-0.2233243005	0.4999304989
	0.0271367887	0.0698850182	-0.239064612	0.4708244561
	0.0272533038	0.0793348296	-0.2261904436	0.4239868108
	0.0247910449	0.1433630341	-0.2069855002	0.4651896987
	0.0237704849	0.0857557812	-0.2098735017	0.4158238669
	0.0243544642	0.1328894919	-0.1872782494	0.4016098344
	0.0291329873	0.1190317434	-0.21297404	0.4763390673
	0.0269964091	0.1301466834	-0.1873187156	0.4413418151
	0.0316078804	0.1415915904	-0.1761973304	0.4369448612
	0.023645547	0.1710057653	-0.2014634356	0.4691483406
	0.0245790716	0.1443696629	-0.2299175753	0.4535337039
	0.0283398423	0.1666158221	-0.2306711704	0.4190976612
	0.0296537957	0.1793522989	-0.2104189383	0.3976215289
	0.0269444686	0.2184286826	-0.2068256931	0.4108170493
	0.0297871564	0.2628896979	-0.2636774265	0.4356863079
	0.0267324954	0.2259779433	-0.2155634804	0.3854595914
	0.0333724525	0.250788564	-0.2392111081	0.4338070643
	0.0349194361	0.1866564525	-0.2688365281	0.3870649274
	0.0306701443	0.1614771302	-0.2639692702	0.4553979747
	0.0264615627	0.1981488366	-0.2507755674	0.4025076954
	0.0329176224	0.2995970701	-0.2567520229	0.4194468688
	0.0294684946	0.2534390339	-0.2784639681	0.3863450902
	0.0253890622	0.2587779806	-0.2303060909	0.3632666447
	0.017846464	0.371575265	-0.287482363	0.3565364868
	0.0139747934	0.3791304282	-0.268493237	0.3446922088
	0.0259590035	0.4232750743	-0.2121173674	0.301245669
	0.0253160648	0.4597984092	-0.2110170089	0.2717409574
	0.025231837	0.4069921039	-0.2468934163	0.3904216308
	0.0302405826	0.3917895258	-0.2194220014	0.3209860224
	0.0132630686	0.3060219579	-0.2525846801	0.362426938
	0.020583867	0.313451806	-0.2722198912	0.3527499878
	0.0316921081	0.4086854751	-0.2505531609	0.338512591
	0.0272490924	0.4083326659	-0.2217388294	0.325033155
	0.0309045783	0.2970461218	-0.2504262937	0.3056172748
	0.0332152273	0.3178337798	-0.2834212846	0.3359689828
	0.0316331487	0.2428556217	-0.2635154136	0.3702026118
	0.0288044989	0.2163897179	-0.2491783537	0.3527133152
	0.0340603127	0.1971125971	-0.2184667869	0.3905486792
	0.0346737717	0.2162076533	-0.2528774539	0.3463538169
	0.029548511	0.2176607641	-0.2507801694	0.3138941979
	0.012736645	0.2013908365	-0.2387416841	0.2946763538
	0.024355868	0.2397671348	-0.2128479473	0.3277253053
	0.0310772453	0.2597966037	-0.2722289147	0.3060045046
	0.0248050829	0.3276755499	-0.217444496	0.4115141593
	0.0178436564	0.3555499188	-0.2236669343	0.3589568262
	0.0245945134	0.3296595712	-0.1793169148	0.3520594223
	0.0145770221	0.367730149	-0.1428050553	0.3834046681
	0.0349559348	0.4837741036	-0.1823016939	0.3461012223
	0.0269135851	0.526108765	-0.1865182405	0.389810877
	0.0227344831	0.5520786663	-0.1366571429	0.4641589975
	0.0272154013	0.3730234105	-0.1564328819	0.4201991559
	0.0366334716	0.3699975809	-0.1738407906	0.3920526208
	0.0287300977	0.3044203846	-0.151270268	0.3653483064
	0.0349376855	0.2497213424	-0.1469164016	0.4030040032
	0.0351875612	0.2510813294	-0.2196712974	0.3537706609
	0.0325329822	0.2331067793	-0.1741247746	0.3910282867
	0.0332068045	0.2135066559	-0.2273552021	0.2982193077
	0.0311993756	0.2742626294	-0.2006354461	0.3404056214
	0.0329850046	0.2939770305	-0.1964644261	0.3818573027
	0.0326284404	0.3520217236	-0.2073897948	0.3846854271
	0.02985875	0.4278886472	-0.2562100975	0.3110768025
	0.0290094532	0.502709992	-0.2413263528	0.3595045604
	0.019556288	0.4982750723	-0.232344281	0.3951067843
	0.0191028618	0.4719378469	-0.2670432023	0.3416876347
	0.027907473	0.4938229418	-0.2359696766	0.4013397919
	0.0359034974	0.4144910348	-0.2858441494	0.4341650045
	0.0333401651	0.3943175696	-0.2574645598	0.4569489184
	0.024183201	0.3231969648	-0.2375149357	0.373679754
	0	0.2597753908	-0.2200551091	0.4108660895
	0.0338469357	0.2896062111	-0.2324840739	0.3852310673
	0.0365913577	0.2720983184	-0.2598238962	0.3574676508
	0.0376203404	0.2696338057	-0.2533952831	0.3899802578
	0.034954531	0.2627903049	-0.3026328955	0.36642043
	0.0357504836	0.3033377556	-0.2882988607	0.370577005
	0.0348141514	0.3769910598	-0.2113165529	0.440246638
	0.032541405	0.3603741075	-0.2022865086	0.3756308138
	0.0339452014	0.3097194764	-0.2014506	0.4039360007
	0.033865185	0.2652305987	-0.1934709184	0.3542956322
	0.0334454499	0.3368511663	-0.2277996028	0.3904306347
	0.0261288629	0.3803905343	-0.1702236247	0.2894917348
	0.030265851	0.3213475897	-0.202566355	0.3977650369
	0.0296201046	0.3950574345	-0.2167563866	0.3343315036
	0.0360480885	0.3218525012	-0.1891392546	0.3413225433
	0.0305213419	0.2717493327	-0.1805539284	0.3784228182
	0.0354037459	0.2912911706	-0.2476872873	0.3329459838
	0.0328755085	0.3145301881	-0.2030284673	0.3573130993
	0.0383025855	0.3322760293	-0.2283644278	0.3646545013
	0.0356873128	0.3368322457	-0.2000593632	0.3368213734
	0.0295765869	0.2341098391	-0.2509089804	0.3222325486
	0.0360312429	0.2981807994	-0.2376274654	0.3279507552
	0.0336054827	0.2723738491	-0.2353393889	0.3092300891
	0.0200237522	0.3869071229	-0.2363821395	0.3611759365
	0.0238378671	0.4474910102	-0.2334893664	0.3524636708
	0.0363302515	0.4560986277	-0.244765268	0.3064914628
	0.0333022626	0.5738201667	-0.2443906251	0.3230289196
	0.0322115128	0.8442953268	-0.2227387752	0.3003696931
	0.027265938	0.8269270675	-0.2333584606	0.3450866157
	0.0342863239	0.7933817	-0.2373317661	0.2973254727
	0.0411565036	0.8704590784	-0.2063678914	0.3407298114
	0.0379867313	0.8047458276	-0.2137376282	0.2785459841
	0.03348616	0.8349983167	-0.2188077402	0.4122058292
	0.032775839	0.7029983244	-0.2252987067	0.3608273777
	0.0343593213	0.6391062747	-0.213781739	0.3321898494
	0.0358431342	0.5896081673	-0.2371941729	0.4265362486
	0.0338974723	0.5439516724	-0.2060363095	0.3738067575
	0.026872875	0.4705481397	-0.1803264611	0.435071407
	0.0351665043	0.430548152	-0.1832860394	0.4249888548
	0.035906305	0.4758256672	-0.1269828698	0.4549569564
	0.0282949208	0.440259507	-0.1380491588	0.4746069697
	0.0272996291	0.3750946799	-0.1017407157	0.4210529419
	0.0319742712	0.3196860416	-0.1292029062	0.4125318201
	0.0360565112	0.3213118339	-0.0957534486	0.4198722921
	0.0350134905	0.3047090979	-0.1445314167	0.4606653394
	0.0159934527	0.3035866323	-0.0504404351	0.4647554426
	0.0350598158	0.2782001903	0.0103866903	0.4799124575
	0.0346555224	0.3798754024	0.0704228274	0.5335536418
	0.0288030951	0.3781639337	0.1327300883	0.492578144
	0.0353082877	0.3288998091	0.0246732999	0.4785487485
	0.0322592419	0.3077236011	0.1140731671	0.4223519528
	0.0304413255	0.3266739709	0.0818488389	0.4606039926
	0.0131788409	0.3643605877	0.1972861608	0.509117508
	0.0108878451	0.365201682	0.1446422369	0.535512188
	0.3734702128	0.2912167543	0.2448452514	0.4249296597
	0.9873026613	0.2762491444	0.1953797734	0.4488914128
	0.9825929243	0.2412028989	0.2106169604	0.4834006365
	0.974003094	0.3043844618	0.0937427274	0.4524743349
	0.978078315	0.2779019148	0.0731484992	0.4445107703
	0.9738093701	0.3256121052	0.0283421301	0.4583186945
	0.9811863203	0.3008928918	-0.0047500121	0.3460634295
	0.9826350382	0.337094843	-0.0382438973	0.3841150582
	0.9870022489	0.3192595741	-0.0476301123	0.3990344127
	0.9865881289	0.3604019318	-0.0990623814	0.3851220926
	0.9806051486	0.3328707571	-0.1284600542	0.3642235429
	0.9843308243	0.2697443647	-0.16665365	0.2744065273
	0.9871903576	0.3025036478	-0.1792375922	0.257035095
	0.9825199269	0.2604136028	-0.195176464	0.2923436564
	0.989870205	0.3116351063	-0.1829674337	0.2298669776
	0.9852503109	0.3087213059	-0.25329329	0.3616924071
	0.9875244612	0.3005400945	-0.228575715	0.29092234
	0.9788335575	0.3036590138	-0.2152285672	0.3304862041
	0.9855310702	0.3577613991	-0.2047590567	0.3698855235
	0.9871707045	0.2626995491	-0.2446488529	0.32340183
	0.9861627786	0.2658941929	-0.2429778654	0.3163483664
	0.9897438633	0.1687261778	-0.2381081124	0.3210504832
	0.9884874655	0.158572007	-0.2580247346	0.3117308304
	0.9827248812	0.1883211852	-0.2668539924	0.3287399956
	0.9729937643	0.1358932437	-0.2920561583	0.30662395
	0.9810866507	0.1800570274	-0.2438642342	0.3259849978
	0.9878599685	0.1143604351	-0.2889831291	0.3774543095
	0.7043478383	0.173122873	-0.2331065331	0.3532661189
	0.0354149763	0.1510421923	-0.3033335555	0.3364944219
	0.0229506678	0.2203654561	-0.2355042665	0.3140854709
	0.0382969703	0.2822191592	-0.2768541589	0.3169246673
	0.0314057337	0.3010791386	-0.2548677672	0.3873864099
	0.0261569388	0.2487882673	-0.2524943523	0.3484718389
	0.0307220848	0.2683136796	-0.2551048828	0.444889387
	0.036933884	0.2078674416	-0.2422861284	0.4136585687
	0.036161796	0.2138592954	-0.2151036045	0.4043592069
	0.0335170435	0.1252381896	-0.2000027267	0.3931431801
	0.0360073784	0.1251225796	-0.2174367117	0.3623348962
	0.037940406	0.1266026755	-0.2062742546	0.4112361526
	0.0361603922	0.1813073183	-0.1368427102	0.4214692417
	0.0286304281	0.1775887575	-0.128622571	0.3462141761
	0.0259730415	0.1682763541	-0.1030780753	0.3768691154
	0.0269514876	0.1825211567	-0.1074414307	0.3866324753
	0.0365604741	0.2582920633	-0.0871802446	0.4110806818
	0.0343256302	0.2630549058	-0.09374441	0.4025180987
	0.0335745991	0.2580975988	-0.1029001209	0.3604735311
	0.0395870592	0.2618431281	-0.0551971384	0.3752988665
	0.0411536961	0.2458067164	-0.0215919268	0.3178948296
	0.0398004363	0.2295956492	-0.008614886	0.4098880508
	0.0392529557	0.2475922842	-0.0490287654	0.3546990372
	0.0417727703	0.2391978677	-0.0455484275	0.3403272863
	0.030031417	0.3648767571	-0.0295830929	0.3439184105
	0.0080985016	0.311223786	-0.0552614332	0.3725394945
	0.0264854272	0.2559104979	-0.0678137165	0.3383541662
	0.0310884757	0.2721455864	-0.0585137418	0.320741602
	0.0303795585	0.226751837	-0.047429445	0.2879639315
	0.0265149069	0.2397676175	-0.0040659372	0.2768457703
	0.0340041609	0.2383925055	0.0132157787	0.3050017814
	0.0384499841	0.2581870823	0.0079904287	0.3432000082
	0.0332404956	0.2035220674	-0.004355523	0.3266422628
	0.0351749271	0.2104976121	0.0044899476	0.3629683661
	0.0289813772	0.2432518281	0.1432509093	0.3496448883
	0.0292200226	0.2434189977	0.1572003475	0.3671225327
	0.0374252127	0.2245859371	0.2504686152	0.363593229
	0.0411873872	0.2635870313	0.3133577966	0.3714136485
	0.0408294191	0.2744857844	0.4763959362	0.3772435592
	0.0331422298	0.2572736767	0.5419472432	0.2917214734
	0.033540908	0.1885114456	0.5437744915	0.2883262088
	0.0206133467	0.2657189492	0.5515900556	0.3113833303
	0.0417138108	0.1788399598	0.516776866	0.3290955352
	0.0389385053	0.2160048198	0.4724794091	0.3319632155
	0.0190691707	0.2183153894	0.3893730742	0.3432247838
	0.0260067326	0.1926193915	0.3799563891	0.3007323697
	0.0234012864	0.2235729777	0.3919321764	0.3157735119
	0.0372525458	0.2356900277	0.3431231248	0.3114497055
	0.0358782291	0.2216796338	0.2495191289	0.3456096138
	0.0320023471	0.2155519255	0.2253756051	0.29699954
	0.0243193693	0.137536498	0.1626806382	0.2631116621
	0.0291961581	0.1822267353	0.1270009427	0.3581623865
	0.0300412435	0.1461072124	0.0761018741	0.3445428045
	0.0361519694	0.1634544199	0.0471556374	0.3551186499
	0.0349334741	0.1302921427	0.0207164538	0.3823760046
	0.0408238039	0.2715871591	0.0596230084	0.3533982077
	0.0391911887	0.2724227261	0.0126247324	0.334236549
	0.0385356157	0.2571659359	0.0055843418	0.385559155
	0.0320528838	0.2556209301	0.0027816253	0.3209122626
	0.0394045657	0.1633698472	-0.0342060315	0.3868830443
	0.0405051421	0.1962353707	-0.0827061356	0.3222407783
	0.0350359512	0.196260855	-0.0616732605	0.3354797146
	0.0298994601	0.1902246462	-0.0798579382	0.3352523222
	0.0391673241	0.1347653517	-0.0875642888	0.3756413102
	0.0295204351	0.1250344443	-0.0972326948	0.345735636
	0.040092426	0.2367289728	-0.0955091883	0.3488116014
	0.0359624569	0.1553676027	-0.1305518438	0.3089920882
	0.025535057	0.1410025793	-0.1675746293	0.29548107
	0.0383882171	0.2465364887	-0.0982380169	0.3230160379
	0.0305704748	0.1803297795	-0.1313269386	0.321024218
	0.0318268726	0.1634437581	-0.1188688514	0.3390071891
	0.0365239754	0.1543705348	-0.1466691357	0.3650141087
	0.294498241	0.1539036843	-0.1486261698	0.341568424
	0.986001342	0.1564758395	-0.1482173845	0.3381086411
	0.9765987136	0.1178389935	-0.1460162897	0.297648631
	0.9856321436	0.1150949882	-0.1641704646	0.3195120513
	0.9882797036	0.1141221571	-0.1389796243	0.2736329342
	0.9835699666	0.1151271708	-0.1389420638	0.2927355879
	0.9788883055	0.1160166957	-0.1586577711	0.3200644165
	0.9833944921	0.1185752569	-0.1624450334	0.2422032701
	0.9919702844	0.110886892	-0.1828706394	0.2313475026
	0.9884453516	0.0892770149	-0.2101198738	0.2346907824
	0.9784039958	0.1433383608	-0.1978504798	0.1868487
	0.9714369541	0.114757027	-0.2250058112	0.3138655564
	0.982567656	0.131670323	-0.2133195798	0.2810929536
	0.9900653327	0.113184694	-0.1242327863	0.3309064182
	0.9909693776	0.0648765695	-0.2293970783	0.2940160829
	0.9880536924	0.0569827114	-0.1013837883	0.2797384863
	0.9881365164	0.0850467553	-0.0833531109	0.2607978368
	0.9882726846	0.052215194	-0.1118594833	0.3127963797
	0.9915491455	0.0865908471	-0.0924956324	0.2671081177
	0.9924644208	0.0555614773	-0.1485111227	0.3383592429
	0.9839181081	0.0231138558	-0.1681913709	0.2341247555
	0.9883962187	0.0673456579	-0.1575941964	0.3664069954
	0.9807483358	0.0899071002	-0.1887763223	0.2618876603
	0.9765622149	0.0675457503	-0.2004501459	0.2392029925
	0.991283828	0.0376254067	-0.1938186981	0.3017896466
	0.9959907574	0.0629890353	-0.2482127211	0.2484292652
	0.9956187514	0.0557971808	-0.2530520398	0.2312014685
	0.7929807371	0.1338022317	-0.2251431147	0.2967952754
	0.0330523869	0.1006283762	-0.186790418	0.3784702849
	0.0343214188	0.2095411006	-0.2208687266	0.3866777847
	0.0362937528	0.1140673083	-0.2243811794	0.3446691788
	0.0370405725	0.1110244065	-0.2305192584	0.3233280384
	0.0355792204	0.1099491472	-0.246329597	0.3115475578
	0.0222192898	0.0942982824	-0.2237902769	0.2995396542
	0.0250788232	0.087450103	-0.2129602918	0.3410433281
	0.0279959121	0.1008824225	-0.226107808	0.3887412136
	0.0276210985	0.0889532219	-0.1428920439	0.3739674209
	0.0332068045	0.1472914026	-0.1496126905	0.3498286169
	0.0332699753	0.1582587126	-0.1174277353	0.4432750186
	0.0150529091	0.1193919919	-0.1165758176	0.4246906457
	0.0400910222	0.1209616603	-0.1360689489	0.4326046658
	0.0369647675	0.0903876959	-0.1356309683	0.4499683552
	0.0390143103	0.1136718053	-0.0868097557	0.5291254823
	0.0307656025	0.1054031517	-0.1810763252	0.3808585607
	0.0185918799	0.1171263564	-0.1544473987	0.5006487561
	0.0405991965	0.1950488061	-0.0813382575	0.4363168151
	0.0330481755	0.1677569722	-0.021773446	0.4794951929
	0.0390943267	0.2329350431	0.0425320388	0.4415031783
	0.0411789644	0.2281161468	0.0552032705	0.4383803571
	0.038250645	0.2302566349	0.1303406624	0.4646165115
	0.040154193	0.2249117569	0.0448766713	0.4790196002
	0.0311109364	0.2243621393	0.034478949	0.4223286555
	0.0400250437	0.2397678693	0.0194908486	0.4660674253
	0.0416899463	0.2564372479	0.0069113201	0.4671354154
	0.0427835037	0.156601982	-0.0670030643	0.4556918352
	0.0340954076	0.1926787874	0.0047829001	0.4297122203
	0.0343761669	0.1730006045	-0.0800702951	0.4550064037
	0.0340350444	0.1682931688	-0.0577982486	0.3943530495
	0.0334707182	0.1144149255	-0.0499476352	0.3849295207
	0.0286276205	0.0940705128	-0.0643514331	0.4109840394
	0.0429294985	0.1183341974	-0.1214007211	0.3649818147
	0.0387391662	0.0424424081	-0.1193994448	0.3289532186
	0.0379783085	0.0666971499	-0.1293366063	0.3282950891
	0.037727029	0.1219451812	-0.1149422387	0.3504251805
	0.0403942422	0.1123309034	-0.1001707563	0.3892865165
	0.0292396758	0.1656643489	-0.0925833305	0.3542007028
	0.0391673241	0.1574077919	-0.1453581921	0.3529030115
	0.028203674	0.1262621781	-0.1186363829	0.3514393089
	0.0343958201	0.1532731855	-0.0768989005	0.3181024633
	0.0397807831	0.1644976139	-0.0914058731	0.3472748077
	0.0396137314	0.1206876107	-0.0778857653	0.2881208578
	0.0322452039	0.1682570463	-0.0848636057	0.3705275909
	0.0326902074	0.1341415814	-0.0983295642	0.2991588184
	0.0313537932	0.1301511582	-0.1502057656	0.2716474972
	0.0346709642	0.1440846969	-0.1133454899	0.3294030055
	0.0400952335	0.1404767698	-0.15406238	0.3396061583
	0.0289294368	0.1504183092	-0.0938983831	0.3637082018
	0.0339788925	0.2173629484	-0.1390187101	0.3571262601
	0.0307501607	0.2486470632	-0.2126726844	0.3391273557
	0.0297338121	0.2770050213	-0.160319334	0.3425287222
	0.026555617	0.3954200867	-0.2123919653	0.3230425318
	0.0353223257	0.3713973912	-0.2019498921	0.3039752798
	0.0362628693	0.411026021	-0.2024949877	0.3434703327
	0.0277797275	0.3366694854	-0.2071827185	0.3161288016
	0.0327884731	0.3300743911	-0.1928800126	0.3733002847
	0.0289111874	0.2899134688	-0.1873889816	0.3969296293
	0.0187126064	0.1974335916	-0.2219573558	0.3997209665
	0.0256698215	0.1813193651	-0.2045672976	0.4099569545
	0.0196082285	0.1201444849	-0.2187449908	0.3504574147
	0.0431555098	0.1166587207	-0.2354890425	0.3838782856
	0.0276547896	0.1398030624	-0.2244512217	0.3678963531
	0.0373662533	0.1043578626	-0.2299607583	0.3576304998
	0.036368154	0.16671746	-0.2178809778	0.3487972464
	0.0391027495	0.1441349122	-0.2308843542	0.3356951113
	0.0233577687	0.1011468985	-0.2253753174	0.3344459116
	0.0148297055	0.1587614818	-0.2380093169	0.3231996949
	0.0406651749	0.2065625647	-0.1977902316	0.297108932
	0.0397148047	0.2072292018	-0.2489049623	0.3699651578
	0.041037181	0.2100258182	-0.2197954724	0.3240155994
	0.2575124166	0.2979074576	-0.2104722386	0.3840388564
	0.9905889488	0.3824945007	-0.2100842846	0.3906970952
	0.985539493	0.4016459465	-0.2411301343	0.3126835156
	0.9897438633	0.5130986553	-0.2701149351	0.330255773
	0.9848095189	0.5173515224	-0.2001029296	0.319972632
	0.9762267075	0.5706114142	-0.1797125581	0.2914544523
	0.9765762528	0.519511423	-0.1976524739	0.2773765233
	0.9799088655	0.6643974582	-0.1723024949	0.3302094743
	0.9831305783	0.7856846049	-0.2365365753	0.297438683
	0.9807904497	0.7384899509	-0.2394718087	0.3476831155
	0.9868787148	0.737246588	-0.2183075838	0.3433110246
	0.9870541893	0.5796115949	-0.2477952529	0.3753821133
	0.9901060428	0.5149050266	-0.2272454157	0.3798211642
	0.9871075336	0.5326440547	-0.210855272	0.3925840804
	0.9863607139	0.5564556885	-0.2176796849	0.3764475404
	0.9896470014	0.6407866613	-0.2271101777	0.2882361524
	0.9900161998	0.71444396	-0.2277202313	0.3002536233
	0.9883133947	0.7811561452	-0.1988654002	0.3093775567
	0.9922089298	0.8627963169	-0.2667546866	0.3385132388
	0.9979125547	0.7976719526	-0.254066725	0.3078906884
	0.9894518736	0.7984407893	-0.2427763262	0.2968588784
	0.9934569049	0.766226415	-0.2285864942	0.3127932008
	0.9923970386	0.750874087	-0.2226017018	0.3508958375
	0.9951695365	0.6737508105	-0.2364839227	0.3286978449
	0.9961395598	0.5793607917	-0.2655443314	0.3281052814
	1	0.4728845157	-0.2592387975	0.3209215494
	0.9980585495	0.5110524107	-0.223037306	0.3345685516
	0.8353599474	0.7267597893	-0.2512226159	0.2606604543
	0.0406946546	0.8035404547	-0.2272821261	0.2938819752
	0.0386563422	0.9256014705	-0.2581145436	0.2869554589
	0.0160482008	1.0779479897	-0.2358742724	0.2900606931
	0.033865185	1.0325234995	-0.2315767076	0.282896116
	0.0364214983	1.0133819249	-0.2476608255	0.2599201145
	0.0295541262	0.9466654137	-0.2524387156	0.2988584958
	0.0330580021	0.7747080213	-0.2638632462	0.3602360684
	0.0368987891	0.6987652018	-0.239136052	0.3413036605
	0.0317847587	0.5856346311	-0.2526728776	0.3324936479
	0.0379109263	0.5307970943	-0.2115987036	0.2921898064
	0.0376877227	0.4937272401	-0.2618964714	0.3135971238
	0.0387897029	0.4911029576	-0.1928213911	0.3709239563
	0.0373592343	0.4578908513	-0.1908874507	0.3561759826
	0.0363709616	0.4446371745	-0.1784836086	0.3498954261
	0.0315629589	0.443513733	-0.1736242861	0.3755013936
	0.0413010947	0.3870106621	-0.1553524184	0.3617813406
	0.0388823534	0.3187246796	-0.2264118753	0.3892136201
	0.0349741842	0.3342832902	-0.1945489037	0.2928591566
	0.0427652544	0.3444391951	-0.1645357486	0.3558871305
	0.0299387664	0.2842998022	-0.2029865217	0.4279152635
	0.0428593087	0.2428547031	-0.1897176461	0.4320837909
	0.0388879686	0.2424095688	-0.2018342829	0.4233298683
	0.0389637736	0.1932725004	-0.1850809879	0.3777820722
	0.0430586478	0.2407482048	-0.2209445081	0.3237986202
	0.0342708822	0.3963850164	-0.1955923694	0.4092226985
	0.0274554505	0.3616559856	-0.1858753362	0.4286827468
	0.0434124045	0.409704645	-0.2222553954	0.3645206545
	0.0389834268	0.4205264239	-0.1839756499	0.4181459607
	0.0355230686	0.4916309666	-0.2088689223	0.4485329187
	0.0401064639	0.5917146175	-0.2357889458	0.4736208626
	0.0470271803	0.5562225382	-0.2214370427	0.4386229489
	0.0446912631	0.4926813023	-0.2347909543	0.393725482
	0.0440834192	0.5728328492	-0.2199724906	0.3735671304
	0.0283033436	0.6692542716	-0.2087953358	0.3535282144
	0.0297239855	0.8197464816	-0.2283457296	0.4241410943
	0.0358894595	0.7694643172	-0.2070985105	0.3979874152
	0.045512484	0.7649414158	-0.2093923217	0.367042489
	0.0399590653	0.7636112984	-0.2037574729	0.3889993826
	0.0390002723	0.7604835951	-0.1706843476	0.4327860657
	0.0457820129	0.8031844622	-0.1758205529	0.4842653857
	0.04660183	0.8292533055	-0.2072015442	0.468399504
	0.0408588988	0.775197963	-0.2008801583	0.4276146364
	0.0245664375	0.7368164078	-0.230753901	0.4341840422
	0.0418148842	0.8014569706	-0.2223158741	0.4464453326
	0.0411115822	0.7370171947	-0.2002536946	0.4413619528
	0.0391294216	0.6716688726	-0.2014358744	0.421305629
	0.0388051446	0.6171752936	-0.2362540479	0.4201705112
	0.0206624796	0.5020881584	-0.249214442	0.4649383947
	0.0137136873	0.4080206961	-0.2356866512	0.4130688501
	0.0306406646	0.3404500991	-0.2396615065	0.3898489189
	0.0402412284	0.4125718467	-0.223344896	0.436321724
	0.045822723	0.3630314568	-0.2529740109	0.4494122431
	0.037237104	0.3568066005	-0.2488753552	0.3892196189
	0.0144885829	0.2885787704	-0.2056768976	0.3769255358
	0.0421167004	0.3310608748	-0.2492923204	0.3888897767
	0.0410582379	0.2581345653	-0.2277672951	0.4432447229
	0.035768733	0.2132045504	-0.2705627283	0.3981704068
	0.0387391662	0.2342562172	-0.2278857851	0.3718656903
	0.0385356157	0.2446968339	-0.2816492141	0.3758711946
	0.0396867288	0.1905294783	-0.2705587045	0.4046888742
	0.0478104987	0.1590546857	-0.2021780655	0.4000652981
	0.046815207	0.1501198963	-0.2573883553	0.3807988571
	0.0418668246	0.1477866878	-0.2273574879	0.4290038712
	0.0431849895	0.1779111532	-0.2254989962	0.4185419058
	0.0433323881	0.2379214044	-0.1893438863	0.497794882
	0.0460389076	0.215141576	-0.1784286338	0.4945379421
	0.046222805	0.1570627861	-0.2153272876	0.4993026752
	0.0419187651	0.2395746762	-0.1622410196	0.5010682415
	0.0373213318	0.1887885513	-0.228395845	0.5127349854
	0.0312821996	0.2167084021	-0.2214955353	0.6349420319
	0.0793299399	0.2102388459	-0.2267517742	0.479770106
	0.245338694	0.0730079332	-0.2307032804	0.4709597504
	0.2476521505	0.1547547309	-0.2794481446	0.4238873031
	0.2467059917	0.7103456136	-0.2399301321	0.3737490643
	0.2340465555	1.2003203528	-0.2311341337	0.362919232
	0.2440022798	1.515211187	-0.2563812934	0.3387886426
	0.2369636445	1.8174551912	-0.2621450985	0.3507308562
	0.2501607347	2.0789253973	-0.2535794938	0.2873633243
	0.2453555395	2.0858486102	-0.223611045	0.320783582
	0.2332477953	2.3606812309	-0.2266962799	0.2612513172
	0.2549757564	2.3867343263	-0.2154095049	0.2788590759
	0.2508682481	2.5030804401	-0.235970853	0.3103557651
	0.2495191997	2.6515690034	-0.2365274407	0.2456728616
	0.2280677865	2.801700207	-0.1352969215	0.2705402344
	0.2417140916	2.9881710177	-0.2308787848	0.2495549369
	0.2428413401	2.9993178918	-0.1717989159	0.2305419787
	0.2428385325	3.2199786083	-0.1675290636	0.2801373742
	0.2463480236	3.1519933418	-0.1997931648	0.2390448957
	0.251123739	3.1228863879	-0.1749093154	0.1798358254
	0.2511461998	3.1502216872	-0.1927398439	0.1845482157
	0.2514269591	3.1099988592	-0.2007828027	0.2148897926
	0.2562223277	3.1711257221	-0.1622106114	0.2537618827
	0.2478262212	3.1974184165	-0.1610272901	0.2117825781
	0.2510381075	3.160263708	-0.1454597324	0.1701253898
	0.2545644441	3.1897739838	-0.1551734984	0.2068310553
	0.2381891588	3.1335408175	-0.1982454315	0.1900576462
	0.2421969976	3.0751784201	-0.1554079168	0.2189761731
	0.2172529388	2.7992262471	-0.1977247626	0.2098158267
	0.0495568215	2.5757714928	-0.2100366623	0.2102620528
	0.0484323805	2.3018116415	-0.2332184562	0.1900189106
	0.046111905	2.2164730192	-0.2439395508	0.2450423035
	0.0411368505	2.002181827	-0.2193352812	0.2358276402
	0.0438742535	1.8735842844	-0.2538720033	0.2483743902
	0.0452387437	1.5703244551	-0.2902854382	0.2292961141
	0.0462073632	1.5122377612	-0.2236963308	0.1863319346
	0.0377087796	1.4083236173	-0.2277188828	0.2616629629
	0.0391982076	1.1743136942	-0.2523750566	0.2118471301
	0.0413446124	1.0585696839	-0.2410732366	0.2189812838
	0.0459448533	0.9177253351	-0.1820509097	0.3223419213
	0.0475171053	0.8047446318	-0.2686598175	0.2525894144
	0.0462115746	0.7607382241	-0.2076919478	0.3327849578
	0.046043119	0.6504097338	-0.219564743	0.3207328791
	0.0363162136	0.7056857897	-0.16085083	0.4105333292
	0.0438335434	0.6599975734	-0.1080261291	0.5486206705
	0.0478947265	0.6275763513	-0.0597121352	0.450376817
	0.0445958049	0.6627706728	0.1271224031	0.5159432888
	0.038113073	0.6252375237	0.1316264419	0.5008517166
	0.0457792053	0.496720885	0.2408876154	0.5249073075
	0.0471184271	0.6153534355	0.3645959507	0.5822041887
	0.0463308973	0.6393115559	0.8183921236	0.5476907218
	0.0430656668	0.6289620942	1.1022469573	0.5500971768
	0.0480744124	0.6048942053	1.2583401103	0.5624166433
	0.0425855684	0.6014317437	1.5542711402	0.5460058984
	0.0450576539	0.5579634491	1.4526516673	0.4779366317
	0.0448400655	0.6107258478	1.4164204716	0.4820852572
	0.0460754063	0.5594552444	1.4540842342	0.5010574359
	0.0415313173	0.5651850123	1.4670430471	0.4491447148
	0.043760546	0.6146441818	1.3952896761	0.4363980917
	0.0387630307	0.6018192156	1.4066980973	0.5126079118
	0.0393427987	0.4953556245	1.2883375489	0.4889276272
	0.0351356208	0.4337766528	1.3161949457	0.4613785051
	0.032941487	0.4059900612	1.291362197	0.4076310761
	0.0493799431	0.3742723328	1.1795910682	0.4206541684
	0.0398172819	0.3298413062	1.2523930282	0.3976404374
	0.0347102705	0.3806289901	1.1645785317	0.4258608718
	0.0364930919	0.416496055	1.0530841804	0.4446469835
	0.0368875587	0.4015634024	0.8726283175	0.4355796494
	0.0199928687	0.381241607	0.8445950352	0.4122050981
	0.0398313198	0.4322209308	0.6548388571	0.4033078436
	0.0421868902	0.3733397353	0.7099054728	0.3746711873
	0.0401963069	0.3489798563	0.6157712741	0.3716026793
	0.0448344503	0.4678685975	0.5268343865	0.3764878409
	0.0371388383	0.4971489627	0.4406601537	0.377422936
	0.0473626877	0.5013671812	0.4261426512	0.3693933095
	0.0452808576	0.530416194	0.4100680648	0.3622896634
	0.0420802017	0.4188251198	0.2733530331	0.4039809704
	0.040078388	0.4168014034	0.2396939802	0.3786895326
	0.0381116692	0.4576620401	0.1311483704	0.3437264884
	0.0208884908	0.3380530002	0.1041739163	0.2899562928
	0.0133290471	0.4022732798	0.101099924	0.3283956453
	0.0458185116	0.4068835212	0.0535898104	0.343184247
	0.0466186755	0.3943192622	0.0754280054	0.3725595145
	0.0420802017	0.3684728418	-0.0034026217	0.2538903403
	0.035444456	0.4567179902	-0.0090879916	0.3373839536
	0.0366840082	0.464312733	-0.0159081115	0.3554743859
	0.0407648444	0.4208954534	-0.1073379557	0.286486424
	0.0419973777	0.3721033721	-0.1115610418	0.3391617647
	0.0263955842	0.3796109052	-0.1454435497	0.3061928122
	0.035354613	0.3669524936	-0.1007795771	0.2751108997
	0.0349671652	0.342774312	-0.0872953514	0.3004955821
	0.0329625439	0.3737407692	-0.1085975373	0.3487947014
	0.0384401576	0.3658511031	-0.1574368409	0.3190927292
	0.0321567648	0.3308384839	-0.1475232771	0.3108454731
	0.0488479043	0.3418757165	-0.1817600634	0.3272375468
	0.0215833701	0.3702153276	-0.1653069031	0.2809816506
	0.0386731878	0.3713584379	-0.1703216167	0.3274082081
	0.0343944163	0.4776032728	-0.1762552082	0.3300428661
	0.0422458497	0.4704590811	-0.1723679867	0.3470694034
	0.0347327312	0.4076767866	-0.1983765588	0.2707165501
	0.0336840953	0.4286368826	-0.2013180642	0.3246075203
	0.0388753345	0.3073371754	-0.2148675827	0.3081709454
	0.0516639199	0.2790187585	-0.2357029363	0.2187913162
	0.0390213293	0.2873587192	-0.2540705188	0.3112082728
	0.0384275234	0.281788622	-0.2479786143	0.2517672719
	0.0389707926	0.24809989	-0.2167175377	0.2822716473
	0.0435106703	0.2761093905	-0.2290894158	0.2616407566
	0.0451980336	0.2349208947	-0.2061349372	0.2627287405
	0.0464881225	0.2657562345	-0.20973413	0.266595403
	0.0484043046	0.2457186098	-0.2356370737	0.2616763277
	0.0474300699	0.2343134115	-0.2269269628	0.2110749568
	0.0475451812	0.2818284508	-0.2171455345	0.216965093
	0.0383461032	0.2914884025	-0.2122032114	0.2435096239
	0.0439725193	0.3383926627	-0.2183938563	0.2480955702
	0.0374897874	0.4017984714	-0.1590247582	0.2865460969
	0.0396404035	0.3075858215	-0.1387553231	0.2957851435
	0.1678856299	0.2298673199	-0.1394869837	0.2979277486
	0.2431993082	0.0668072783	-0.1807819058	0.2188318804
	0.245703681	0.0522467192	-0.1940635099	0.1702205878
	0.2501116018	0.2987097769	-0.1175089649	0.1979156422
	0.2519491713	0.6807727941	-0.1461774172	0.0948569464
	0.2544914467	1.0544032478	-0.2142100622	0.1272765463
	0.2520263801	1.5741553864	-0.1666796574	0.1197484996
	0.2427725541	2.017352305	-0.1994514737	0.1036728628
	0.2344733096	2.4105433508	-0.1510733112	0.1262082545
	0.2498855906	2.4548273454	-0.1869339602	0.1034469783
	0.2536323233	2.5528338286	-0.187515883	0.11131131
	0.2526384354	2.6708833186	-0.2052397368	0.091026985
	0.2499277045	2.7665923815	-0.1807148931	0.1143640083
	0.2523590799	2.6767131486	-0.2308600702	0.106339537
	0.2440612392	2.7111381596	-0.1756814053	0.0854302283
	0.2431698285	2.7690918084	-0.2225350274	0.0982268701
	0.2459689986	2.591533242	-0.2140291805	0.0873814847
	0.2450481081	2.6583942065	-0.1925718209	0.1269801028
	0.2413364704	2.5861626929	-0.1970916399	0.1008434897
	0.2461711452	2.5637124803	-0.1790383488	0.0867930649
	0.2390665315	2.3149957573	-0.2542263491	0.1160954485
	0.2374086479	2.2514003619	-0.2434230951	0.1217722482
	0.2474724645	2.2428713512	-0.2299386207	0.1442585059
	0.2478093757	2.2900416122	-0.2344149489	0.1522013268
	0.253027287	2.0055666156	-0.2275752206	0.0813799353
	0.2422377077	1.8894210837	-0.2366891968	0.1219643956
	0.2277112222	1.8267971584	-0.2456511542	0.0650452553
	0.1310500117	1.9256060272	-0.201651281	0.0921217253
	0.0346835983	1.7592978735	-0.2488424759	0.1076714625
	0.0497617757	1.6692429089	-0.2790539233	0.1438735837
	0.0442925849	1.57621272	-0.2275632103	0.1165652885
	0.0468166108	1.4707809194	-0.2414294924	0.1090053537
	0.0443318912	1.4719515147	-0.2542082999	0.1171200837
	0.0435626107	1.3141960868	-0.2837617366	0.1300449788
	0.045794647	1.3016648794	-0.2311914184	0.1851391406
	0.0301030106	1.114428334	-0.2429723078	0.1615798353
	0.0378968883	1.0025742007	-0.2416557991	0.1453987476
	0.0294600718	0.9000642861	-0.2313242031	0.1713325812
	0.0352296751	0.9206081576	-0.2744900525	0.1469688532
	0.0298082133	0.8637944896	-0.2883928446	0.1720491476
	0.0372890445	0.7563114159	-0.2728872657	0.1942532722
	0.0487931562	0.6526448688	-0.2610382001	0.1796386223
	0.0432060464	0.5777611049	-0.2728717446	0.1701886095
	0.0390423862	0.5665694315	-0.3170185907	0.1534254396
	0.0440946496	0.4572508741	-0.2945885965	0.1720446732
	0.0387700497	0.4518552825	-0.3268534877	0.1765178508
	0.0458704521	0.4243824482	-0.3074236376	0.1324644944
	0.0262187059	0.4657126533	-0.2470026225	0.2278279578
	0.0001431872	0.4031031635	-0.238569413	0.2299271973
	0.0411073708	0.418233812	-0.2919820307	0.2228319689
	0.0507991813	0.3685571409	-0.2640260311	0.2894524682
	0.0338441281	0.3800278161	-0.1870401191	0.2599921898
	0.0372427192	0.3460388504	-0.2282958495	0.2153888588
	0.0355581635	0.3031011928	-0.2501586835	0.2088964784
	0.0348632843	0.2496421283	-0.2319753541	0.1293823898
	0.0216451371	0.2951233019	-0.2384497676	0.2163502044
	0.0287300977	0.278677933	-0.1972613938	0.1645826989
	0.0429070378	0.2944100038	-0.2607344632	0.2207790719
	0.030548014	0.2708353345	-0.2154508455	0.1561915325
	0.0467815159	0.2843697528	-0.2291715281	0.2366068519
	0.0375361127	0.3253562284	-0.2051129458	0.2171815924
	0.028355284	0.3109570853	-0.1741968131	0.194512243
	0.0328839313	0.3323893145	-0.1594053884	0.1979959143
	0.0415930843	0.2960276887	-0.1710014887	0.1873192497
	0.0455770586	0.4004262705	-0.0443000925	0.2204236447
	0.047215289	0.4124821816	0.0344811032	0.2204377714
	0.0487720993	0.3555449019	0.0580744191	0.2472439662
	0.0488184245	0.4397374785	0.0893340662	0.210350308
	0.0381509755	0.4256554467	0.0812163601	0.2241625619
	0.0314759235	0.4119784532	0.102827343	0.2763878165
	0.0504524436	0.3479498948	0.0595262271	0.2208781396
	0.0488324625	0.3596915112	0.0699077731	0.2100836428
	0.038671784	0.3427007985	0.3223180702	0.1813048543
	0.0409754139	0.3597739523	0.2682654294	0.2191155762
	0.036858079	0.409291285	0.4124628973	0.2237142447
	0.0212015374	0.3885480962	0.5144881877	0.1986299738
	0.0300777422	0.4238622787	0.5091374108	0.2687215273
	0.0313144869	0.3606663453	0.6142084336	0.2400026323
	0.0386184397	0.327203286	0.7159829238	0.2520351946
	0.0393273569	0.4151054467	0.9931305532	0.2911110743
	0.0430291681	0.4257060815	1.2809174856	0.2744449004
	0.021211364	0.3985378827	1.4520568756	0.3334275598
	0.0296032591	0.3748432759	1.5123450698	0.3217455753
	0.0434138083	0.4720734807	1.6987597821	0.3282000037
	0.0432874666	0.4253641269	1.6879409206	0.3626165215
	0.0397723604	0.4330687176	1.664183144	0.3567804767
	0.0423623648	0.5348852483	1.7745632761	0.349921069
	0.0399604691	0.4392204639	1.8027923046	0.4519752597
	0.0459223925	0.4868196228	1.8448017114	0.3396853908
	0.0474174357	0.5190857136	1.8943643612	0.3856893032
	0.035030336	0.4898558052	1.8763132615	0.3318613327
	0.0456907661	0.4642044172	1.8331617235	0.3635454062
	0.042526609	0.4159877649	1.75110063	0.3136392354
	0.0285784877	0.3180357033	1.6764511612	0.3382886969
	0.0222599999	0.3321609728	1.5425407822	0.3253418403
	0.0329821971	0.4301003715	1.5151878159	0.2650444512
	0.0371374345	0.3876789084	1.3256095698	0.2896136526
	0.0431498946	0.3911509253	1.2853372179	0.2574471312
	0.0460192545	0.3790142523	1.1473491056	0.2948740795
	0.0273094557	0.3045251891	1.0400307323	0.2468744684
	0.0294348035	0.3316435209	0.9539439831	0.2472770101
	0.0106042782	0.3427832899	0.8175636007	0.2490749467
	0.0121189746	0.4242043992	0.7504621505	0.2544167544
	0.0397119971	0.3738319744	0.6341615035	0.2952789473
	0.0404012612	0.3305003111	0.5806862662	0.3125837666
	0.0255238266	0.3164280404	0.5329499451	0.3064072886
	0.0319588295	0.3018877118	0.4643037307	0.2350611084
	0.0195155779	0.2902351055	0.4578405192	0.3190791142
	0.0296088742	0.2631060931	0.38407923	0.3204832035
	0.0343186113	0.3022755582	0.2457290834	0.2676851632
	0.0377017606	0.2882048214	0.2192593393	0.2753686887
	0.042732967	0.2325046824	0.1466712072	0.237712129
	0.0418401525	0.2688242103	0.1115347629	0.3663748797
	0.0371290117	0.2965966616	0.1014448378	0.3137034949
	0.0260151554	0.3634155748	0.1219787107	0.3033950569
	0.0367654284	0.3636787011	0.0620126651	0.3653188193
	0.0435176892	0.3811400888	-0.0143001944	0.3051353094
	0.0438391586	0.3247013735	-0.0283547807	0.3196983407
	0.0461849025	0.324256404	0.066429595	0.2749319501
	0.0389932534	0.3431380329	-0.0248290894	0.3070962163
	0.0307473531	0.3589104554	0.1048746394	0.265007155
	0.0216605789	0.3198376011	0.0593601664	0.3119925941
	0.0160790843	0.2942942969	0.0272497771	0.2956908614
	0.0323266241	0.2488846716	0.0363131964	0.2455432878
	0.038340488	0.2154462514	0.0335697456	0.2968253737
	0.035037355	0.2156965393	0.0457317569	0.2705513162
	0.020100961	0.151193457	-0.0225381641	0.2845173179
	0.0372595648	0.1197865412	-0.0468481748	0.3002722195
	0.0337402471	0.1480263526	-0.0345690697	0.2801538431
	0.0383067969	0.1449915624	-0.0163264977	0.2610703962
	0.0384570031	0.1451184779	-0.0514931019	0.211051761
	0.0440258635	0.1645591958	-0.0907007437	0.2596840097
	0.0455082726	0.2502606609	-0.130136159	0.251827475
	0.0421082776	0.2307136688	-0.1451354477	0.2853369274
	0.0288087103	0.2886635899	-0.1496036875	0.3220578564
	0.0290431443	0.3190079963	-0.2064815904	0.2733254197
	0.0100174913	0.3078933466	-0.2189446249	0.27120676
	0.0404040688	0.3196597792	-0.1667405364	0.2702444714
	0.0413726883	0.2708734068	-0.1896445098	0.2443648306
	0.0433211577	0.2555897963	-0.2014761995	0.3117322794
	0.0307473531	0.2158260352	-0.2264365528	0.2984965961
	0.0310491694	0.2971727345	-0.2242994233	0.3469650538
	0.024424654	0.1950874751	-0.2416328676	0.3086864181
	0.0264011994	0.2029342033	-0.2498170436	0.3103960916
	0.0326537087	0.1686259705	-0.224032674	0.3476085387
	0.0498993478	0.1469230608	-0.1975068437	0.3027255625
	0.0461245392	0.1918896832	-0.1958444445	0.2994175386
	0.0413291706	0.1899880932	-0.2113727159	0.2634203576
	0.0429940732	0.1390393595	-0.2583680643	0.2597587011
	0.0443922544	0.1862352395	-0.2341564922	0.2478615583
	0.0400966373	0.1652730705	-0.2313524693	0.2884240827
	0.0432734287	0.1587316954	-0.2238290886	0.3120123068
	0.0369633637	0.2126426778	-0.2528827985	0.2946407311
	0.0390058875	0.189175607	-0.2535344317	0.2646465203
	0.0395533681	0.1420923482	-0.2526315968	0.2847529707
	0.0347257122	0.2103830262	-0.2906916168	0.2332099066
	0.0368257917	0.2688011099	-0.3022347307	0.2525943871
	0.0434587298	0.2461381404	-0.2677693104	0.2833110311
	0.0393919315	0.1992714846	-0.2609676992	0.3105718177
	0.046360377	0.2009450249	-0.2559098162	0.2875435394
	0.0351917726	0.211905335	-0.26312538	0.250204883
	0.0308624644	0.2275027432	-0.2333052723	0.2563364509
	0.0396263655	0.2427257278	-0.2657215282	0.3426547538
