# Supplementary material for: Ciliary and rhabdomeric photoreceptor-cell circuits form a spectral depth gauge in marine zooplankton
Source: eLife. 2018 May 29;7:e36440. doi: 10.7554/eLife.36440 (PMC6019069; doi:10.7554/eLife.36440)
Supplement: Figure 2—figure supplement 2—source data 1. [file elife-36440-fig2-figsupp2-data1.zip › Figure-2-figure-supplement-2_source_data/Figure-2-figure-supplement-2_J_Source_data.csv]

Time_(frames)	405_488_treatment	SN_early	SN_late
	0.0656182107	2.1573336375	2.2747044301
	0.0036872155	2.3548465868	2.0871530257
	0.004742784	2.4350257783	1.7767461554
	0.0055477964	2.2550311827	1.8196712711
	0.0043790736	2.1932097298	1.7397325696
	0.004476063	2.0265099239	1.540401403
	0.0052956238	2.1620776931	1.3402554253
	0.0051081109	2.155305116	1.2855624206
	0.0045100093	2.2975978995	1.3493430178
	0.0030042481	2.2982748603	1.1960554574
	0.0022178254	2.2131071094	1.3957144997
	0.0009060431	1.9627752735	1.7116264356
	0.0012463144	1.7352754095	1.8777717282
	0.0044922279	1.5814935568	2.1862210121
	0.0015752703	1.4839937481	2.2813779633
	0.0026243728	1.7701845938	2.1448451333
	0.002414229	2.0971504124	2.0856253247
	0.0024958618	2.254550636	1.7219778452
	0.0070462834	2.4394034598	1.7141380771
	0.0083912037	2.1603843078	1.5394848858
	0.0072596601	2.3695347249	1.4450087514
	0.0076847972	2.2514532407	1.9306159618
	0.0043427025	2.502838518	1.894567241
	0.0059470696	2.6835152531	1.7779721192
	0.0048987753	2.7126311382	1.5700446608
	0.0028312836	2.7837052513	1.4308565169
	0	2.6008462668	1.6309391462
	0.0039636354	2.3316308005	1.767020883
	0.0053619	2.1030287501	1.756251388
	0.0036653929	2.1154415212	1.6764209064
	0.0046118482	2.3312944338	1.5294156496
	0.0043709911	2.5695942134	1.3435946483
	0.0048421982	2.5587463832	1.3508625551
	0.0064780869	2.3112045826	1.3777221376
	0.0079482852	2.4092859614	1.2144816174
	0.0078820091	2.8069578901	1.0172681837
	0.0059769747	2.9585114421	0.8855398258
	0.0074035278	2.8714785012	0.820809832
	0.0048228003	2.7451777821	0.9259805416
	0.0032758186	2.7565645019	0.8401753299
	0.0020084898	2.8612468806	0.8834074734
	0.0064538395	2.6825589873	1.2449043771
	0.0066575173	2.4377942951	1.5972463885
	0.0067811789	2.2614419195	1.8230421924
	0.0060149622	2.0863771548	2.1795122088
	0.0053724071	1.9158201896	2.4449816372
	0.0057684474	1.6973915886	2.6631028109
	0.0066429689	1.580094541	2.5822499161
	0.006063457	1.7841945625	2.4541068902
	0.0055025347	1.7890603222	2.2407245409
	0.0044898032	1.8487363165	2.2323977694
	0.0056181137	2.0109483884	1.9886886326
	0.0091477214	1.8933373742	1.8850614591
	0.0071198337	2.1088720204	1.5488669849
	0.0065540619	2.0057955824	1.3693803201
	0.0055639613	1.8270795591	1.3426712977
	0.0053764484	1.8911137119	1.3819102894
	0.0053610917	1.7619121812	1.4291710694
	0.0079030235	1.7708357864	1.4604725224
	0.009357057	1.9115562117	1.5710532597
	0.0095890234	1.8384818926	1.7360078397
	0.0110939763	2.0001689494	1.5916533578
	0.0067326842	2.5085632386	1.3911024769
	0.0082845153	2.6637272039	1.2098609686
	0.0064780869	2.644797353	1.0531823398
	0.0065629526	2.7314465687	0.9719377691
	0.0078577617	2.4973456365	0.9852487237
	0.0062687513	2.423939251	0.8242643757
	0.0060133457	2.3302731379	0.7376480481
	0.0074673792	2.1776224179	0.8860166871
	0.0067165192	1.9564378963	0.9615340492
	0.0085973063	1.7611300291	1.3864564643
	0.0070422421	1.6414955085	1.4444429258
	0.0069517187	1.7460964206	1.4083840465
	0.0083305853	1.7225495878	1.402695509
	0.0077114693	1.586962755	1.4772295117
	0.0083968614	1.856279965	1.291922245
	0.0066906554	1.8263701407	1.2509799046
	0.0072653179	1.7790840591	1.4248521714
	0.006939595	1.8248823185	1.3815307666
	0.0087120771	2.0110550848	1.3188156065
	0.0088963571	2.1477659187	1.0819203267
	0.0112451182	2.4448894457	0.9110661856
	0.0073873629	2.278180787	0.7823942629
	0.0072750168	2.1798561401	0.8666597253
	0.0081988413	1.9219320391	0.8419199938
	0.0088915076	1.858461742	0.810282226
	0.007196617	1.7009806321	0.6873633081
	0.0066833812	1.5515390008	0.7060514081
	0.0082061155	1.4340325074	0.7791154719
	0.0088737262	1.3629013126	0.7647651979
	0.0095275967	1.451882152	0.7709435387
	0.0091275153	1.3663538696	0.8554286085
	0.0080194108	1.3458044468	0.7913968082
	0.0076476179	1.2521434769	0.7429183975
	0.0013263307	1.1547993573	0.8063166563
	0.0061685289	1.2587985863	0.8327588934
	0.0101847002	1.4856846117	0.7359763821
	0.0094677866	1.6325937476	0.8043906186
	0.0086910627	1.6526964824	1.1615645064
	0.0092592593	1.5384499641	1.4839954594
	0.0088349304	1.4364069542	1.5392387743
	0.0092430944	1.5144673882	1.4140131493
	0.0088494788	1.4761141654	1.2632960094
	0.0069743495	1.3642590572	1.2152739681
	0.0083257358	1.2377247697	1.1849942657
	0.0098791835	1.1382375449	1.3354998406
	0.0073825134	0.9849989609	1.3735132686
	0.0072669344	1.0290520155	1.346207231
	0.0062558194	1.0543258915	1.2032899623
	0.0078399803	1.0934604991	1.0745774262
	0.00856336	1.2492454901	0.9164875594
	0.0099333359	1.4864556096	0.8168194472
	0.0122303693	1.5789679082	0.9038402364
	0.0083782718	1.4386877743	0.893349315
	0.0097999754	1.3932889963	0.8008746434
	0.0088567531	1.4025444043	0.732846464
	0.009956775	1.7880832633	0.4845765874
	0.0096059965	1.7696684906	0.4144518066
	0.010187125	1.6578589258	0.4194863444
	0.0090531567	1.6408040639	0.3736240386
	0.0088389717	1.5773468209	0.3563402533
	0.0088357387	1.4642002517	0.2588236537
	0.0082360206	1.3537125955	0.2878911449
	0.0087524894	1.5068529779	0.1755212788
	0.0121552025	1.4278330101	0.2404009221
	0.0107876513	1.2949595448	0.3050001476
	0.0075627522	1.7262336034	0.2637719991
	0.0114326311	1.9816095107	0.2089126397
	0.0133271583	2.0315264755	0.1942420183
	0.0071101348	1.937602355	0.1562791876
	0.0091105421	1.8126029601	0.107865828
	0.009353824	1.6879978072	0.0834932228
	0.0084954674	1.6992594379	0.1366214092
	0.0090604309	1.4984743485	0.3230011605
	0.0089634414	1.9190056598	0.3419370258
	0.0090612391	1.8279324996	0.2880573594
	0.0092673417	1.7744261115	0.2271718781
	0.0009391812	1.743326325	0.2411986875
	0.005658526	1.7193191156	0.1525830984
	0.0142946281	1.6214835444	0.2178163142
	0.0149444574	1.4809341465	0.2921579234
	0.0114673857	1.3479526553	0.2861476769
	0.0113364499	1.1888669908	0.3873433782
	0.0104643531	1.1302156017	0.4902339147
	0.0083103792	1.3922870221	0.5071985705
	0.0111190319	1.5489188852	0.4903329389
	0.0120832687	1.780348018	0.4604867034
	0.0129739551	1.7622993461	0.4550076
	0.0129464748	1.6327974652	0.4327786072
	0.0142994776	1.6451370486	0.3984290817
	0.0108062409	1.7700677614	0.3064566144
	0.0098468537	1.7400289019	0.2279050351
	0.0122247116	1.9432480702	0.2121058931
	0.0120355822	1.986941929	0.1070013704
	0.0120178008	2.0171649711	0.0880255537
	0.0120929676	2.0285557581	0.016032461
	0.0098557444	1.924520314	0.0127928641
	0.0125940798	1.873636866	0.0093406453
	0.0121552025	1.8671397306	0.0175555303
	0.0154528437	1.878302332	-0.0419979857
	0.01289798	1.8578225855	-0.0365670435
	0.0130709445	1.6606619696	-0.0039007185
	0.0131590433	1.4650258265	0.0718003736
	0.0137619944	1.3096154055	0.1483778988
	0.0128737327	1.3079250268	0.1914906692
	0.0144546607	1.1413350596	0.1791808479
	0.0143714114	1.0003820914	0.1562646588
	0.0118246301	0.9547586287	0.1914761988
	0.0125924633	0.8387087032	0.3471086411
	0.0126603559	0.8331638741	0.7479125964
	0.009399894	0.7617742556	1.0691503365
	0.0077850197	0.7104603227	1.0176887225
	0.0148337278	0.5771174883	1.061761716
	0.0147197652	0.6199970442	1.2666398242
	0.0111368133	0.5765817135	1.639962266
	0.0128098813	0.5019458328	1.8262639132
	0.0128567595	0.5136537287	1.614167983
	0.0139713299	0.4646542212	1.5446705985
	0.0133182676	0.4098467295	1.4903313204
	0.0106146868	0.3501861736	1.3113696155
	0.0116177193	0.3465091591	1.1791097893
	0.0126708631	0.4090289369	0.9184812486
	0.0110131518	0.5251465596	0.8422084206
	0.0106898536	0.5349905401	0.7095613711
	0.0123273588	0.4544074307	0.6411199377
	0.0134370797	0.5715083205	0.5049744405
	0.0111473205	0.8939310729	0.3966281208
	0.0116346925	0.936739661	0.3855109204
	0.0128333204	0.8899121239	0.4144041143
	0.0145395264	0.8247394402	0.3575330595
	0.0135987288	0.739979345	0.2978430898
	0.0141103481	0.7276161766	0.3908920555
	0.0109961786	0.6822097421	0.3414885303
	0.0127621948	0.6602169782	0.5096613032
	0.0136108525	0.7037245014	0.5072372115
	0.0117405726	0.6861352281	0.4256208842
	0.0122036972	0.6266866971	0.3845514323
	0.0128608007	0.5835510957	0.2797564233
	0.0139697134	0.5510222483	0.1896488612
	0.0147141074	0.5916768136	0.1659051106
	0.0120307327	0.5462456584	0.1100398347
	0.0109549581	0.5402034296	0.0453979662
	0.0110713454	0.5637773489	0.0415060921
	0.0118246301	0.4928351819	0.1896620705
	0.0124736512	0.4452793878	0.1855571113
	0.0099583915	0.4757774361	0.1930318341
	0.008477686	0.6575262881	0.2339880875
	0.0123031114	0.658501287	0.1242674682
	0.0122449178	0.8584425979	0.0807879535
	0.0113429159	1.0097482166	0.0360824881
	0.0121382294	1.0121945701	0.031685034
	0.015315442	1.0109180114	0.0402136176
	0.0144845657	0.9749403181	-0.0116592705
	0.0156629875	0.9314570833	-0.0642601208
	0.0135963041	0.8089041923	-0.0463286416
	0.0114843588	0.7488924425	-0.0475340306
	0.0104498047	0.7245363697	-0.0306065146
	0.0117801767	0.8288314103	-0.0253703173
	0.0134548611	0.8259546291	-0.0629233175
	0.0106017549	0.9249902727	-0.0518399692
	0.0120759945	0.9401370857	-0.0676444163
	0.0139131363	0.850117332	-0.0117204374
	0.014577514	0.7444047779	0.0158958483
	0.0118690836	0.6626892033	0.0592569397
	0.0101418632	0.5840081448	0.0956272218
	0.0088882746	0.5827190813	0.0271846906
	0.00899173	0.6524486097	0.0295274999
	0.0169618379	0.6810553727	0.1139790279
	0.0159879022	0.6446413493	0.100862216
	0.0125714489	0.5884696157	0.0533684456
	0.0116468162	0.8319929429	0.0403653881
	0.013569632	0.7928214722	-0.0208690609
	0.0140658946	0.7331122433	-0.0297052188
	0.0114609197	0.7093482191	0.0090215897
	0.0128438276	0.7246517087	-0.0025888726
	0.0142089541	0.6685289124	-0.0296151991
	0.014478908	0.6266506502	-0.0159763534
	0.0120460894	0.8660161399	-0.0499893236
	0.0142736137	1.1112193363	-0.0594585418
	0.0128567595	1.0864653407	-0.0992648036
	0.0150697354	1.3381480878	-0.0973649114
	0.0142728055	1.8989925398	-0.0536636313
	0.0130563961	1.9908512488	-0.0786120875
	0.0123653463	1.9583268334	-0.119279824
	0.0115740741	2.0143242835	-0.094108082
	0.0131695505	2.2135843315	-0.130857234
	0.0146316664	2.2699402124	-0.1109310723
	0.0045803267	2.2901231539	-0.1055899536
	0.0090741711	2.2477645238	-0.1454685423
	0.0138808064	2.1228018008	-0.1150553785
	0.0109897127	1.9501867681	-0.149313017
	0.0124978986	1.6881991799	-0.1255613046
	0.0151845063	1.6428668812	-0.1213957473
	0.0151052982	1.4644188722	-0.1329262398
	0.0140311401	1.2939155058	-0.1342961665
	0.0138670663	1.4622806777	-0.1269231568
	0.0119717308	1.4563851177	-0.1182372588
	0.0130030519	1.5335028996	-0.1214950168
	0.0144190979	1.3418462385	-0.0425086256
	0.0137700768	1.4191610119	-0.0237500409
	0.0156201505	1.5418529899	-0.0682320221
	0.0196193487	1.5744031599	-0.0574014029
	0.1079516799	1.4171098035	-0.0319425228
	0.1068508496	1.2992805226	-0.0718255142
	0.1074554172	1.1269923387	-0.0535578752
	0.1078377173	1.3535582137	-0.0832247634
	0.1078813625	1.524396855	-0.0816198381
	0.1056207001	1.783197296	-0.0769073192
	0.104072102	2.1931829355	-0.0642322221
	0.1070052245	2.8465308796	-0.1464130066
	0.1089393557	3.1630472838	-0.1359810693
	0.1071377767	3.4289994707	-0.0977758358
	0.1025259285	3.6709448298	-0.1478154764
	0.1116453613	3.6661567855	-0.1630912356
	0.1120050305	3.8917689087	-0.1639450529
	0.1048997452	3.8587716849	-0.1847921164
	0.1102301236	3.9493161382	-0.1414112518
	0.1130007888	3.9433614603	-0.1371659943
	0.1086904161	3.8776438779	-0.1339173184
	0.1084746146	3.8062126443	-0.1458208798
	0.022653502	3.8779245856	-0.1799559317
	0.0150212407	3.9800289091	-0.1750074964
	0.0152928111	3.8895213213	-0.160703925
	0.0159547641	3.7798467366	-0.164351073
	0.0157413873	3.6011214142	-0.1524013379
	0.0171226787	3.2005935281	-0.1012114137
	0.0200081148	2.9019896649	-0.111474482
	0.0183261561	2.6092574236	-0.1216039364
	0.0143431228	2.3092770301	-0.0064091592
	0.0134960816	2.0064861269	0.031447398
	0.0153865676	1.880631793	0.2730122656
	0.0174290037	1.7003431672	0.4758706368
	0.0182315914	1.5006731161	0.6074799509
	0.0136019618	1.3144332913	0.7995550548
	0.0131323712	1.2376298787	1.1760774219
	0.0134532446	1.115876015	1.5341451143
	0.014742396	0.9992574127	1.9163262196
	0.0152435082	0.9184136924	2.0101326363
	0.0148725235	0.7984664257	1.9988193447
	0.0152402752	0.7803559651	2.1768121484
	0.0149824449	0.7069627481	2.2969367515
	0.016817162	0.6461999781	2.3410442101
	0.0146979425	0.5609771757	2.4206965313
	0.0141879397	0.5159796036	2.3363499984
	0.0144619349	0.5379195858	2.1994222635
	0.0135849886	0.4559509979	2.0818398473
	0.0131420701	0.4513938102	2.0709103794
	0.012677329	0.3805992161	2.1146228708
	0.0145298275	0.3995702537	2.1969875506
	0.0143116012	0.3444673023	2.3736331394
	0.0132519915	0.324780309	2.3493184636
	0.0136310586	0.3415807212	2.2931436538
	0.0173635358	0.3238163758	2.3224912453
	0.0160784257	0.3110426456	2.3730164462
	0.0143778774	0.3269968792	2.3598419828
	0.014175816	0.3138029105	2.1832705755
	0.0173198906	0.3322287289	2.1547523512
	0.0129375841	0.3124550554	2.17705904
	0.0078108835	0.302056803	2.1444069711
	0.015325141	0.3024214939	2.2412271015
	0.0140909502	0.2695550598	2.0815531412
	0.0147310806	0.2598582585	2.0839294141
	0.0128769657	0.2834229497	1.9150289917
	0.0149282925	0.2570021416	1.7934400805
	0.013302911	0.2569934667	1.5748379027
	0.0153162503	0.2188034942	1.3787561591
	0.0174160718	0.1904001168	1.1741270551
	0.0153776769	0.2611801689	1.1257010629
	0.0132026885	0.2652216062	1.2253244409
	0.0141628841	0.2263949567	1.2762462832
	0.013737747	0.214297997	1.2664014082
	0.0141281295	0.2442804208	1.1198309496
	0.0129028295	0.2397619815	0.9856728217
	0.0134120241	0.2822197982	0.7860771499
	0.0149113193	0.4416024819	0.6098670101
	0.0146130768	0.5745719779	0.5142414898
	0.014488607	0.546099515	0.5021565596
	0.0140214411	0.5220771314	0.4696606095
	0.0155862042	0.4349387757	0.3975939652
	0.0150268984	0.3569714397	0.267807657
	0.0142332014	0.3507576091	0.2263682148
	0.0151287373	0.3595831824	0.1821207874
	0.0170798417	0.4155972536	0.1238928368
	0.0163499961	0.4383798547	0.1156295343
	0.0158804055	0.3898638695	0.0964351506
	0.0156880431	0.3423595514	0.1635102526
	0.0153429224	0.4038001106	0.3174552411
	0.01637586	0.3623463745	0.4776574523
	0.0135381104	0.3319766332	0.6644301252
	0.0134661765	0.2790411827	0.5644547291
	0.0145233615	0.3363779926	0.4667147289
	0.0170717593	0.3891959452	0.4000882597
	0.017337672	0.4193460298	0.3015829443
	0.0157300719	0.4270907149	0.2077582347
	0.0151764238	0.4585546876	0.1817803826
	0.0128106895	0.3907080374	0.2451541316
	0.0142501746	0.3766085712	0.2081810284
	0.0162158274	0.3908413617	0.2122021712
	0.017113788	0.4109778	0.1353354503
	0.0164486021	0.3525661542	0.1094852866
	0.0135429599	0.5814928005	0.0619126445
	0.0150171995	0.7214248993	0.0154697706
	0.0120800357	0.6519343032	-0.0019458943
	0.0152127948	0.6402512522	0.054797483
	0.0154722416	0.5579009445	-0.0063971795
	0.0153202915	0.5580341905	0.0199468085
	0.0144692091	0.5445757047	-0.0082049634
	0.0151465187	0.5639210455	-0.0402103836
	0.0156759195	0.5571142742	-0.0672597058
	0.0173053422	0.639700607	0.0002991688
	0.0145629655	0.5950858179	-0.0625352251
	0.0155813547	0.5649641398	-0.0276379498
	0.0140254824	0.4895757752	-0.0771292157
	0.0209472959	0.5296977956	-0.0605914873
	0.0172713959	0.455934133	-0.1229511214
	0.015266139	0.4380558604	-0.1084097868
	0.0163524209	0.3807077635	-0.0716235281
	0.0186203574	0.3616675606	-0.061209424
	0.0189986163	0.2930207322	-0.0879204397
	0.0151190384	0.3072470771	-0.1030034649
	0.0156128763	0.2513386933	-0.0688438707
	0.0177571514	0.2864738048	-0.0886067542
	0.0153655532	0.3229019377	-0.0699042616
	0.0991466545	0.3196375391	-0.0916883543
	0.108186071	0.2556255532	-0.1497723359
	0.1053580204	0.4644640191	-0.1373046553
	0.105952889	0.5680552288	-0.1702353678
	0.1085683711	0.9838361604	-0.1832261499
	0.1050581613	1.6851546951	-0.16882206
	0.1064669331	2.0374780909	-0.1994896376
	0.1088270096	2.5346270314	-0.192557735
	0.109678092	2.825994641	-0.2058674667
	0.1104111706	3.0804409325	-0.1724200396
	0.1074125802	3.3515781253	-0.1809183223
	0.1116413201	3.4483555553	-0.221447724
	0.1107627573	3.5868001115	-0.2021520757
	0.1081157537	3.5736270193	-0.2209033357
	0.1090517018	3.4369708927	-0.1985128924
	0.1102915503	3.3607727039	-0.1778555562
	0.1115071514	3.2876116903	-0.1959742676
	0.1088205437	3.3738113364	-0.2066874804
	0.0246490598	3.3885055878	-0.2089034612
	0.0149468821	3.4536355527	-0.1804658735
	0.0163249405	3.1848009244	-0.1977798127
	0.0133441315	3.005436694	-0.2103347706
	0.013909095	2.7051479191	-0.196448718
	0.0157122905	2.2821116744	-0.1862186054
	0.0161422771	2.0888899634	-0.1260329215
	0.0162360335	1.8126811532	0.0444928468
	0.0167888734	1.5290953956	0.2844653385
	0.0166765273	1.4089303118	0.493729884
	0.0169949759	1.1737735195	0.6825258048
	0.0145136626	1.0809086315	0.8607676432
	0.0114787011	0.9871165193	1.0660071056
	0.0134120241	0.8344389691	1.3833816884
	0.0154787076	0.8018639054	1.6372467949
	0.012868075	0.7175576099	1.8348020737
	0.0137991736	0.6798045478	2.0783529466
	0.0158698984	0.6061396858	2.2353571098
	0.0157874573	0.6093855317	2.3504477489
	0.0146809694	0.5257162152	2.3827278335
	0.0143374651	0.5324446192	2.3566062012
	0.0139600145	0.4419084646	2.350489398
	0.0158076635	0.424111573	2.3235081751
	0.0147496702	0.3981681547	2.2030636218
	0.0165213441	0.399480158	2.1813735067
	0.014301094	0.3395083425	2.1241100236
	0.0141491439	0.2863822135	1.970040081
	0.0154778993	0.3170568758	2.0289678189
	0.0165067957	0.3562780604	2.0178566326
	0.0173958657	0.3222718069	2.2037080793
	0.0165067957	0.33910197	2.2073896191
	0.0135906463	0.3664133457	2.0909645696
	0.0148846472	0.4134686558	2.2429488451
	0.0162974602	0.403381589	2.3016498436
	0.0167492693	0.4293922099	2.3191678227
	0.015848884	0.4121526452	2.3264823619
	0.0155797383	0.3913840587	2.0838195952
	0.0139567815	0.4328065808	2.0557858063
	0.0112782563	0.37829401	1.9395275328
	0.0141960221	0.4274298695	1.8816300295
	0.0177272463	0.4038715235	2.0713608761
	0.0155797383	0.4532130139	2.1225534189
	0.0148781813	0.4321665304	2.1355941549
	0.0130087097	0.4501909269	1.9741595871
	0.0121705592	0.3999267387	1.8044323085
	0.0145023471	0.4205006885	1.869576581
	0.0126353003	0.4303076907	1.7257693743
	0.0120978171	0.4227736217	1.5441592808
	0.0125326531	0.4067120951	1.2699894337
	0.0158133212	0.4235607957	1.1333413838
	0.0144239473	0.3928674638	1.220228835
	0.0138945466	0.324755494	1.1463807772
	0.01369491	0.3948358952	1.0148368368
	0.0139632475	0.3910788805	0.8510426517
	0.0135526588	0.3705870827	0.7576801541
	0.0135478093	0.3830311795	0.6435340265
	0.0115595257	0.3710269347	0.5126928172
	0.0135760979	0.3746735938	0.3738581444
	0.0139971938	0.3588242196	0.350027307
	0.0143285744	0.3521550481	0.3272272461
	0.013948699	0.3663315426	0.2291543908
	0.01185696	0.4185897644	0.2078395055
	0.01383312	0.4778664484	0.1845138732
	0.0146155015	0.461451579	0.1152504696
	0.0147739176	0.4833392194	0.1275166669
	0.0117809849	0.3923617605	0.1002035484
	0.0137256233	0.3858060145	0.0748525034
	0.0152483576	0.3453450222	0.0399302487
	0.0163160498	0.4183905473	0.0963873433
	0.0151020652	0.3560635932	0.0785730247
	0.0155166951	0.3623740879	0.1960953906
	0.0157615935	0.3355100567	0.2645507289
	0.0124890079	0.3800831767	0.3365325852
	0.013790283	0.3324313976	0.5353174033
	0.0121285304	0.3657138937	0.5925218869
	0.0145767057	0.3460669246	0.7307674569
	0.0175300344	0.3735245618	0.6542296839
	0.0138395859	0.3790046035	0.6362472725
	0.0138783817	0.3512149697	0.5230431345
	0.0151214631	0.3633120134	0.4432651399
	0.0136811698	0.2951470218	0.4900174461
	0.0136100442	0.4144555541	0.3780708453
	0.0123273588	0.3907355731	0.3524274406
	0.0126934939	0.3843298846	0.3448060943
	0.0121398459	0.3531501209	0.4081946709
	0.0120937759	0.3862663569	0.5247713691
	0.0113558478	0.3520865584	0.7210631313
	0.0104570789	0.4167660721	0.9345958994
	0.0129238439	0.4079784536	0.9289004705
	0.0120291162	0.4144222656	0.9148995034
	0.0114067673	0.4229135446	0.8890105257
	0.0117761354	0.3723656162	0.9152573701
	0.0152952359	0.3846770656	0.8244584144
	0.0158108964	0.4189964635	0.75405745
	0.0145864047	0.3800635571	0.7760226607
	0.0146874353	0.3573994961	0.7994432534
	0.0091396389	0.3476895472	0.7317697225
	0.0108781748	0.4315070371	0.6230470823
	0.0105354787	0.5019856277	0.573139194
	0.0105201221	0.5269156106	0.529584719
	0.0098056331	0.3847677843	0.4657125147
	0.0130968084	0.4452790809	0.3919417363
	0.0126611641	0.418387584	0.4125997808
	0.0118197807	0.3598607967	0.3924442958
	0.0132940203	0.3689821148	0.4390404366
	0.0148765648	0.3049046486	0.4288407597
	0.0157672512	0.295996711	0.4900064481
	0.0135785227	0.2794278263	0.4949758501
	0.0124542533	0.2895400956	0.4965774487
	0.0126603559	0.2117824194	0.383506104
	0.0126571229	0.2123099246	0.3160393159
	0.0121115573	0.2438885446	0.2527883678
	0.0130216416	0.3547069258	0.2151774376
	0.0147132992	0.35889966	0.2078449294
	0.0137700768	0.3695156349	0.1652779784
	0.0154892148	0.3078863815	0.1858044926
	0.0131768247	0.2819302667	0.1955491207
	0.0120970088	0.3062082371	0.2134280072
	0.0126886445	0.3327251439	0.1794149597
	0.0151554094	0.2949180971	0.1584459937
	0.0145880212	0.3526955154	0.142425411
	0.0144037412	0.3424889308	0.1748126997
	0.0129149532	0.2786726433	0.0973089769
	0.0127549206	0.2007592822	0.1211748531
	0.014709258	0.1547479405	0.108404881
	0.0115967049	0.1824220438	0.1423986763
	0.0123208928	0.2330459004	0.0647065367
	0.0129416253	0.1785124477	0.059661758
	0.0154261716	0.1871891633	0.0247969712
	0.0132972533	0.1452046613	0.0792382797
	0.0131372207	0.17203939	0.0359987356
	0.0153089761	0.264444541	0.0506405293
	0.0120145678	0.3582066263	-0.0011622812
	0.009436265	0.3783128302	0.0227015666
	0.0117955333	0.3139930866	-0.0705627444
	0.0159232426	0.292640781	-0.0083230421
	0.0125189129	0.2510546614	-0.0510351986
	0.011715517	0.4159862734	-0.0508342809
	0.0142897786	0.5144821544	-0.0614534937
	0.0135300279	0.5267909925	-0.0600268884
	0.0146025696	0.5293182171	-0.0971500127
	0.0122683569	0.7281543468	-0.0902227984
	0.0110406321	0.7532805752	-0.0706674792
	0.0140198246	0.6509035095	-0.1093496173
	0.015223302	0.5788268472	-0.104550252
	0.01294405	0.5241542047	-0.0458449263
	0.0124607193	0.5171589694	-0.0851750589
	0.013474259	0.4772841881	-0.0985357018
	0.0152532071	0.5183610823	-0.027980936
	0.0141976386	0.657649947	-0.0906522885
	0.0119135371	0.7113368118	-0.1199330737
	0.0130038602	0.6209017818	-0.0898544042
	0.015713907	0.5528328055	-0.0995671286
	0.0169222339	0.5557371972	-0.1372569942
	0.0154245551	0.7828849177	-0.1522320187
	0.0116112534	0.7997541393	-0.1602936621
	0.0128713079	0.7252504652	-0.1272403745
	0.0123103856	0.6015483051	-0.1184230016
	0.0131517691	0.4628688923	-0.1233027264
	0.0127767432	0.4248137461	-0.1402626672
	0.0129545572	0.3518403763	-0.1140292076
	0.0155474084	0.2724574179	-0.1408879436
	0.0137126914	0.3046573366	-0.1376463481
	0.0102348115	0.3046246953	-0.1098397071
	0.0126207519	0.2434102757	-0.125314694
	0.0138937384	0.2011295716	-0.1190092051
	0.0133352408	0.1999548455	-0.1117297704
	0.0144417287	0.1308849009	-0.1502463676
	0.0121923818	0.1637601696	-0.1159442125
	0.0120323492	0.1093637821	-0.0967816762
	0.010575891	0.1429665202	-0.1194420432
	0.0109299025	0.1103695308	-0.1188805212
	0.0103689802	0.0840764984	-0.1034925724
	0.012282097	0.0861381851	-0.119092569
	0.0130911507	0.0815521963	-0.0757869927
	0.0103964605	0.1102758568	-0.1415769556
	0.0090725546	0.0885681472	-0.147828238
	0.0107415813	0.0413125423	-0.1125204129
	0.0137967489	0.0353645207	-0.0261114561
	0.0141289378	0.039848875	-0.0210295293
	0.0124300059	0.0501303092	-0.022329232
	0.0143067518	0.0445517832	-0.0312304187
	0.0153017018	0.0608686729	-0.0460884562
	0.011540936	0.0418599366	-0.077049237
	0.9022718162	0.0760213775	-0.0824044255
	0.9907496314	0.0926951653	-0.1032117754
	0.989595457	0.0406526808	-0.1326604177
	0.9907076027	0.0432297703	-0.0785123291
	0.9880072548	0.1043016333	-0.0943963074
	0.9909832144	0.2277411936	-0.1262029932
	0.9927152842	0.3420291162	-0.1149240924
	0.9924388643	0.3509580226	-0.158323415
	0.9928365211	0.4269406583	-0.186224205
	0.9942646907	0.4238935493	-0.1713674119
	0.9972818707	0.4966003097	-0.1531448255
	0.9981515428	0.4130912871	-0.1695776406
	0.997622142	0.3630186331	-0.1666764908
	0.9960565707	0.3040066084	-0.1587320289
	0.9985403088	0.2261738888	-0.1282767859
	0.9973901756	0.1856258021	-0.1437482911
	0.9987342877	0.1607224851	-0.1218399506
	0.9983414804	0.108284277	-0.1086115946
	0.1346706562	0.1308002478	-0.1161684246
	0.012252192	0.1006082794	-0.0870597824
	0.012110749	0.1227619652	-0.0830082742
	0.0087193513	0.0926673043	-0.0781172393
	0.0115546762	0.1114375267	-0.0001007886
	0.0142332014	0.0496168255	-0.0415662438
	0.0151028735	0.0506273618	-0.0383079444
	0.0123701958	0.08217553	-0.0644955395
	0.0109727395	0.0625965831	-0.0551070437
	0.0099292947	0.0552369396	0.0152698326
	0.0116742965	0.0583591773	0.0349530991
	0.0115562927	0.11251898	0.0234262527
	0.012248959	0.1203762644	0.0813670438
	0.0119103042	0.1063542959	0.0606349197
	0.0111659101	0.1349395183	0.1245087113
	0.01030917	0.0919449981	0.3329130358
	0.0104789016	0.0724922294	0.3267719812
	0.0127048094	0.0778831185	0.3665302088
	0.0118173559	0.0377536736	0.4596209734
	0.0125269954	0.0646309065	0.4095355785
	0.0152992771	0.0554532525	0.3460163589
	0.0109056551	0.0729124942	0.371606348
	0.0112273368	0.0559732692	0.3446897533
	0.0136924853	0.0472615498	0.4563301117
	0.0120485141	0.02149382	0.3526356485
	0.0115425525	0.0316849696	0.23563386
	0.0114285899	0.04435101	0.2683726372
	0.0113873694	0.0403809825	0.2471266393
	0.0100375996	0.0493536341	0.4308074708
	0.012071145	0.0401059486	0.5056798195
	0.0105912477	0.0337113072	0.707038763
	0.0116193358	0.0717632796	0.8816026722
	0.0115538679	0.0802907207	0.7222792018
	0.0096682314	0.0925171716	0.5897785401
	0.0105007242	0.0489473521	0.4434826876
	0.0115199216	0.1149499111	0.3430832634
	0.0080242603	0.1637586814	0.2986003136
	0.0089351529	0.1236716654	0.2282348196
	0.0099915296	0.0689844462	0.1915232765
	0.0098848412	0.113609913	0.1335418829
	0.0092964385	0.088652271	0.1343219319
	0.0113445324	0.0736995944	0.088010227
	0.0106987443	0.0373591218	0.0470044925
	0.0121980395	0.0601749675	-0.0091310307
	0.013922027	0.0721803526	-0.033773386
	0.0121058995	0.0433836248	-0.0617639145
	0.0110875103	0.0430067058	-0.0674374994
	0.0149105111	0.0429932911	-0.0977597083
	0.0128737327	0.0351209522	-0.0871829326
	0.0131388372	0.0280469431	-0.1258976928
	0.0129577902	0.0327686322	-0.1435990281
	0.0107213752	-0.0003166786	-0.1129142307
	0.0124809254	0.040145866	-0.1035603916
	0.0122416848	0.0258947992	-0.137476196
	0.0135914546	0.0807526873	-0.0770901727
	0.0126530817	0.0524298791	-0.0940361017
	0.0122190539	0.1046681686	-0.0936110219
	0.012779168	0.1257070002	-0.1272920183
	0.0142671477	0.1135358486	-0.1715084264
	0.0110761949	0.1196398059	-0.1097572933
	0.0129796128	0.1038996758	-0.0966840475
	0.014534677	0.1349921503	-0.0785201771
	0.0129569819	0.1372289501	-0.047390637
	0.0109565746	0.1062598369	-0.0361672633
	0.0134766837	0.0939911864	-0.0159910029
	0.0107561297	0.035775849	-0.04074198
	0.0128446358	0.0252088035	-0.0639521045
	0.0125787231	0.063936443	-0.0481566398
	0.0136100442	0.0543936758	-0.0106473318
	0.0139680969	0.014003685	0.1194059868
	0.0091857089	0.0465698126	0.0780570417
	0.0098808	0.0595621669	0.0457386906
	0.0119806215	0.1823286358	0.0351694974
	0.0129028295	0.176244615	-0.0024357853
	0.0128244297	0.1973057259	-0.0208620668
	0.0120339657	0.2218675639	-0.0884175984
	0.0101434797	0.2111787149	-0.0862893318
	0.014442537	0.2527575804	-0.096737797
	0.0145564996	0.2491124095	-0.1260056556
	0.0143875763	0.2132544324	-0.128359149
	0.0120113348	0.1460399546	-0.0832170849
	0.0135373021	0.1187794578	-0.1354588273
	0.0145839799	0.1249546203	-0.1252268183
	0.0128882811	0.0914000538	-0.1220674722
	0.0127718938	0.2520849374	-0.150564816
	0.0109096964	0.2784212992	-0.1018315742
	0.0118973722	0.2084248829	-0.1067799014
	0.0107003608	0.1704404194	-0.1132260341
	0.0126781373	0.1807779551	-0.0880876684
	0.0092350119	0.094785203	-0.0704693817
	0.0126142859	0.0762623821	-0.0643414033
	0.0115021402	0.0422054698	-0.0927794099
	0.317588713	0.044778799	-0.070120837
	0.990425525	0.0075717981	-0.0778699254
	0.9920072613	-0.0117011032	-0.107677956
	0.9927759026	-0.0216682865	-0.0939649961
	0.9937765104	-0.0110010538	-0.0969941752
	0.9933327837	-0.0591174287	-0.122815955
	0.996703167	6.58015782157223E-05	-0.123139668
	1	-0.0022425459	-0.1474120616
	0.9978274364	0.0853745364	-0.0852609014
	0.9947852007	0.060629546	-0.1218554084
	0.9938589515	0.0511754662	-0.1250795101
	0.9930304999	0.0226926826	-0.1568290359
	0.9946146609	0.0123227891	-0.1395352259
	0.9943277338	0.1018001717	-0.131626058
	0.9955659658	0.1196631993	-0.135584454
	0.995036565	0.0950310804	-0.1258579297
	0.9988757307	0.138680906	-0.0984856498
	0.9962424672	0.1073314391	-0.0535215553
	0.724843362	0.065513167	-0.070435467
	0.0105451777	0.082199435	-0.0594846005
	0.0096213532	0.0452818565	0.0461295258
	0.012417074	0.0345626213	0.0993702821
	0.0128955553	0.0598480726	0.1216480766
	0.0111198402	0.0110305011	0.1903510066
	0.0100626552	-0.0022622726	0.2286184278
	0.0099656657	0.0123707156	0.4252557556
	0.00917601	-0.0099845129	0.50666215
	0.0107157175	-0.0326087782	0.6216292305
	0.0121697509	-0.0171876232	0.9042032826
	0.0137878582	-0.0385337043	1.0434342661
	0.0116856119	-0.01233288	1.0510405241
	0.0094500052	-0.0422531894	0.9060765832
	0.0076540839	-0.0266001252	0.7537222494
	0.0118125065	-0.0111762742	0.653850418
	0.0129666809	-0.0023663556	0.5203842554
	0.008514057	0.0598497533	0.3981379055
	0.010931519	0.0469733497	0.3150470972
	0.0113671633	0.0390300097	0.2768241565
	0.0116589398	0.0161042002	0.313798221
	0.0097450147	0.0020861427	0.3731628101
	0.0140667029	-0.0165165403	0.2433741195
	0.014521745	-0.0171405277	0.2178781013
	0.0114479878	-0.0515525752	0.1290472556
	0.0099850636	-0.046740713	0.0827769717
	0.0112257203	-0.027209048	0.0253041992
	0.0107278411	-0.0449785208	0.0224555434
	0.0145880212	-0.0106043342	-0.0072783872
	0.0144223309	-0.0569145877	-0.0624809154
	0.0109274778	-0.0332385151	-0.0386096971
	0.009521939	-0.0361005742	-0.0440924525
	0.012383936	0.0317943662	-0.0837716535
	0.0113437241	-0.0084672211	-0.0957364437
	0.0103350339	-0.0264224997	-0.1185471061
	0.0132083463	-0.0245465868	-0.1153610486
	0.013599537	-0.0429845699	-0.1393277681
	0.0155773135	0.092663512	-0.1079682128
	0.0134039417	0.2233745576	-0.0899677114
	0.0142873539	0.3134093094	-0.1160164562
	0.0141434862	0.2389115062	-0.1091031381
	0.0130620538	0.2465765025	-0.1190905574
	0.0107545132	0.1690002576	-0.1634391356
	0.0102703742	0.1135576594	-0.1597652333
	0.0100683129	0.1355174357	-0.1366995709
	0.011283914	0.0897561556	-0.1315294213
	0.010658332	0.0905415935	-0.1451181263
	0.0077510733	0.1227797936	-0.1568387727
	0.0095566936	0.1531213553	-0.1418898258
	0.0129497077	0.1290274988	-0.1575793554
	0.010796542	0.0963438344	-0.127809723
	0.0112321863	0.012132569	-0.1154075113
	0.0128203885	0.0407923627	-0.1239098194
	0.0114762764	0.0375072817	-0.1364563338
	0.0094936504	0.0159635522	-0.1309096469
	0.0101895497	0.1262647171	-0.1418059661
	0.0125908468	0.1304140413	-0.1651397799
	0.0137328975	0.1107572945	-0.1615787557
	0.0104805181	0.0594935658	-0.1508238276
	0.0131210558	0.0620417357	-0.1260277577
	0.0107480473	0.0177963491	-0.0660810907
	0.0123111939	0.0033152873	-0.0518448601
	0.0088721097	-0.0190044467	-0.0362221937
	0.0091784347	-0.0348518507	-0.0860075087
	0.0107286494	-0.0533379813	-0.1039481768
	0.0123273588	-0.0544523772	-0.0884508691
	0.0123879772	-0.0248352384	-0.0242971378
	0.0135300279	-0.0459516006	0.0046575501
	0.0085003168	-0.0719781763	0.0227611302
	0.009218847	-0.0728712368	-0.0408384419
	0.0094952669	-0.0277745336	-0.0346335732
	0.0118892898	-0.0444576841	0.0605826679
	0.0111416628	-0.0709225348	0.1824961181
	0.0126999599	-0.0675292101	0.2215501555
	0.0113509983	-0.0486400513	0.4216922069
	0.0119943617	-0.057469238	0.461642012
	0.0123532226	-0.0677527588	0.6051102564
	0.0138711075	-0.048912898	0.8789109867
	0.0135453846	-0.0715052966	1.2557736086
	0.0121842993	-0.0197251054	1.4545148029
	0.0138840394	-0.0353933291	1.6381497797
	0.0152831122	-0.0626882059	1.5422713257
	0.0139349589	-0.047709087	1.6212464467
	0.011945867	-0.0474262666	1.4111374201
	0.010842612	-0.038964668	1.4881506148
	0.0114245487	-0.0455246066	1.5366761963
	0.0105136561	-0.0448981608	1.4052394108
	0.0104118172	-0.0699754418	1.1796428503
	0.0109161623	-0.0805257384	1.0083732412
	0.0095486111	-0.0582865947	0.7051598704
	0.0114940578	-0.0837358307	0.6924914747
	0.009528405	-0.0838038175	0.5810968256
	0.0119684978	-0.0729176115	0.5058254644
	0.0112814892	-0.0574133272	0.4348780329
	0.0118634259	-0.0690631485	0.3273606217
	0.0111020588	-0.108001375	0.3277530215
	0.0121608602	-0.0820035208	0.1896765257
	0.0113186685	-0.0715475528	0.1624390869
	0.0107157175	-0.1054562398	0.137651457
	0.0125261872	-0.089627675	0.1385314366
	0.0117672447	-0.0947719133	0.0964017754
	0.0136536895	-0.0930454007	0.0773714176
	0.0132754306	-0.0841729994	0.0200292021
	0.0108127069	-0.0660076215	0.0203172643
	0.0095332544	-0.0931973853	-0.014484096
	0.0085100158	-0.0667367588	0.0219712208
	0.0118779743	-0.07974321	-0.0348049602
	0.013256841	-0.0619597916	-0.0079290508
	0.0106559073	-0.0445441662	-0.0327242942
	0.0123823195	-0.0688649174	-0.0276096802
	0.0104182832	-0.0977633597	-0.0516870932
	0.0115037567	-0.0981848906	-0.0519380425
	0.013342515	-0.0781604358	-0.0998215194
	0.0131420701	-0.0394172085	-0.099078487
	0.012736331	-0.0389978221	-0.0832180147
	0.0124308142	-0.0768067993	-0.0815839071
	0.0105500272	-0.0844113616	-0.1091001093
	0.0115546762	-0.0559495577	-0.1079939913
	0.0139535485	-0.0708081985	-0.0886041054
	0.0145532666	-0.0708388209	-0.080578115
	0.0104021182	-0.0762284692	-0.1333877678
	0.0117292572	-0.0400832084	-0.1204626588
	0.010658332	-0.0924608499	-0.0578969812
	0.0126611641	-0.0912480263	-0.0439453507
	0.0123233176	-0.0590344049	-0.0235035208
	0.0120347739	-0.0713619404	-0.0333015749
	0.0117017768	-0.0583785896	-0.0695136317
	0.0122085467	-0.0681246035	-0.0452466926
	0.012209355	-0.0658333568	-0.058519234
	0.014047305	-0.0696353509	0.0001397315
	0.013345748	-0.0753899161	0.0108530032
	0.0068822095	-0.0561443193	0.0139608005
	0.0052414714	-0.0595416729	0.0044630013
	0.0121770251	-0.0423164543	0.0467407228
	0.0148102886	-0.0310841789	0.0092304584
	0.0116985439	-0.0896231423	0.0090042465
	0.0123701958	-0.0644132889	0.0255870054
	0.0120339657	-0.0478772038	0.0280491846
	0.0125690242	-0.0281056189	-0.0078922685
	0.0146284334	-0.0470728474	0.0207757371
	0.0150204324	-0.0455625834	0.0346653089
	0.0142170365	-0.049961397	0.1188767461
	0.0135793309	-0.0092832141	0.1009216829
	0.0118585765	-0.0351313754	0.0822000989
	0.0121883406	-0.0614996076	0.0481649273
	0.0131016579	-0.0512849481	0.0006223129
	0.0144732503	-0.0643140666	-0.0177808025
	0.0107973502	0.0433925464	-0.0268962116
	0.0090208269	0.2153151148	-0.0653930045
	0.0109274778	0.2750061011	-0.0400683443
	0.0118424115	0.2827042461	-0.0617329545
	0.0123491814	0.1774077281	-0.0755094635
	0.0121592437	0.1491759254	-0.0460557303
	0.0114544538	0.2319519127	-0.0649735862
	0.0127516876	0.2617789341	-0.0624321062
	0.01058559	0.2023729878	-0.074383632
	0.0109517251	0.1827658832	-0.097022133
	0.0128696914	0.1095000916	-0.1051813467
	0.0136254009	0.099127906	-0.0886011694
	0.0128373616	0.1094904538	-0.0697123729
	0.012196423	0.1065561708	-0.0602302052
	0.0114795094	0.0690505537	-0.1240248704
	0.0131065073	0.083813974	-0.0906052267
	0.0130491219	0.0411796361	-0.0995653126
	0.0137531037	0.0677921899	-0.066524916
	0.0162627056	0.0664092616	-0.0567659724
	0.0126967269	0.0360388522	-0.0722036847
	0.0076645911	0.0394317958	-0.0766014501
	0.0058379565	0.0212656691	-0.0814011669
	0.0171865301	0.0423697316	-0.0444712411
	0.0144134402	0.0546618628	-0.1089229906
	0.0121018583	0.0252897336	-0.1042509061
	0.0105573014	0.0710619832	-0.0855142074
	0.0130087097	0.0757972409	-0.0607708745
	0.0159402157	0.0773426211	-0.0286901866
	0.0129464748	0.0503341797	-0.0717528597
	0.0118157394	0.0596194956	-0.0778167118
	0.0104894088	0.063617866	-0.0173134688
	0.0117898756	0.1001653796	-0.0300840091
	0.012374237	0.0214371822	-0.0304615793
	0.013029724	0.0161874857	-0.0334838766
	0.0128866646	0.0318076077	-0.0453887085
	0.0108054327	0.0241460031	-0.0507145855
	0.008418684	0.0127484307	-0.0319978209
	0.0088219985	0.0610143728	-0.0704203819
	0.0115676081	0.0415723801	-0.0620109127
