# Supplementary material for: Ciliary and rhabdomeric photoreceptor-cell circuits form a spectral depth gauge in marine zooplankton
Source: eLife. 2018 May 29;7:e36440. doi: 10.7554/eLife.36440 (PMC6019069; doi:10.7554/eLife.36440)
Supplement: Figure 2—figure supplement 2—source data 1. [file elife-36440-fig2-figsupp2-data1.zip › Figure-2-figure-supplement-2_source_data/Figure-2-figure-supplement-2_E_Source_data.csv]

Time_(frames)	405_488_treatment	cPRC	RGW	SN_early	SN_late
	0.0053953505	1.073582707	0.3410458305	-0.2555450157	-0.4047822789
	0.0087525366	0.9841251196	0.3253676151	-0.2328656574	-0.4240494214
	0.007753925	0.9397739118	0.3080621229	-0.2644113206	-0.4376662172
	0.0049538965	0.9138535497	0.289109187	-0.2468371801	-0.4480956681
	0.0049627968	0.8799701734	0.3392794714	-0.2421196338	-0.4410814566
	0.0121328634	0.9031963551	0.3494221059	-0.3047055661	-0.3944940678
	0.013829257	0.8484464201	0.2840141446	-0.2285685781	-0.3360388423
	0.0120865819	0.7857740224	0.325140196	-0.1469427006	-0.4221461064
	0.0143116522	0.9094339706	0.2461133558	-0.0747835977	-0.3945255241
	0.0077236641	0.9554501671	0.2573024823	-0.1045624319	-0.4501268831
	0.0190270213	0.9147904006	0.2127229816	-0.1888204936	-0.4421567644
	0.0172914664	0.9122550608	0.2088604665	-0.1740746374	-0.4040490881
	0.0121186229	0.8678616199	0.2410552615	-0.1954349189	-0.3723318128
	0.0141745879	0.9198797988	0.2454605807	-0.1977318291	-0.4021485852
	0.0189148777	1.0222035391	0.2355578799	-0.2246083708	-0.4033951864
	0.0265958204	1.0857685288	0.2664357631	-0.2109144182	-0.3720030145
	0.0344814696	1.0814385317	0.2039690404	-0.2347009829	-0.374407456
	0.0164334793	1.0689185406	0.2516395268	-0.2552657742	-0.4051345018
	0.0071220051	1.1223474764	0.2806949441	-0.2710586274	-0.4239648514
	0.0299441062	1.1330218454	0.2927758083	-0.2660856842	-0.408953878
	0.0203674036	1.1165568024	0.2867236932	-0.2953857007	-0.4009722437
	0.0258481968	1.1711203156	0.3058368596	-0.2713296535	-0.3662988343
	0.0305493254	1.1813033351	0.2714063345	-0.2688164446	-0.4116269057
	0.021171989	1.2382770848	0.2863680322	-0.242289736	-0.3855233466
	0.0180230695	1.2284500011	0.2620044523	-0.2512716152	-0.369762317
	0.0253622414	1.1497238143	0.2121026584	-0.2301083302	-0.4237897673
	0.0191053437	1.1122481367	0.2446869288	-0.2844071841	-0.4230428263
	0.0256488305	1.1715888416	0.2722476523	-0.2516603722	-0.3838006397
	0.0128769269	1.1710444378	0.2173324791	-0.2408192249	-0.3935312328
	0.0117857524	1.2350360705	0.246969068	-0.2445164982	-0.4088992606
	0	1.1407793989	0.2678741407	-0.2396672595	-0.4009307765
	0.0235821852	1.2257523556	0.3005485518	-0.2663369265	-0.4610402039
	0.0260084019	1.2448310607	0.3632550336	-0.2593791059	-0.3982679947
	0.0228594824	1.184731042	0.3163338789	-0.2597468631	-0.4080392799
	0.0206077112	1.1623313652	0.2832316302	-0.3154753659	-0.391511913
	0.0213215138	1.2017993336	0.3417571883	-0.3024520725	-0.4188523326
	0.0173929296	1.1121527129	0.2694716521	-0.2766353519	-0.4184614837
	0.0121666845	1.1182404574	0.2689796517	-0.2888730432	-0.4239009421
	0.016488661	1.1119208112	0.2307659964	-0.2794247171	-0.4086420791
	0.0257645342	1.0577336995	0.2424067873	-0.3198855879	-0.4407548033
	0.027120937	1.0255946406	0.2345960808	-0.3512874787	-0.4585780998
	0.0392217594	1.056375601	0.20389737	-0.3111271132	-0.4203310216
	0.0318594468	1.0752846807	0.2179563063	-0.318972676	-0.438737334
	0.0201039553	1.0031378603	0.1892796697	-0.3371089701	-0.4169418217
	0.0143241126	1.0080353617	0.274088536	-0.3767165358	-0.4220550169
	0.0239292962	1.0379911705	0.2001032309	-0.358997562	-0.4196885502
	0.025663071	0.9894555329	0.2547255201	-0.3548406988	-0.4109457207
	0.0299565666	0.9385720299	0.2917017433	-0.361883528	-0.3986219264
	0.0075812596	0.9856590781	0.2090550066	-0.3506668718	-0.4053010791
	0.0164993414	0.8926370219	0.1793078516	-0.378131265	-0.4457751339
	0.0222489231	0.9399300446	0.2795702037	-0.3448946104	-0.4266013274
	0.0243458293	0.9048865562	0.3414934249	-0.3432738888	-0.4313096571
	0.0312417672	0.9364763356	0.3257854922	-0.3542244289	-0.4269649485
	0.025253658	0.8500251437	0.2158139412	-0.3398106649	-0.4231251496
	0.0273843853	0.8400720515	0.1865320827	-0.3674450278	-0.4047426576
	0.0163818577	0.9202113988	0.3262791925	-0.3313296747	-0.4174246148
	0.0361476023	0.8664344324	0.1704652618	-0.3284947516	-0.4367260693
	0.0293317669	0.9317032288	0.2541164883	-0.3124306765	-0.4612635569
	0.0209512621	0.8159428993	0.2856829458	-0.3450705006	-0.3929373129
	0.0233329773	0.8234070033	0.3194325974	-0.3631126889	-0.3975085683
	0.0237815515	0.8341358025	0.2529872134	-0.3139197531	-0.4225529101
	0.0216561643	0.8451547273	0.2778524715	-0.3151352723	-0.3726499303
	0.0218964719	0.8013587093	0.2744063844	-0.2959323968	-0.4457029944
	0.0306561287	0.8942635625	0.2570264181	-0.3285032691	-0.4231754727
	0.0232137136	0.773386243	0.2623608204	-0.3223552301	-0.4375240724
	0.0410356367	0.8335553975	0.3355826046	-0.3114785508	-0.3862088255
	0.0305760262	0.7941063869	0.2815311178	-0.3367560785	-0.3973718628
	0.0241802841	0.786345297	0.2898726049	-0.3216479617	-0.4351770886
	0.0302093346	0.808353603	0.2396096784	-0.3668974405	-0.4236752862
	0.0271031365	0.8589004127	0.2421416074	-0.3197198809	-0.4194247269
	0.0202570401	0.9711731854	0.2583885537	-0.2843196674	-0.432680566
	0.0316244793	0.9746080704	0.1610352232	-0.3138911429	-0.4203565809
	0.0332941721	0.8816637926	0.2094636758	-0.3123827161	-0.4043802379
	0.0326622521	0.8602912083	0.0978578265	-0.3121459092	-0.4005893132
	0.0371871551	0.8070908735	0.1384501749	-0.3145336838	-0.4275075493
	0.0358681334	0.8431104834	0.1770434363	-0.3056741139	-0.3497293891
	0.0419434654	0.823745262	0.1207688046	-0.3019198129	-0.4266592794
	0.0437377621	0.7747628703	0.1504105214	-0.2975897273	-0.3752767716
	0.0257307131	0.7531894665	0.240606275	-0.2950118292	-0.4277820771
	0.0287318879	0.7001186524	0.2161955043	-0.2063854569	-0.4429195014
	0.0290166969	0.7332329387	0.1593052631	-0.184075739	-0.4456806063
	0.0364270711	0.7287363723	0.2099917845	-0.1973999156	-0.4098407976
	0.0220548969	0.6932848926	0.2461839737	-0.2756198502	-0.4114670904
	0.0226601161	0.7404541446	0.2602050265	-0.2791666667	-0.4336684303
	0.0117946527	0.7575516108	0.1736853735	-0.2514145669	-0.4068193841
	0.0344743494	0.72114223	0.1921776417	-0.2817380705	-0.3709579819
	0.0374185624	0.7829580924	0.1305465896	-0.3064368815	-0.4199424503
	0.0356865677	0.743557317	0.225051818	-0.3403352789	-0.445610959
	0.0318416462	0.6384698311	0.2206117161	-0.343780072	-0.4388080302
	0.0358948343	0.7211089034	0.1946467334	-0.3190646663	-0.4132041699
	0.0432375663	0.7278359969	0.2623919308	-0.3352501965	-0.4270806043
	0.0332158496	0.6890048233	0.2237687436	-0.3391672409	-0.398514727
	0.0317134821	0.7007905859	0.1541286891	-0.3194962293	-0.426756376
	0.0343194845	0.6592652869	0.1179107165	-0.3463885758	-0.4197642853
	0.0343123643	0.6071657962	0.1974613848	-0.334631212	-0.386327092
	0.0335095589	0.656532285	0.1573466746	-0.3529630575	-0.3753169516
	0.038196447	0.6422014695	0.2364172579	-0.3260831569	-0.4252913235
	0.0338228488	0.6634031378	0.1776323427	-0.319823638	-0.436009646
	0.0346808359	0.600844123	0.1869776439	-0.342654591	-0.403125893
	0.0323329417	0.5673575982	0.1439904747	-0.3312611967	-0.4154294147
	0.0322706398	0.6702030043	0.2139354661	-0.3109984914	-0.3910759872
	0.0404304176	0.62292169	0.2272742341	-0.2941448181	-0.4277268598
	0.0361992239	0.6630877168	0.203567681	-0.2962303582	-0.44318097
	0.0470842679	0.6410167253	0.2852700362	-0.2931865498	-0.391449728
	0.0309729787	0.6527419863	0.2293273608	-0.2855228148	-0.4135585972
	0.0271600983	0.6144241246	0.2431729688	-0.3274739442	-0.4091769363
	0.0317188223	0.6373757587	0.2838107663	-0.3055379275	-0.4089619565
	0.0365392146	0.6757512383	0.2939086406	-0.3371029169	-0.4215013759
	0.0412047421	0.6506015175	0.2140722866	-0.3382414433	-0.4644817193
	0.0370376304	0.6430715036	0.2646467601	-0.3429905298	-0.4320551407
	0.0390045925	0.6406000966	0.2866572073	-0.338490095	-0.4290227441
	0.0334419168	0.6342195578	0.293215023	-0.3281765567	-0.4575525382
	0.0298889245	0.6735836779	0.1721365173	-0.2845505476	-0.4731152404
	0.0280483463	0.658995525	0.3108115741	-0.3450297606	-0.4260090368
	0.039399765	0.6330602676	0.1981855618	-0.3070979524	-0.4606754645
	0.0284969205	0.6949169451	0.2284836406	-0.3282227154	-0.4679518585
	0.0394709673	0.6450227821	0.2617966999	-0.3075366661	-0.4422190417
	0.0438071843	0.5539425555	0.2088827706	-0.2903575679	-0.4178094523
	0.0432571469	0.5621194718	0.1491238676	-0.2831388771	-0.4452514401
	0.0432108655	0.5645961941	0.1537641358	-0.2701111521	-0.4392796215
	0.0341628395	0.5457786724	0.1902829194	-0.245992508	-0.4668620771
	0.0458898501	0.508216229	0.1164180473	-0.2090913458	-0.4508467323
	0.0481184805	0.5812990438	0.1392920716	-0.1355143644	-0.4333004017
	0.0366210972	0.5666227056	0.1270221729	-0.1212262534	-0.4077359907
	0.041519812	0.5877412107	0.1422416072	-0.0182549123	-0.4284166006
	0.0370269501	0.6116916795	0.1688091964	-0.0498794204	-0.4524601999
	0.0403040336	0.6040433705	0.1488043246	-0.0710720525	-0.4211870298
	0.0311954858	0.6519871679	0.1990169204	-0.0688822639	-0.4142362014
	0.0275819716	0.6169297892	0.2339705578	-0.116919997	-0.4090698408
	0.032753035	0.5811100943	0.2317308708	-0.1230905955	-0.3906469977
	0.0414361494	0.5877263128	0.2774115734	-0.1707452308	-0.4238201691
	0.0378012745	0.6236369513	0.268363638	-0.2159966225	-0.4046036357
	0.0488589839	0.6202300702	0.3469518006	-0.2170195628	-0.4084659857
	0.0408451707	0.6105090183	0.1922480014	-0.276940934	-0.365105138
	0.0459539321	0.6100595527	0.1767437023	-0.2263642781	-0.3843127101
	0.0445085265	0.5445716909	0.1980533681	-0.271349086	-0.3929167492
	0.0494214817	0.5920389041	0.2172414392	-0.2980686947	-0.3860959919
	0.0466677347	0.6079726677	0.2547881192	-0.3041340166	-0.4010536177
	0.0354783011	0.7088695214	0.3614948617	-0.2683944103	-0.2907235691
	0.0352433337	0.7196803343	0.4799244088	-0.2652945795	-0.3312661086
	0.0413702873	0.7294109896	0.3656586287	-0.3034172267	-0.3921706856
	0.0475648831	0.7640715222	0.4322214633	-0.3129196418	-0.3960474326
	0.03259639	0.7860365895	0.3879254293	-0.3399237592	-0.4249976623
	0.0448663178	0.7743094499	0.3263300208	-0.1882613005	-0.4188141753
	0.0534657695	0.7400600206	0.3390093377	-0.1531942004	-0.4481018849
	0.0478212112	0.8791759306	0.3559055153	-0.1548890634	-0.3922620344
	0.0447132329	0.734030275	0.327021382	-0.2093581103	-0.4173381279
	0.0436309587	0.8575215794	0.3086003299	-0.2162606806	-0.4023473297
	0.0515272883	0.8440207218	0.2809977798	-0.2194702016	-0.3732749989
	0.0440848731	0.9198363964	0.2796618858	-0.2906146044	-0.4082499864
	0.0504022927	0.8867908015	0.3829639192	-0.2477255322	-0.4104522679
	0.0489586671	0.907195677	0.2680141896	-0.300160416	-0.4062262256
	0.0527644274	0.8618183951	0.2212156957	-0.2840425	-0.4114883051
	0.057437075	0.8160181476	0.3062342439	-0.3405976966	-0.4236691474
	0.0441471751	0.8746760288	0.4227692267	-0.2786747593	-0.4292552629
	0.0459966535	0.9141126995	0.4231970824	-0.2557054356	-0.4003974971
	0.0576453416	0.9213263085	0.3339767202	-0.3059893929	-0.3680842284
	0.0497009506	0.8610114628	0.3580920969	-0.2719609466	-0.4159713188
	0.0424739222	0.9095535334	0.4215271454	-0.2635363221	-0.4183432957
	0.034935384	0.8674548589	0.270279422	-0.2958425316	-0.3990690331
	0.0281142084	0.8070079011	0.3474141466	-0.3026894649	-0.4199532363
	0.039113176	0.7984599874	0.439190061	-0.301312794	-0.3712300637
	0.0398394389	0.8801743494	0.4151948786	-0.293462556	-0.3530620009
	0.0425504646	0.8165903006	0.374157534	-0.2966222739	-0.3427935582
	0.0537007369	0.8278757087	0.3694639338	-0.2746829045	-0.3973255175
	0.0480846595	0.8862680434	0.3713990318	-0.2976557884	-0.4295259552
	0.0359446759	0.7927480197	0.3845997224	-0.3006187084	-0.3990625233
	0.0505482573	0.7948115451	0.3591192467	-0.3021590821	-0.4000981401
	0.0407187867	0.8051614697	0.3278666809	-0.2951623166	-0.4284727757
	0.0476859269	0.8188722274	0.3370391889	-0.2887455581	-0.4467742953
	0.0451315462	0.7202168851	0.2402588214	-0.3090205865	-0.4946207512
	0.0547919114	0.6874323919	0.3594490566	-0.3190775326	-0.438128565
	0.0429171562	0.6993347581	0.2476869965	-0.3052134364	-0.4820976492
	0.0450567838	0.6055528164	0.2993327417	-0.3104953489	-0.4453341222
	0.053513831	0.603021978	0.2458262891	-0.3007603374	-0.4599975345
	0.0425682652	0.6024570195	0.1940495345	-0.3263790688	-0.4311304758
	0.039841219	0.6780709031	0.2095055353	-0.2914791694	-0.449100123
	0.0507796646	0.6642716693	0.2101976584	-0.2991450187	-0.4243804175
	0.0489141657	0.6524285118	0.2821131827	-0.3195905503	-0.469063055
	0.0525241198	0.7385979879	0.2305023162	-0.2857884826	-0.4517817992
	0.0474117982	0.7035414127	0.1700369966	-0.3131284618	-0.4284574752
	0.0539143437	0.7171112669	0.2016611833	-0.3116509358	-0.4848088021
	0.0464754886	0.7304425776	0.1726146772	-0.315899522	-0.4106373792
	0.0386005198	0.7222711335	0.3287092158	-0.3001256158	-0.4482386482
	0.0611502723	0.7517194052	0.2695090713	-0.2856489284	-0.431082443
	0.0460838763	0.7635065249	0.2842609098	-0.3219515416	-0.4393103145
	0.0601249599	0.6761683921	0.174277853	-0.3281642736	-0.4499093666
	0.0518637189	0.6979963467	0.1678352475	-0.3135708676	-0.439977178
	0.0355833244	0.6294033824	0.1896574334	-0.3031738885	-0.4181940177
	0.0614991634	0.5945144776	0.1540953172	-0.2980556601	-0.4730765403
	0.0572697497	0.6458310875	0.1703359198	-0.273509877	-0.4511498362
	0.0479493752	0.6272603839	0.1788447466	-0.2388314333	-0.4207488031
	0.042689309	0.6061530232	0.1905737617	-0.2868182779	-0.4361446978
	0.0402470718	0.5559470964	0.1641363488	-0.2832994681	-0.4223653937
	0.0543184165	0.6059167299	0.1738676667	-0.292646425	-0.4569679439
	0.0453220122	0.5135651667	0.1887034492	-0.2599428606	-0.4116905255
	0.0370091495	0.5808406592	0.3023875627	-0.2047210805	-0.3961706597
	0.0443251807	0.5285156742	0.3223745046	-0.2882737783	-0.4705314156
	0.0533447257	0.5625312963	0.305544034	-0.2940721367	-0.4013337316
	0.0438481256	0.5927572979	0.304714128	-0.2964048337	-0.4261480922
	0.0458827299	0.6434269965	0.3211015031	-0.2866052323	-0.4402380177
	0.055411371	0.6500989824	0.3313161676	-0.2689738276	-0.4539682329
	0.0465342305	0.6442989013	0.362871744	-0.2571309821	-0.411050704
	0.048132721	0.6697500283	0.3668158473	-0.2776532759	-0.4286315948
	0.0447488341	0.5082933784	0.3876491466	-0.2753616342	-0.3865304799
	0.0563459005	0.5450826464	0.2900802477	-0.2910658991	-0.3837018623
	0.0510520132	0.5749801057	0.2658483676	-0.2929961302	-0.358565433
	0.0587578767	0.5873149186	0.2822833147	-0.3192811062	-0.373285175
	0.0592705329	0.6355862015	0.2833740199	-0.3064490534	-0.3281089342
	0.0486204564	0.5789449624	0.3792353557	-0.2953500066	-0.3150048871
	0.0402951333	0.6520984718	0.3522548113	-0.271189501	-0.3508521601
	0.0465591513	0.6190432247	0.3762724303	-0.2933867683	-0.3641748676
	0.0500569618	0.7038585371	0.4067277618	-0.2938389041	-0.4105383654
	0.0496902702	0.6726188537	0.4004143295	-0.244988632	-0.4090527098
	0.0455302788	0.7331735073	0.3315320154	-0.2570753584	-0.391530094
	0.0285236213	0.7377752018	0.3391153724	-0.2618929633	-0.414300315
	0.0595090605	0.7556845532	0.3218078033	-0.2721112359	-0.3819184502
	0.0500249208	0.7747930668	0.4448496871	-0.2534926233	-0.388273859
	0.0480134572	0.8061188555	0.3885541049	-0.296976882	-0.3872854496
	0.0615703656	0.763831403	0.4099387483	-0.2174685357	-0.4160076678
	0.052342554	0.777277616	0.4156913513	-0.2533541868	-0.405886721
	0.0480294777	0.8190461036	0.4507934943	-0.2516792136	-0.3918837449
	0.0337160454	0.7955838754	0.453568742	-0.2805522368	-0.4042214257
	0.0590693866	0.8934547646	0.5457922865	-0.252560692	-0.4216849125
	0.0394033251	0.840462365	0.4284083139	-0.3092614099	-0.4287643132
	0.0505607177	0.8789103428	0.522733476	-0.3001399931	-0.4258850824
	0.0564722845	0.9720503898	0.5290904106	-0.2905172071	-0.4624375987
	0.0479475951	0.9603369549	0.493179316	-0.3004193295	-0.4163007768
	0.0540442878	0.9517639696	0.5488454317	-0.3033368836	-0.4388896819
	0.0595856029	0.8979839262	0.5166506971	-0.293526793	-0.4105672774
	0.0580102531	0.9032485891	0.3426871862	-0.3374664311	-0.4285591618
	0.0618854356	0.8833734494	0.3659620479	-0.2504828242	-0.4217868791
	0.0662572537	0.8030156416	0.3597632042	-0.2548350472	-0.3560538618
	0.0658781017	0.7907974807	0.4553820867	-0.2479927646	-0.3716402043
	0.0606287159	0.7971544671	0.3697362544	-0.2000522916	-0.3997276481
	0.0535369718	0.7487049518	0.3619450788	-0.2065457241	-0.4016256122
	0.0568407562	0.8219104935	0.2882219061	-0.1570915855	-0.3706992012
	0.0579016697	0.8313376376	0.2895680502	-0.1585872531	-0.4297947566
	0.0448075759	0.8639744321	0.2303249479	-0.2159892058	-0.3716705663
	0.0559667485	0.8251642233	0.2680322106	-0.2221618381	-0.4200923877
	0.0598187903	0.8376258452	0.2097098673	-0.0877045667	-0.3949854365
	0.0588077183	0.8612782717	0.2041127978	-0.0083170487	-0.4377709619
	0.0592278116	0.8659974742	0.241952271	0.0410029177	-0.4144275574
	0.0548684538	0.8555348053	0.1719956887	-0.0186304118	-0.4183913688
	0.0575759194	0.8448109578	0.1651304169	-0.1000422622	-0.4512803286
	0.0657890989	0.8594912211	0.182493187	-0.0576571033	-0.4439324217
	0.0518797394	0.8964184669	0.1303235004	-0.0716416274	-0.4305296633
	0.06550607	0.9003669721	0.2106480428	0.0065287649	-0.4457659485
	0.0543540176	0.8495165432	0.2233583506	-0.0280048603	-0.4657351034
	0.0466196732	0.8297928919	0.2391479206	-0.0442082685	-0.4438671906
	0.0556445584	0.8347203014	0.1892655794	-0.0106692615	-0.4505405831
	0.0636494713	0.8280520662	0.2161222371	-0.0142628535	-0.4202640205
	0.058417886	0.7935611379	0.2132275552	-0.0758803115	-0.422553809
	0.0595927231	0.8534077626	0.1634993028	-0.0770924011	-0.3800446315
	0.0572181281	0.8237437111	0.1703325332	-0.166952106	-0.4328804742
	0.0508829079	0.8729570441	0.2223251728	-0.1907611083	-0.4128808655
	0.0602566841	0.8057195135	0.2177591217	-0.2349068991	-0.43652567
	0.0684396027	0.8379465998	0.1990729404	-0.2287960577	-0.4693483061
	0.0558937662	0.7983628071	0.1735553548	-0.2507293146	-0.4398756508
	0.0672932465	0.7465939295	0.1764956999	-0.2279809419	-0.4356423749
	0.0635569084	0.6641804517	0.213641307	-0.1494921165	-0.426166459
	0.0627576631	0.6750387476	0.1924822042	-0.0837791742	-0.4146763249
	0.0600448574	0.6958011173	0.2864870652	-0.0718020087	-0.4111252149
	0.05949304	0.7476700672	0.1903735929	-0.1191387882	-0.4559392382
	0.0560735519	0.6782535988	0.2571785051	-0.1321668013	-0.4198230605
	0.0521360675	0.6958882905	0.201804047	-0.189511174	-0.4469780919
	0.0582381003	0.6975816634	0.2169488599	-0.2150387948	-0.4376142532
	0.0600911389	0.7126067774	0.2038888865	-0.1803360477	-0.4523520301
	0.0558599452	0.737039012	0.1876960474	-0.1999235779	-0.4338614515
	0.0639360604	0.7145948525	0.2666880127	-0.1954683474	-0.442586102
	0.0581223967	0.6831614504	0.3674933384	-0.2337834231	-0.4053039419
	0.0673964897	0.6480467254	0.2257904592	-0.2347376484	-0.3717328397
	0.0552707466	0.6266425951	0.2886497086	-0.2373651101	-0.458274576
	0.0656377942	0.6653634345	0.3306388624	-0.256570248	-0.4002323376
	0.0736213464	0.610163208	0.3033195509	-0.2146564433	-0.393397971
	0.0649738332	0.6132331391	0.3497784446	-0.16029186	-0.3595718049
	0.0513777635	0.711498346	0.2586189591	-0.201144685	-0.3990141656
	0.0586759942	0.5716598068	0.2863918449	-0.2315966817	-0.4121025357
	0.0616486881	0.6942339246	0.3041662444	-0.212982348	-0.4237762479
	0.0578286874	0.6341020192	0.3743174448	-0.2255941145	-0.4329962908
	0.0458560291	0.6593837061	0.3698719076	-0.2501612283	-0.4651149661
	0.0554647727	0.7193918781	0.2923356234	-0.2499217072	-0.4128474724
	0.0555413151	0.7439144089	0.4212719838	-0.2804954221	-0.4077307954
	0.0545355833	0.7171488131	0.3325180034	-0.2834042891	-0.3964619087
	0.0526416035	0.6591114572	0.301717388	-0.3113598512	-0.4152899444
	0.0598312507	0.6815931977	0.3911974695	-0.3156515783	-0.4304134166
	0.0604186692	0.6772684052	0.3779296015	-0.3399108133	-0.3752399148
	0.0657036562	0.6213452476	0.410204625	-0.3227827962	-0.3625605292
	0.0561144932	0.6834155897	0.5398299428	-0.3218809162	-0.3332924787
	0.0624603937	0.6938291156	0.3959788133	-0.3268118346	-0.3843197261
	0.0644967781	0.6813755412	0.4617872651	-0.327183034	-0.4008150196
	0.0557211008	0.7209607683	0.4369883574	-0.3091604638	-0.3997885156
	0.0700879348	0.7004466221	0.463919001	-0.3262357992	-0.3758542191
	0.065917263	0.7020413462	0.3796536094	-0.350568483	-0.3743593072
	0.05506426	0.6836090634	0.3642199183	-0.3326259401	-0.4122175355
	0.0689718395	0.6473988685	0.2483729635	-0.3337828066	-0.4174826662
	0.0572626295	0.7026270279	0.2361587479	-0.3053633391	-0.416749946
	0.0630620528	0.7606570354	0.2246894034	-0.3143391165	-0.4206082195
	0.0511766172	0.7572070778	0.3223413471	-0.3054267217	-0.4074156483
	0.0645199188	0.771426445	0.2824193047	-0.3206053734	-0.4360501005
	0.0659902453	0.6635089681	0.2977512505	-0.3275445805	-0.4294188274
	0.0678326035	0.7204073206	0.2113439788	-0.3127699504	-0.4246367344
	0.0674142903	0.8170201936	0.2728852006	-0.2702185339	-0.3397200553
	0.0632489587	0.8033783119	0.1822256214	-0.262959847	-0.3649494674
	0.3049592367	0.7596106023	0.404802943	-0.3104012314	-0.3963671366
	0.546804799	0.7866354264	0.4211527648	-0.1734746954	-0.394339269
	0.5457385453	0.7942944925	0.3078717761	-0.2363405062	-0.345105193
	0.5485385738	0.8089579906	0.2416406555	-0.1492066684	-0.3471435892
	0.5343194845	0.8336552925	0.2359896871	-0.0470187602	-0.1975174787
	0.5266723628	0.8474639253	0.1683093962	0.1305989445	-0.1911534274
	0.5256150094	0.7718140632	0.2011074018	0.2357777563	-0.1070566798
	0.5429064758	0.8156276506	0.1252438507	0.5730544953	-0.1255221586
	0.5389369504	0.8085753354	0.1738597133	1.0098479618	-0.1048454571
	0.5302449357	0.7610310699	0.1312522308	1.3524214814	-0.0016601598
	0.526866389	0.7974664583	0.2027257337	1.5203426669	0.0503344987
	0.53037844	0.8075772599	0.1873984519	1.4524553466	0.0021691372
	0.5515450888	0.8185155609	0.1348738937	1.3268727402	0.0124359486
	0.5437484425	0.8038378051	0.1764207873	1.2292773512	0.021256988
	0.5440207911	0.8974892632	0.1414078914	1.4013550722	0.0294414616
	0.5531524796	0.8107467315	0.1603917985	1.3279133788	0.0101118414
	0.5451600271	0.938816955	0.1517549073	1.2488641901	-0.0485475998
	0.5411513404	0.9605014198	0.3140190243	1.3125202776	0.0344826596
	0.5481701022	0.9895064238	0.222474619	1.0537273376	-0.062600394
	0.541518032	1.0406493312	0.2243878736	0.8640067394	-0.1225057791
	0.538260529	1.0905913892	0.2579644869	0.637196874	-0.2096218528
	0.5432713874	1.0459179253	0.2958154042	0.4641666907	-0.1996216825
	0.5477731496	1.1130064576	0.2245222611	0.3601174212	-0.2450194701
	0.5280857275	1.1835313539	0.2257143854	0.2965483968	-0.2517409147
	0.5348285806	1.298401008	0.2510626939	0.2238818393	-0.2869632355
	0.5334970985	1.3976239153	0.1870730696	0.1230159978	-0.1554434072
	0.5375823276	1.4840734348	0.2058975655	0.0400561396	-0.085920928
	0.320791057	1.5846631982	0.3005977576	0.0414728426	-0.0460959224
	0.0544359002	1.8135003035	0.3686576657	0.0643940604	0.1571995713
	0.0598775321	1.9879750222	0.3903663562	0.0308920968	0.1163676313
	0.0468101392	2.3168726666	0.5175312478	0.0374742017	0.2392574728
	0.0431165225	2.7621064401	0.7700734948	0.0718264224	0.6113763219
	0.0589358824	3.456782059	0.7050948179	-0.0093560592	1.0876006925
	0.0539908861	4.1422029273	0.8785569383	0.0410233308	1.4308353586
	0.0621097227	4.7952924999	0.8018283367	-0.0313974807	1.5826373092
	0.0602015024	5.302559441	0.8997338546	0.0259847949	1.7542115941
	0.0568959379	5.8248990556	1.084083436	-0.0337077695	1.901119901
	0.0657374773	6.5974769757	1.1091299512	0.0624723008	2.0580432837
	0.0568122753	6.8675574963	1.1455651747	-0.0159350749	2.0298475886
	0.0567108121	7.0303539376	1.1872980705	0.0006478573	1.9945030289
	0.0486026558	7.2160839617	1.2133354868	-0.0008897125	2.03715258
	0.0540318274	7.3812103486	1.2346544586	0.0461362384	2.2662682096
	0.0468742212	7.4833255636	1.4969947721	0.0209477984	2.0727193012
	0.043892627	7.4645195345	1.3584415513	-0.008779954	2.1148275376
	0.0468920218	7.4584809951	1.3784365228	0.0324035856	2.1105496491
	0.0638132365	7.6851449397	1.4093157901	0.0167121534	2.197912104
	0.0653618854	7.3340990518	1.2251760559	-0.0075301742	2.1643836743
	0.0584695076	7.5071329483	1.302280143	0.042485074	2.2079259323
	0.065538111	7.3991985503	1.3923856727	0.0517390182	2.1341984254
	0.0636548115	7.2142591833	1.2063655398	0.0158835846	2.0647614436
	0.0576079604	7.1897637643	1.353942457	0.0456415166	1.8899433619
	0.0650468155	6.877934966	1.2643672294	0.0579148712	1.8763795012
	0.0640855851	6.9658939989	1.3594753344	0.060856826	1.9893642948
	0.0606910178	7.0134061162	1.3740940889	0.0894889704	2.0015397069
	0.0502812489	6.7953356868	1.1875960374	-0.0027444996	1.770774152
	0.0565523871	6.8601531736	1.1374250133	0.0392697135	1.9924525129
	0.0681939549	6.7695527649	1.1054734308	0.0439954003	1.9050827785
	0.0559062266	6.7673924274	1.1514653335	0.0686172159	2.0442667413
	0.0568425362	6.9487103835	1.027291698	0.0568311053	2.1112938008
	0.063797216	6.9077486423	1.1127072801	0.0500688923	2.0367273741
	0.0511036349	7.1142551363	0.9911408758	0.1332003654	2.1107876999
	0.0639236	7.1369478636	1.1059207816	0.0418173544	2.0456385165
	0.0568478764	7.0891845873	1.117583667	-0.0090900764	2.0509895628
	0.0587454164	6.8126590094	1.0114087566	-0.0592180198	1.83290576
	0.0547741109	6.9320004377	1.1372133549	-0.0461407493	1.7842486317
	0.0634732458	6.7150085793	1.1969841224	-0.0534620801	1.862606777
	0.0558118837	6.5313702434	1.1233707264	-0.0083386264	1.7841484732
	0.0562782584	6.6409923711	1.0876202531	-0.0174477877	1.8752651328
	0.0573623126	6.6136974428	1.1842233914	-0.0152554959	1.8036261201
	0.0627487629	6.4652369902	1.1439705309	-0.047704137	1.97859148
	0.06329168	6.345131338	0.8873298242	-0.026551914	1.6465260435
	0.0626223789	6.2708020897	1.0289603941	-0.068333165	1.8727954641
	0.0609900673	6.1181198038	1.0637829323	-0.0790557048	1.6337747195
	0.0480330378	5.7875937315	1.013202792	-0.0599026126	1.5578024041
	0.0505660579	5.5305068339	1.0083168777	-0.0732824822	1.3214362231
	0.0426697284	5.3782359103	1.0082246054	-0.0436692319	1.1564930822
	0.0692424081	5.4233963283	0.797874589	-0.074751004	1.1176488564
	0.0570027413	5.5626608725	0.8577662351	0.0035588012	1.0242944754
	0.0518459183	5.8680864167	1.0088645218	0.028795996	1.3924501517
	0.0705863505	5.8779066337	0.9665171185	0.009665479	1.3104804266
	0.0652355014	5.9120283991	0.8654294541	0.0312195272	1.1742693561
	0.0659742248	5.7819926101	0.9422029303	-0.0471503759	1.0093731903
	0.0580405141	5.7791349391	0.884017094	-0.0523569024	0.9040507641
	0.0481451814	5.5371182174	0.876650311	-0.0296735525	0.8217074534
	0.0525775214	5.4380565955	0.7678289078	-0.0997944486	0.5940589009
	0.0545818648	5.365881137	0.7921989664	-0.1322377261	0.5540568475
	0.045918331	5.3828578907	0.822809953	-0.1440596194	0.4331591698
	0.0482003631	5.0376540695	0.7812060711	-0.1980900479	0.3828944688
	0.0536936167	5.11926487	0.7864154921	-0.1930646261	0.3354327698
	0.0524546976	4.8611810315	0.8493712218	-0.2121191444	0.3187789369
	0.0564687244	5.0470241795	0.9424807165	-0.1555899165	0.4214599403
	0.0512300189	4.9638994915	1.0417399295	-0.2028061061	0.5529225138
	0.0571576062	5.1538724547	0.9626988147	-0.1601889373	0.752289535
	0.0574103742	4.8772660179	0.9522829051	-0.186630307	1.0025018138
	0.0563281	4.9343089348	0.9011418875	-0.2015412292	1.0644534888
	0.05980989	4.6819326106	0.960469555	-0.1815646012	0.9127930041
	0.058957243	4.5850495293	0.97372599	-0.2293106147	0.807858103
	0.0555430952	4.4185468432	0.9545443303	-0.239669953	0.6423377343
	0.0535102709	4.4209677785	0.9098447997	-0.2498645997	0.5861007479
	0.0567962548	4.224697113	0.7916584082	-0.2347101342	0.3984760939
	0.060315426	4.1817819073	0.8724773166	-0.2007588807	0.4087273755
	0.0646338424	4.1297191764	0.7653446541	-0.2166980711	0.2256249984
	0.0676723984	4.1935921961	0.7633749287	-0.2050623931	0.1327370621
	0.0511872975	3.9815794172	0.8213920177	-0.2706756896	0.0565140965
	0.0399978639	3.8944137492	0.7395652405	-0.2617786444	-0.0721539433
	0.0410267364	3.8075402122	0.8417044814	-0.222516337	-0.109929709
	0.0685624266	3.7698864698	0.803860875	-0.2555538677	-0.0719232407
	0.0573801132	3.7307198998	0.9013164109	-0.2700332583	-0.1626771661
	0.0499732992	3.5662074775	0.9892049255	-0.2645177275	-0.11316122
	0.0672345046	3.4677960013	1.0038011277	-0.2468499914	-0.1665578434
	0.0557549219	3.5074856227	0.8987869579	-0.2336875291	-0.2291912063
	0.0457634661	3.534848161	1.0312958189	-0.2249430997	-0.2145136749
	0.0387927659	3.3183818963	0.9641553022	-0.2423379785	-0.3019151949
	0.0564705045	3.2986929022	1.0166143761	-0.2517040386	-0.2596077704
	0.0518530386	3.1879859428	0.9643933325	-0.2807587095	-0.2821426003
	0.058321763	3.0293431577	0.8722788961	-0.2766910396	-0.2916312029
	0.0580672149	2.9966647866	0.7391819205	-0.3053160762	-0.2794571855
	0.0630923137	3.1639862007	0.6984500341	-0.279336891	-0.3222684484
	0.057499377	3.3299933483	0.7609386172	-0.2560793624	-0.3024571561
	0.0673146071	3.2416247713	0.8038402365	-0.241261342	-0.2944892001
	0.0633522019	3.1649899833	0.7439508012	-0.2473969822	-0.383638656
	0.0563886219	3.0787601351	0.88702754	-0.2387782296	-0.3039035879
	0.0523122931	3.1353011907	0.8149964807	-0.2324403191	-0.3352322717
	0.0506123393	3.0916365919	0.9181233328	-0.2717304977	-0.361414139
	0.0503293104	3.0405884287	0.9071714748	-0.2443221257	-0.3909251434
	0.0469863648	2.9286471212	0.8198564813	-0.2856461969	-0.3864044362
	0.0612677561	2.9719421114	0.6927488305	-0.275954521	-0.3889628906
	0.0596372245	2.908073663	0.7361797318	-0.2634139853	-0.3984570924
	0.061330058	2.9446350204	0.6986666603	-0.2718230774	-0.3918763535
	0.0551390224	2.8557959239	0.7399862647	-0.2664074364	-0.3625281719
	0.0549894977	3.1656485177	0.7804448158	-0.2734042196	-0.3056392007
	0.0526825448	3.1809542412	0.9357360573	-0.2411091498	-0.3188528464
	0.0678005625	3.2672257166	0.8210642772	-0.2875713516	-0.3457875737
	0.0458631493	3.5094536277	0.9296945939	-0.2556116421	-0.2975146698
	0.0633664424	3.4809093831	0.8545797809	-0.2395059181	-0.3649071378
	0.0652426217	3.4580588473	0.9127223845	-0.2961775303	-0.3603135528
	0.0663854178	3.4213157839	0.8011699655	-0.270578264	-0.353292546
	0.0640001424	3.5861311288	0.748938557	-0.2716562412	-0.38000756
	0.0633931432	3.3882408156	0.6945050585	-0.2781653853	-0.3189069145
	0.0593595358	3.3885260171	0.7407431518	-0.265788541	-0.3762486528
	0.0636565915	3.1937826007	0.6831752295	-0.3013551414	-0.3883515504
	0.0682224358	3.2435246944	0.690101912	-0.2837453506	-0.3395188322
	0.0677774218	3.1804678877	0.6427504815	-0.2895190553	-0.3412733337
	0.0627772438	3.0575074451	0.6520968073	-0.241870181	-0.3987064948
	0.0658994624	2.9037214426	0.6403509798	-0.2881668276	-0.4144288043
	0.0592456122	2.9172836685	0.5926185927	-0.2307355259	-0.3855368328
	0.040127808	2.836142132	0.5299256286	-0.2520292764	-0.4282752922
	0.046393606	2.8760348605	0.5908714156	-0.2460083952	-0.3456894546
	0.062435473	2.6805303034	0.4828209934	-0.32226704	-0.3809014129
	0.0584054256	2.7426012228	0.6150579492	-0.2803680439	-0.4065794539
	0.0604916515	2.7345947034	0.6126175346	-0.2800509916	-0.3698948539
	0.0609473459	2.643680852	0.5343079051	-0.2427438679	-0.387785282
	0.0607622201	2.7001713375	0.6285269749	-0.2437478523	-0.3838293689
	0.0643508135	2.6052548735	0.6180927533	-0.2739240555	-0.3793935694
	0.0617430311	2.5199744044	0.5122443356	-0.2829298596	-0.4022274742
	0.4001975862	2.42209126	0.5249775375	-0.2849111289	-0.3844274492
	0.9783758767	2.1007879718	0.619619582	-0.2727097437	-0.3803028201
	0.9796219161	1.9174519535	0.4708939296	-0.3271414311	-0.3815453885
	0.9986115561	1.6504539857	0.4774201849	-0.2899971511	-0.409060415
	0.9921908932	1.6361516863	0.5015207105	-0.2872677138	-0.3873254275
	0.9898803802	1.5669106786	0.506805463	-0.2573378315	-0.3779000685
	0.9886841824	1.5167191599	0.4907755144	-0.1998924299	-0.4035310227
	0.9875752074	1.5397992369	0.4365670678	-0.1643228647	-0.4439753449
	0.9965627114	1.5270618347	0.4675353383	-0.1396777384	-0.3661171543
	0.986551675	1.3873262397	0.374622384	-0.1814654121	-0.3994008304
	0.9866691587	1.426349984	0.5706701181	-0.1724474061	-0.4128003631
	0.9786197444	1.4001939873	0.4357575487	-0.1533040082	-0.3798605452
	0.9854373598	1.5098120402	0.5257283881	-0.1035802426	-0.3584523434
	0.984399587	1.4282945826	0.5487849651	-0.0884472927	-0.4116781842
	0.9863078073	1.4457304092	0.3879731924	-0.1084488346	-0.391612555
	0.9866513582	1.3009216236	0.4894552361	-0.1651817534	-0.3944508603
	0.9891523372	1.3253878519	0.46664566	-0.1713082241	-0.3722127486
	0.9897842572	1.2716602237	0.4089511006	-0.1704420626	-0.3912910358
	0.9880095411	1.2479270836	0.5059706038	-0.2254463715	-0.352394634
	0.9884349745	1.1607670058	0.3986770993	-0.2140471773	-0.3410963482
	0.9879846203	1.1363504698	0.4420753821	-0.2257383526	-0.3702758757
	0.9898269785	1.0387072459	0.4595572327	-0.2675611038	-0.3732115522
	0.9946366905	1.0822315804	0.4974354267	-0.2579123111	-0.3773537275
	0.9931058421	1.0806368995	0.4124411216	-0.2711034415	-0.4279697577
	0.989050874	1.1392902279	0.4382537162	-0.3232027702	-0.4609398508
	0.9923493182	1.1987445525	0.389837711	-0.2983235295	-0.4459448536
	0.9937626829	1.0934645857	0.5096376041	-0.3059182775	-0.4253888053
	0.6948556374	1.1765820509	0.4847096846	-0.3362025246	-0.4189795391
	0.0392858414	1.3302287623	0.4642286563	-0.3286887721	-0.4073735099
	0.0374470433	1.372182305	0.5600178821	-0.2900445669	-0.4115251847
	0.065632454	1.5515943483	0.7027219368	-0.3089922418	-0.4284429744
	0.0556552387	1.673058939	0.8380126513	-0.2507392932	-0.4167476615
	0.0561892556	1.7655635626	0.8523617249	-0.250573703	-0.4068646613
	0.0586902346	1.815149097	0.721152876	-0.2579341056	-0.4343441292
	0.0525098793	1.8535662094	0.8774509581	-0.2587692742	-0.4278472542
	0.0532076614	2.0242361397	0.9093967061	-0.2639764191	-0.4182314815
	0.0599861156	2.0868655238	0.9410626602	-0.215766598	-0.3967966146
	0.0553010075	2.1546206622	0.9722365015	-0.2615485142	-0.3920177657
	0.0511160953	2.2472150874	1.0141964596	-0.232049057	-0.3509105635
	0.0561839154	2.2303833987	0.866660779	-0.268827431	-0.4480857241
	0.0540531881	2.1942489954	0.7395166579	-0.2172430302	-0.4157872405
	0.0543753783	2.2119351233	1.0568492369	-0.2332687	-0.3959030043
	0.0672398448	2.267641415	0.9620173628	-0.2681544801	-0.4346339269
	0.0586510734	2.420678027	0.9986409976	-0.2729452575	-0.3870553874
	0.0664441596	2.4436164008	0.9127838621	-0.2167836214	-0.3321730436
	0.071645484	2.5090970214	0.8862962579	-0.2111966464	-0.3362964835
	0.0691996867	2.7704909425	0.9442396156	-0.1601196251	-0.2399146187
	0.0662803945	2.7705945805	0.8816626545	-0.169832523	-0.2380236049
	0.0658674214	3.014300278	0.995318389	-0.1636752504	-0.207388864
	0.0379561394	3.2499924726	1.0066912638	-0.1205701355	-0.1476849246
	0.0649862936	3.320908723	0.8404459946	-0.1419334009	-0.1054144139
	0.060634056	3.2475476384	0.8582715948	-0.1152025804	-0.0797011807
	0.056580868	3.1515435512	0.7575087426	-0.1523481396	-0.1589961074
	0.0544091993	3.0838275386	0.6903167177	-0.1382854835	-0.1654650915
	0.04651999	3.0829443668	0.7312168999	-0.1145633632	-0.0914143507
	0.0674890527	2.9911603792	0.7635941275	-0.1505599487	-0.1041752377
	0.0443607818	2.9132500277	0.8593522229	-0.1669570838	-0.1144537333
	0.0641692477	2.8774029825	0.7870026332	-0.1702951115	-0.1892233597
	0.0577450247	2.8242387497	0.7110663545	-0.1802934426	-0.1874181139
	0.0496617893	2.7333078068	0.8422871188	-0.2429433196	-0.2391899979
	0.0582078394	2.6739695059	0.7580852051	-0.1777016639	-0.25096886
	0.0540531881	2.6122471696	0.8472408999	-0.2459338143	-0.2301143075
	0.0636565915	2.6103132388	0.7310692853	-0.2526391162	-0.2470812875
	0.0499270177	2.4747929208	0.6285271353	-0.2719820758	-0.2993708414
	0.0612535156	2.378494964	0.626623478	-0.262255503	-0.2723630884
	0.0570472427	2.4487482934	0.6762599964	-0.2397486296	-0.3464735652
	0.0622094058	2.3568597671	0.635395697	-0.2738851643	-0.2953236214
	0.0661362099	2.0979893553	0.4785966836	-0.3134819113	-0.3651842041
	0.0554451921	2.1213172357	0.5064775261	-0.3065369137	-0.3270436432
	0.0586831144	2.0832589186	0.5457494307	-0.2723668348	-0.3495311872
	0.0511623767	2.0338807351	0.5519135518	-0.2702370808	-0.3991005236
	0.0569760404	1.9504694371	0.5325486231	-0.3212461544	-0.4224295958
	0.0371070526	1.9156299403	0.5288699474	-0.2636388586	-0.4160574836
	0.0494784435	1.9557917628	0.552555492	-0.2669087013	-0.3983330357
	0.0614172808	1.9057746125	0.6158084278	-0.306577838	-0.4179194173
	0.0636868525	1.9404446851	0.5682103141	-0.2963293337	-0.4114964604
	0.0529388729	1.9837464363	0.5199971221	-0.2891690874	-0.4319616696
	0.0625493966	1.9859142778	0.5468752129	-0.3035423185	-0.4097369485
	0.0725604329	1.9799068431	0.5239108793	-0.2494312833	-0.4405989432
	0.0455712201	1.9599916165	0.6126895967	-0.2677841616	-0.450462231
	0.0601659012	1.9268614915	0.7317877649	-0.293164841	-0.378039897
	0.0616593684	2.0422935778	0.7037897044	-0.2681930785	-0.4408774168
	0.0491562533	2.1788157438	0.8147941199	-0.2447383125	-0.418483797
	0.0602442237	2.2044819818	0.815817012	-0.2691304514	-0.4158615708
	0.0596301043	2.2392146993	0.9259078663	-0.2595820029	-0.4154669267
	0.06170921	2.3377113631	0.9385383657	-0.2927293993	-0.3879912424
	0.0534052476	2.2398960842	0.8218178575	-0.2807666577	-0.398256177
	0.0605948948	2.192135403	0.8894307347	-0.2567382468	-0.4149113688
	0.0607248389	2.1049249305	0.8682714789	-0.3028502986	-0.4250299438
	0.0643419132	2.0510056829	1.0628428972	-0.2401710242	-0.3991077971
	0.0605147923	2.27857461	1.1644426348	-0.2304707359	-0.3701955738
	0.0568282958	2.1723091899	1.101044744	-0.196036085	-0.3522677623
	0.0539428246	2.1153798441	1.1186052649	-0.1925102571	-0.3637643142
	0.0484531311	2.1537124959	1.0886670939	-0.2145652056	-0.3913442792
	0.0427943323	2.1266927938	0.9985039627	-0.2332693923	-0.3622154202
	0.0673003667	2.0182631203	0.8783903928	-0.2560121579	-0.3568512979
	0.0530955178	2.0659858234	0.8530300567	-0.2802131606	-0.3342137085
	0.0486596176	1.9559173201	0.8377124783	-0.2682253016	-0.3921832318
	0.0449749012	2.0755418347	0.8441572761	-0.2345482611	-0.3633667555
	0.0514187048	2.0264945261	0.7439822425	-0.213373976	-0.333935146
	0.0552173449	2.0658271116	0.8112687775	-0.2527682828	-0.3737766484
	0.0499732992	2.1195045352	0.7399733253	-0.231675776	-0.3644838758
	0.0447274734	2.0883582931	0.6450273987	-0.2002286768	-0.3939080684
	0.0415233721	2.1636368161	0.7419001642	-0.1960112748	-0.3737642689
	0.0690430418	2.1444630367	0.8168554403	-0.2388582897	-0.3478759227
	0.0586866745	2.1063559246	0.6075224364	-0.2882423663	-0.3023678847
	0.048956887	2.0483705406	0.6644657982	-0.2386695011	-0.3564943279
	0.0561198334	2.1903435719	0.712150331	-0.2252200007	-0.2743315688
	0.0628893873	2.1635235265	0.6221710644	-0.2176075663	-0.2991898883
	0.0644006551	2.1173715282	0.5998496218	-0.231814178	-0.3560969852
	0.059210011	2.19441979	0.6188035502	-0.2395755525	-0.3330550551
	0.054905835	2.2262481762	0.5788204153	-0.2028069003	-0.295828948
	0.0586991349	2.1799793653	0.6173475824	-0.1701598515	-0.3789489809
	0.0538556018	2.0170174959	0.5583145205	-0.2446824459	-0.3901523836
	0.0556071772	2.0104826037	0.5130771758	-0.2645109598	-0.3889904917
	0.0648705899	2.0159373934	0.4370057636	-0.2299835642	-0.4131162865
	0.0643739542	1.9478902426	0.4968075531	-0.2248137279	-0.3979179982
	0.050884688	1.9856466866	0.4902554979	-0.1988410864	-0.4050695814
	0.0529869344	2.0181744411	0.5780664553	-0.1729065279	-0.397738735
	0.0655576916	1.8859449335	0.5709634443	-0.2384010306	-0.404884494
	0.0526861049	1.8245615949	0.4754648	-0.2499918198	-0.3761831322
	0.0532539428	1.8615923602	0.5405882674	-0.2492791269	-0.3960949523
	0.0689166578	1.995597718	0.4222933835	-0.2383265208	-0.3345253448
	0.0430755812	1.9853393585	0.4879772054	-0.2181710928	-0.3844021993
	0.0554487522	2.0879917529	0.5355591766	-0.2533426446	-0.3672619246
	0.0654669088	1.8750121435	0.4022578138	-0.2174420864	-0.3834507944
	0.4893837445	1.8429322673	0.3562344463	-0.2211069197	-0.3856427003
	0.5183684004	1.7883744968	0.4285016448	-0.2200949599	-0.4305523436
	0.5237085692	1.7871741148	0.4847241132	-0.1655689957	-0.4167489407
	0.5248460251	1.7448246683	0.4508079058	-0.1759083903	-0.4053380209
	0.5182633771	1.6593545198	0.434529573	-0.0672693731	-0.3749706971
	0.5029228524	1.5870043732	0.4112209193	0.012097148	-0.2354745488
	0.5175210937	1.4723025655	0.3815472387	0.4043388008	-0.1391141593
	0.5232368543	1.4340653791	0.4142464501	0.5732524202	-0.0931723577
	0.5240449998	1.5780213185	0.4244600918	0.8583262012	-0.066422879
	0.5209619424	1.67207717	0.3630111299	0.9997021741	-0.1023197326
	0.52500089	1.599966091	0.4294513142	1.15409395	0.0057033745
	0.51582292	1.6876688896	0.4448400397	1.2354666114	-0.0439347486
	0.5372868383	1.6948676972	0.4907296101	1.2114893436	-0.0494873354
	0.52911282	1.5235414534	0.3558135458	0.9507682216	-0.0615990997
	0.5226796967	1.5279640464	0.4753674155	0.7592997375	-0.1593373554
	0.5349033429	1.5795917086	0.4462747404	0.582645902	-0.1480142034
	0.5418509025	1.4082462761	0.3880469361	0.3453646805	-0.2221560453
	0.5363024672	1.4813316579	0.4027134652	0.1578704262	-0.2038340821
	0.5372494571	1.4799922587	0.3212565886	0.0147909291	-0.2659976549
	0.5320712735	1.6508196863	0.3716198912	-0.0015136212	-0.2313567053
	0.5281231087	1.7065320017	0.377044589	-0.0231043971	-0.2875576383
	0.5251308341	1.9024710032	0.3275874302	-0.0970068139	-0.3281606961
	0.530948058	1.9933333722	0.3656122104	-0.0273136434	-0.358493756
	0.530284097	2.0358776033	0.30733608	-0.092610497	-0.2947729668
	0.5364982733	2.180898998	0.3162019047	-0.0282570621	-0.3453419999
	0.5307308911	2.3193235922	0.3264667168	-0.0516580402	-0.3269390847
	0.5374292428	2.3697588329	0.265065027	-0.0534378832	-0.3151810336
	0.1241642636	2.4526471974	0.2679213699	-0.0990163915	-0.3342834818
	0.0708854	2.7025689896	0.3435534842	-0.1029768301	-0.3308055719
	0.0687760333	3.0080310985	0.5200590158	-0.0780633151	-0.329972394
	0.0675477945	3.445849192	0.5772033295	-0.0062723834	-0.2690209953
	0.0543593578	4.2763423393	0.7636086411	-0.0265076379	-0.0972754218
	0.0654402079	5.1285722161	1.0090442463	-0.0327415063	0.1921053624
	0.0541564313	5.6467437985	1.0807750721	-0.0146413884	0.614827392
	0.0580155933	6.4023707008	1.2907869482	0.0313845515	1.1364406633
	0.0480561786	6.6808684404	1.23285864	0.0417515013	1.5337430145
	0.0511819573	7.1246168203	1.255578316	0.0178292312	1.7297850149
	0.0593203745	7.4365189499	1.3003776332	0.0038502662	1.8028771782
	0.0544091993	7.4137577175	1.2902267181	0.0037505201	1.9602765376
	0.0571985475	7.4826304547	1.3278341057	0.027719976	1.752938218
	0.0554932536	7.7176751063	1.3307266411	0.0576500082	1.9536021822
	0.0551603831	7.5939101372	1.3657304338	0.0185766077	1.943781611
	0.051233579	7.691214686	1.4618438698	0.0074370232	2.0416506686
	0.0532361423	7.8040853938	1.4661568587	0.0277285357	2.0814325567
	0.0580743351	7.8515243219	1.7288023986	0.0575655683	2.0963965479
	0.0612766563	7.736669308	1.7064865045	0.0307507744	2.1538037425
	0.0656253338	7.6629033545	1.667550857	0.0030928317	1.9769165788
	0.0649720531	7.9585416355	1.6948684305	0.0222392001	2.0572228958
	0.0595980633	7.9163502382	1.6565235549	0.029690239	1.9193615747
	0.0555591157	7.8080714946	1.5920765809	0.0416840981	1.8948580897
	0.0680034889	7.628392614	1.5512781727	0.0241777773	1.7049992437
	0.068418242	7.695427854	1.6298886434	0.0777851492	1.7535405484
	0.0556997401	7.6099303525	1.4763258349	0.0726261851	1.7693245988
	0.0710883264	7.6243328345	1.6990416891	0.147240103	1.7551998556
	0.058640393	7.6536343867	1.6178770402	0.1119533179	1.6316296564
	0.0628680266	7.5404726074	1.5437694315	0.1346842533	1.600569232
	0.0617964328	7.6022934977	1.6965018776	0.1373675922	1.5618961735
	0.0569867208	7.315042479	1.5153247108	0.0887639772	1.2183912267
	0.0661415501	7.1164614582	1.4339636639	0.1077735473	1.2991698925
	0.064017943	7.1655070664	1.4234220434	0.0718280298	1.1892661061
	0.0619441774	6.9090964454	1.307817568	0.076234858	1.0214973191
	0.0633308413	6.6591016726	1.2525425497	-0.0125408373	1.0007411589
	0.051867279	6.5607063304	1.3135876489	0.0591212349	0.7637763251
	0.0444248638	6.4010770071	1.2690111756	0.0720924323	0.7851068086
	0.0708729396	6.3072600848	1.3160552213	0.0075933166	0.7864480499
	0.0563334401	6.5311403463	1.3444239612	0.0341857737	0.613128594
	0.0550838406	6.3851492921	1.2173633986	0.0502697284	0.4746953953
	0.0668856136	6.3049314195	1.2063489633	-0.0169799043	0.2460095694
	0.071898252	6.5113817886	1.265712882	0.0406866391	0.2434486591
	0.0681743743	6.0885296761	1.1255978848	0.0288901031	0.1452766132
	0.0603296664	6.0470983581	1.2014177514	0.0191607768	0.1046459144
	0.0564438036	6.032865899	1.3160427343	-0.0096896422	0.0264552212
	0.0669514757	6.1197363093	1.1825098587	-0.0638052031	-0.0108762093
	0.0511872975	6.3551863541	1.2799573958	-0.0752551924	-0.0423812185
	0.0505464773	6.2532992011	1.2347333249	-0.1228811249	-0.1082278169
	0.0608957243	6.1721473866	1.1749783673	-0.1223081791	-0.1900011624
	0.0608316423	6.1761218695	1.0924549721	-0.1402874272	-0.1123941711
	0.0600199366	6.3648671079	1.2532470901	-0.1439560554	-0.046273627
	0.0456887038	6.3991897032	1.2844167687	-0.1152497329	-0.0764649175
	0.0624603937	6.5726645771	1.2423955079	-0.0446851206	-0.1079454737
	0.0566378298	6.370593641	1.1792902725	-0.0549791761	-0.0904501903
	0.0637705151	6.2603810184	1.1285798998	-0.0542531647	-0.1709658129
	0.0596247641	6.3251381596	1.1762829835	-0.1108364078	-0.0901239482
	0.0528623304	6.3494737973	1.0297119639	-0.1221076764	-0.0801803392
	0.0528730108	6.4331632915	1.0810638298	-0.1415329403	-0.0652576262
	0.0586475133	6.2569430029	1.1909591842	-0.115544601	-0.1607381695
	0.0477678095	6.0763708478	1.0827678806	-0.1274442221	-0.1567543097
	0.0527733276	6.0606932446	1.2334497122	-0.0871286051	-0.180941865
	0.0464487878	5.8288894569	1.2162837061	-0.1415616613	-0.2564089457
	0.0686763502	5.6594242478	1.281510437	-0.1738407054	-0.2884826914
	0.0505108761	5.7185473645	1.2161763038	-0.1256507531	-0.2472475078
	0.0604774111	5.4236826507	1.0023084407	-0.1833121997	-0.3260703737
	0.0685570864	5.2731473865	0.9802188489	-0.1590169246	-0.3219995513
	0.0643187725	5.2443126999	1.1991034945	-0.1354580879	-0.3210142778
	0.0602388835	5.1522727844	1.004027369	-0.1633864111	-0.3314491988
	0.0535743529	5.0193771505	1.1363553088	-0.1741659744	-0.4009446392
	0.0604774111	4.9356072633	0.9694160548	-0.1714998015	-0.3359843223
	0.0548631137	4.9445110034	1.0599030383	-0.2016473336	-0.33758408
	0.0378297554	4.8034557731	1.2115034221	-0.1542108782	-0.3624555333
	0.0451422265	4.66900466	0.9675360843	-0.1642324821	-0.3677235942
	0.0670333583	4.9994702095	1.061771538	-0.1872834991	-0.3307090024
	0.0564313432	4.7695073338	1.1408481915	-0.1597361757	-0.3309281405
	0.0529299726	4.8633075987	1.1431637464	-0.1043683465	-0.3468992833
	0.0646249421	4.8141104736	1.2194228797	-0.0985220696	-0.3536903571
	0.0640660045	4.7059981831	1.1095565627	-0.1146428144	-0.3201892744
	0.0491099719	4.5821597175	1.0325308221	-0.1663688743	-0.3478446193
	0.0536046139	4.4296705272	1.102954617	-0.1525303527	-0.3528384999
	0.0541831322	4.5068474305	0.9666420701	-0.123588929	-0.3106969996
	0.0703104418	4.6659878715	0.9987297547	-0.0149459709	-0.3223403459
	0.0622040656	4.6900884632	0.9554999695	-0.0489024465	-0.3183015069
	0.0604898715	4.5058435487	0.9508956364	-0.0433230712	-0.2560321487
	0.0689148777	4.5525428581	0.8914614462	-0.0482360665	-0.3722450108
	0.0630656129	4.4901136956	0.8678206599	-0.0502128888	-0.3173717715
	0.0594787995	4.4493887398	0.85467231	-0.0195490127	-0.3334079322
	0.0542276336	4.0413037788	0.7349364031	-0.1005232308	-0.3393556505
	0.052308733	3.9711004667	0.774094817	-0.0399803488	-0.336755097
	0.0695289971	3.7682617808	0.7976179175	0.0838938019	-0.3500415027
	0.0593541956	3.7383790662	0.8303470435	0.3797805016	-0.3827448514
	0.0519135605	3.5082991294	0.8627536048	0.5065320607	-0.3358356651
	0.0613104774	3.4630889521	0.855994449	0.5894041817	-0.3516329156
	0.0665865641	3.5666542289	0.7968233831	1.011539801	-0.2709353234
	0.0669069743	3.4095993149	0.710226953	1.1114944638	-0.2872404723
	0.0632329382	3.219936162	0.6350820774	1.2091581069	-0.3114236344
	0.0539107836	3.0976689826	0.6357021912	1.203358696	-0.2793508693
	0.0598294706	2.9621993291	0.6393166104	1.1948318724	-0.3341938131
	0.066075688	3.0279797921	0.6042151501	1.122362501	-0.3288267978
	0.0498077539	2.8136627879	0.640008566	1.0330056112	-0.3342621199
	0.054019367	2.83088951	0.6079482484	1.0292511926	-0.3415217077
	0.0596603653	2.7304321583	0.5092393218	0.9581422197	-0.3589192089
	0.0549218555	2.8066451102	0.5467444446	1.0935204471	-0.3575721825
	0.0560860123	2.8879017383	0.5161791551	0.9956865119	-0.3906828657
	0.061614867	2.8796777765	0.576848714	0.8208652671	-0.3773324335
	0.0425219837	2.9670697575	0.5926572792	0.746604288	-0.3030825687
	0.0348944427	2.8949174259	0.4355950544	0.6295908843	-0.3601422343
	0.0453344726	2.9158621943	0.5405934722	0.4501761191	-0.316021933
	0.0585193492	2.9067454543	0.507626686	0.2753073814	-0.230460941
	0.0391897184	3.0233612449	0.537234234	0.1554288375	-0.2540649382
	0.0477731496	3.1225368739	0.5484588694	0.0478281088	-0.2343186235
	0.0462636619	3.1970082039	0.6777691215	-0.0623797557	-0.252145989
	0.053417708	3.3734575271	0.5936347921	-0.0337505492	-0.3277134152
	0.0514934672	3.6413069117	0.6282287405	-0.0584479172	-0.2888467431
	0.0455730001	3.7132829412	0.5376401317	-0.1223874114	-0.3529921405
	0.0568460963	3.8304615275	0.6317489024	-0.1264625745	-0.3241543422
	0.0567766741	3.7819966062	0.7258873425	-0.1641197142	-0.3344653996
	0.0478550322	3.9266720938	0.7370497528	-0.1631449168	-0.361184063
	0.0482377443	3.9829188397	0.7064415038	-0.1838270598	-0.3753503388
	0.0446989925	4.0238092374	0.7675267788	-0.1728058	-0.4241354177
	0.0329399409	3.9665234545	0.797147934	-0.2147020656	-0.3781395382
	0.0654135071	4.2074011962	0.7927389509	-0.2115699809	-0.4301425701
	0.0516376517	4.1299776491	0.8315239187	-0.1893072158	-0.3996965156
	0.0472676137	4.3557130462	0.9047171164	-0.2362767206	-0.3662778257
	0.043545516	4.658275272	0.7484981652	-0.1950789258	-0.3930379185
	0.0592990138	4.5432821935	0.8204581064	-0.2176317976	-0.4041700321
	0.0636459112	4.9080679551	0.758848767	-0.1862684081	-0.3875851036
	0.0496137278	4.8023197934	0.8807795257	-0.2225451984	-0.3647029819
	0.0571095447	4.9211566318	0.8112377344	-0.1813727001	-0.3597867291
	0.0612392752	4.96474748	0.7562573516	-0.2015286636	-0.3414140373
	0.0426626081	5.0425573425	0.7683992046	-0.2182729781	-0.3977730557
	0.0411798213	5.0968810925	0.7213848383	-0.2232518399	-0.4018183792
	0.046107017	5.0248527089	0.8439021968	-0.2341715291	-0.4004142118
	0.0549004949	4.9888179324	0.7470316969	-0.2479271496	-0.3610250423
	0.0567303927	4.9622221022	0.7260556418	-0.2639216027	-0.3856036785
	0.5030759372	4.9400327056	0.6628919182	-0.1999145785	-0.3785209814
	0.9940706326	4.1842278093	0.5530655817	-0.2468026096	-0.3858584842
	0.9866388978	3.9046169003	0.5821715859	-0.2051596907	-0.3753432212
	0.9870020293	3.3407883359	0.6625810237	-0.2385695066	-0.3892670583
	1	3.1664727607	0.5859915751	-0.2153087352	-0.3683866476
	0.990759728	2.8428583361	0.6336129891	-0.2576855079	-0.3677675021
	0.9913435865	2.5631489989	0.5131322801	-0.2427181575	-0.3663709194
	0.983513119	2.5544912175	0.4980093515	-0.1489643232	-0.3784367133
	0.9772045997	2.241351608	0.5291035021	-0.1635921214	-0.364164695
	0.9698316067	2.2369257864	0.5215568151	-0.134065289	-0.3653907529
	0.9728879633	2.10443581	0.5503242579	-0.1480224245	-0.3758796108
	0.9844262879	2.0000365236	0.5012954462	-0.2009916156	-0.4218315212
	0.9833351134	1.8497004446	0.4727095805	-0.2106527322	-0.3802952028
	0.9782067713	1.879664768	0.465074526	-0.2112543506	-0.3495293281
	0.9837124853	1.6584083894	0.4793942649	-0.2488502422	-0.4180692367
	0.9685001246	1.5790848907	0.5586642451	-0.2179342668	-0.4304973929
	0.98639147	1.5480070947	0.4667719087	-0.2346169643	-0.3678046721
	0.9930969419	1.5860558577	0.4654496798	-0.2319742274	-0.393801153
	0.9906867457	1.4685300451	0.4176641617	-0.2155884469	-0.4018638411
	0.9869913489	1.4964410071	0.4214897828	-0.2326577859	-0.4029970221
	0.9857399694	1.3845036263	0.4437249782	-0.24335132	-0.4135213229
	0.9969489836	1.5148051045	0.3686029356	-0.1850309164	-0.4045820177
	0.9957260849	1.3762348149	0.3627582358	-0.1804911352	-0.3947901939
	0.9816494001	1.3357300281	0.380524068	-0.1455132805	-0.3928837673
	0.9913471466	1.3563087518	0.3363994261	-0.1633905308	-0.4221956958
	0.9814980953	1.2699807221	0.3053389671	-0.1661058492	-0.4208852002
	0.9964309872	1.1618819103	0.404974168	-0.174216879	-0.4131609527
	0.6021556481	1.2805986204	0.3664515375	-0.2108733778	-0.3835239097
	0.0589394425	1.4306369864	0.3832482472	-0.1759319862	-0.4231870678
	0.0641496671	1.6226490959	0.3304211407	-0.2110119463	-0.4004439176
	0.054336217	1.7570707331	0.3645824064	-0.2036895668	-0.3964012907
	0.0459396917	1.7002747144	0.347640695	-0.2374753305	-0.4379003339
	0.0479725159	1.8286852499	0.3809662405	-0.1901170339	-0.4341351609
	0.0573534124	1.8372025563	0.3970064913	-0.202046988	-0.4010767129
	0.0629944106	1.9677518491	0.4885751964	-0.1747766756	-0.3209471934
	0.0683292392	2.0747545509	0.4736439686	-0.1689149719	-0.3994668122
	0.0537078572	2.2700414861	0.4978912167	-0.1901191721	-0.34281807
	0.0617448111	2.3380548561	0.4389164286	-0.1762666697	-0.3977867862
	0.0421535121	2.5330474733	0.4563099638	-0.202793932	-0.3827797388
	0.0548025918	2.8569938366	0.4876697146	-0.1446989436	-0.2963855534
	0.0608423226	3.0144094922	0.6118771921	-0.1006079076	-0.2801934688
	0.06139236	3.174893708	0.5553350641	-0.113806575	-0.1884558517
	0.0518298978	3.2064115198	0.5468768934	-0.174395076	-0.2826309135
	0.063037132	3.2291332138	0.5973249592	-0.1766109626	-0.2571179482
	0.0563441205	3.3145411797	0.5695295368	-0.1757013994	-0.2564329799
	0.0546566271	3.3949078135	0.6190020359	-0.1573251135	-0.2393300188
	0.0556854997	3.4162519901	0.6077632903	-0.188086386	-0.2239934772
	0.0572804301	3.6056068404	0.676752309	-0.1760087356	-0.178014442
	0.0532023212	3.6200184403	0.6526389483	-0.20117734	-0.2560245443
	0.0547598704	3.4028333228	0.6765737422	-0.2317416111	-0.282350525
	0.0493324789	3.4385386595	0.6035866951	-0.2032149674	-0.2218059053
	0.054937876	3.2971461645	0.5980330335	-0.2336712954	-0.1880081255
	0.0545925451	3.32748619	0.5868001081	-0.1694657424	-0.226447009
	0.051678593	3.317916617	0.4983270744	-0.197652729	-0.143338336
	0.0496137278	3.3403149914	0.5213533466	-0.2360347933	-0.1410065022
	0.0616095269	3.4046977281	0.5518464955	-0.1942648494	-0.2118768525
	0.047055787	3.4096254385	0.5503940041	-0.1925714874	-0.1799965057
	0.0542258535	3.6303634919	0.562571715	-0.0888032898	-0.1749156394
	0.0623767311	3.6746231441	0.5533083985	-0.094899694	-0.2327893007
	0.0595144007	3.7685383695	0.5775673326	-0.1467365824	-0.2364253754
	0.0624123322	3.6805529622	0.4882849848	-0.1857867564	-0.3029729031
	0.0532076614	3.7321368495	0.5306350395	-0.1247874903	-0.2273012726
	0.0520702054	3.7936411146	0.4779168982	-0.1734216838	-0.314899883
	0.0496920503	3.814841479	0.4000103815	-0.1746980338	-0.3230090093
	0.0510377728	3.9705528432	0.4457904092	-0.1794156957	-0.3203362896
	0.047308555	3.9263274623	0.4428464627	-0.203520357	-0.3283644156
	0.0517302147	3.8306818412	0.4686342204	-0.2183326155	-0.3245133168
	0.0553010075	3.7691865344	0.485345088	-0.2077956658	-0.3055569851
	0.0620527609	3.8742659262	0.5716177892	-0.1838011344	-0.3454774671
	0.0566022286	3.8345656027	0.5243403033	-0.1823698956	-0.3568807175
	0.0620171597	3.6824231074	0.4390867641	-0.2320992609	-0.4046553627
	0.0605397131	3.5034818448	0.3608413093	-0.2131252047	-0.3455304888
	0.0636298907	3.5453852143	0.3396704198	-0.2030112958	-0.3807457912
	0.0604329097	3.5395249599	0.3350861349	-0.1946986973	-0.393380145
	0.0418420022	3.4577685865	0.2935202768	-0.182254056	-0.3819410303
	0.0406262238	3.5706702103	0.3503121783	-0.2026775248	-0.38234759
	0.061614867	3.4539137675	0.3140721083	-0.1817556406	-0.3974436613
	0.0641407668	3.4384555532	0.297144352	-0.2225491555	-0.4037124319
	0.0459592723	3.4166241113	0.3092647771	-0.2355515393	-0.4262978636
	0.0464131867	3.274763846	0.2964151363	-0.2304156895	-0.4507713652
	0.0316511802	3.2346442977	0.2540932959	-0.2313267956	-0.4233497422
	0.0434102318	3.12039955	0.2366524045	-0.1979476765	-0.4532154783
	0.046772758	3.1322964994	0.3866292092	-0.1655760326	-0.4256354153
	0.0485261134	2.9730745643	0.3263849047	-0.2463054187	-0.4883793521
	0.0451173057	2.9877118113	0.3694855407	-0.2413225248	-0.4426386296
	0.0405746022	3.1047010608	0.4701240262	-0.2252009341	-0.3611294928
	0.0343230446	3.0855548895	0.4361140395	-0.2075642006	-0.4099216111
	0.0531863007	3.2393593777	0.544892753	-0.2080695533	-0.3889767202
	0.0410801381	3.2840516334	0.4592933113	-0.2118323159	-0.3949665804
	0.0479084339	3.2874069494	0.4844022537	-0.2474722061	-0.3919236957
	0.0542739151	3.4605228317	0.5193555469	-0.2529222859	-0.3650226428
	0.0515361885	3.3999627546	0.5421671522	-0.2331963233	-0.401428185
	0.0498326747	3.5526083092	0.6192580467	-0.134603176	-0.3813904029
	0.051235359	3.6335022108	0.5978422071	-0.146108143	-0.4079518239
	0.0568193955	3.6967694814	0.5116467217	-0.1735535704	-0.4098994326
	0.0501691053	3.5723111282	0.5459563371	-0.1661427634	-0.3622694353
	0.0443127203	3.5633474657	0.4761490708	-0.1805035983	-0.388995612
	0.053512051	3.4219904207	0.46007544	-0.1900910368	-0.4426047808
	0.0574904767	3.3436598094	0.5624383721	-0.1437557125	-0.4450290186
	0.0634857061	3.2320916149	0.5119822016	-0.1297950812	-0.4817835326
	0.0585353697	3.3533096975	0.6257351968	-0.165854471	-0.41956981
	0.0540300473	3.3217827611	0.5473970456	-0.163689964	-0.3958003134
	0.0585460501	3.2527578387	0.5775350151	-0.1664737796	-0.4100109488
	0.0656751753	3.2321380845	0.5413736598	-0.1519516993	-0.45483642
	0.0608743636	3.3245484502	0.5284244624	-0.1823378944	-0.429732477
	0.0600056962	3.3293236536	0.4570129652	-0.1911795877	-0.4184838288
	0.0636423511	3.1656552958	0.4997571391	-0.1642552743	-0.4432859407
	0.0607337392	3.1590063168	0.4728182095	-0.1802337026	-0.4495866364
	0.0530154153	3.0235892846	0.5481013475	-0.1599578795	-0.4272474493
	0.0535156111	3.0797664537	0.4711410937	-0.194990419	-0.43805237
	0.0527128057	3.0246539666	0.5028367441	-0.1579394035	-0.4273930468
	0.0485937556	2.9274898143	0.4744176095	-0.1691763175	-0.4551851257
	0.0586866745	2.8956894207	0.4108116786	-0.2395346037	-0.4730733726
	0.0468475204	2.7394358591	0.4648942011	-0.1737964305	-0.5098283636
	0.0288244509	2.5823029915	0.4641223442	-0.2379223513	-0.4164423897
	0.0634376446	2.5439710615	0.5466010224	-0.2096855267	-0.4279229143
	0.0531791805	2.5806478172	0.5773855883	-0.2137694543	-0.461798988
	0.0362882267	2.5979037011	0.5243084306	-0.1930028402	-0.4646001941
	0.0507262629	2.6048106672	0.4484673271	-0.2115694963	-0.4452553118
	0.0399337819	2.6264773743	0.4830641511	-0.2597507259	-0.470099246
	0.0562212966	2.6522487152	0.432331555	-0.2301975736	-0.4541476649
	0.0530670369	2.6571555005	0.4827174971	-0.256416497	-0.4312107266
	0.0497739329	2.8366987917	0.5244325768	-0.2493790039	-0.429926737
	0.0642208694	2.8768977485	0.5446372066	-0.2159193537	-0.4682790819
	0.0590142048	2.769128576	0.4962598312	-0.2213817404	-0.4185452247
	0.0525686212	2.7673852891	0.569974827	-0.1579765305	-0.4579094175
	0.0390882552	2.6814569609	0.4771822967	-0.18725104	-0.4581813367
	0.060792481	2.8700191959	0.4979907408	-0.1514173303	-0.3749377296
	0.059145929	2.8577408633	0.3583434502	-0.1387342802	-0.4104268526
	0.0560646516	2.9247104033	0.340166774	-0.1353672061	-0.448127168
	0.0517853964	2.8118115389	0.4003533646	-0.1389639001	-0.4071240048
	0.0517497953	3.0512280378	0.3936942653	-0.0480324862	-0.4112778746
	0.0373687209	2.9312292984	0.2633323434	-0.1041309124	-0.4033040951
	0.0507031222	2.7288923298	0.3624366052	-0.1128405368	-0.4544095866
	0.0602566841	2.6186403172	0.3424314791	-0.1555616414	-0.4330434021
	0.056109153	2.561031233	0.4069704609	-0.1555164436	-0.4422550557
	0.0545177828	2.6372849012	0.3599968935	-0.0892592058	-0.4484927829
	0.05316316	2.5239418462	0.3993066142	-0.0854101517	-0.4436754676
	0.0548221724	2.4503106928	0.3785949445	-0.1627431462	-0.4806366402
	0.0640553241	2.4840343678	0.3696084761	-0.1399607326	-0.4119822943
	0.0538484816	2.6025499454	0.3885828876	-0.122894738	-0.4506839755
	0.0447434939	2.5457623215	0.3658356385	-0.130932022	-0.4829777941
	0.0577094236	2.4830378605	0.3721512669	-0.1273999413	-0.4572553209
	0.0467068959	2.5614149286	0.4318727438	-0.1634701101	-0.4210496121
	0.0578286874	2.6101945135	0.3261829997	-0.1502093419	-0.4250119935
	0.0638737584	2.5796540348	0.3267388195	-0.1968658694	-0.4246167885
	0.0566627505	2.6962759429	0.4244013521	-0.1428254361	-0.4437196626
	0.0418277618	2.5683939769	0.4927514793	-0.1314006889	-0.4478406783
	0.0489159457	2.3514296704	0.4494256252	-0.2315932095	-0.4746371801
	0.049400121	2.514092444	0.4963267075	-0.2314732343	-0.4358120307
	0.0548008117	2.3090663927	0.4103983212	-0.257274229	-0.4828089298
	0.0469810246	2.2872547083	0.4508982543	-0.2101352862	-0.4995604772
	0.0522944925	2.3912696611	0.348017945	-0.2226322901	-0.4717647695
