# Supplementary material for: Ciliary and rhabdomeric photoreceptor-cell circuits form a spectral depth gauge in marine zooplankton
Source: eLife. 2018 May 29;7:e36440. doi: 10.7554/eLife.36440 (PMC6019069; doi:10.7554/eLife.36440)
Supplement: Figure 2—figure supplement 2—source data 1. [file elife-36440-fig2-figsupp2-data1.zip › Figure-2-figure-supplement-2_source_data/Figure-2-figure-supplement-2_K_Source_data.csv]

Time_(frames)	405_488_treatment	SN_late	RGW
	0.0030122737	-0.1064185096	0.4453429429
	0.0037956431	-0.0877157691	0.4113601365
	0.0026602476	-0.0701957799	0.4268325971
	0.0021201772	-0.1257261664	0.4570560888
	0.0056948014	-0.1117710265	0.3165691351
	0.0015444587	-0.0800359463	0.2674650373
	0	-0.0936877146	0.2416258375
	0.0018341004	-0.1049691506	0.2734932243
	0.0033411284	-0.1796888234	0.2377932405
	0.0043758177	-0.1648726145	0.2820623037
	3.6539414442462E-05	-0.1400800114	0.2576774949
	0.0012485785	-0.1494926827	0.2808195978
	0.0035113486	-0.1179797245	0.3646688921
	0.0031272392	-0.0757257425	0.2950974328
	0.0023777356	-0.0201924944	0.1593185523
	0.0051992913	-0.0367739419	0.2210082211
	0.0046859571	-0.0334891968	0.2144966467
	0.0038366385	-0.0615598448	0.2139938626
	0.0050468952	-0.1091848946	0.2261541293
	0.0039792314	-0.0926703089	0.2969525305
	0.001124701	-0.1112124932	0.35353819
	0.0023456522	-0.0401910595	0.3524341656
	0.004707346	-0.0635828655	0.4084797115
	0.004320563	0.0082027653	0.2707032137
	0.0025336965	0.0081345298	0.3962735991
	0.0037697981	0.0013285574	0.3496330504
	0.0052964327	0.1569135268	0.3103141092
	0.0065690738	0.4710305984	0.2795907735
	0.0049051936	0.9345149329	0.2923929887
	0.0043695792	1.3506041535	0.301255895
	0.0036485942	1.5236234059	0.3500573832
	0.0017253733	1.8916691293	0.345436218
	0.004837462	2.0508412144	0.3887034916
	0.0031459545	2.1586171444	0.3676996628
	0.0002878593	2.2582198807	0.3979234202
	0.0021905825	2.2231221269	0.3267054668
	0.0065886803	2.2943488288	0.3954325321
	0.0048365708	2.2058861311	0.2799419298
	0.0036263141	1.9833477834	0.2858840817
	0.0022556404	1.8599264854	0.2669911244
	0.0024597264	1.9230487872	0.3460985904
	0.003070202	1.8536459957	0.2559042354
	0.0026557916	1.8513830855	0.2529151686
	0.0043517551	1.8191911603	0.3192675986
	0.0044328548	1.7655812674	0.3541528485
	0.0063186451	1.5902350636	0.3048391611
	0.0061929851	1.8130240735	0.3115209621
	0.0039409095	1.7642824361	0.4811578819
	0.0031468457	1.5206554966	0.6068156043
	0.0062731936	1.5725828504	0.843032778
	0.0082792966	1.6702289374	0.9427406111
	0.0093211155	1.468194224	1.1712329842
	0.0073194686	1.1450132909	1.063514571
	0.0109297409	0.8121284745	0.9855273271
	0.0074736471	0.5776201625	0.9057246011
	0.0042100535	0.5069033514	0.8888617064
	0.0084325839	0.4390981356	0.9057616936
	0.0118824393	0.2089871684	0.8261862811
	0.0076821891	0.0740691952	0.7254838232
	0.0079629187	0.1093677625	0.5809281646
	0.0056992574	-0.0201169185	0.6956650377
	0.0078791454	-0.0521867831	0.5878793033
	0.0077606151	-0.1170567967	0.494653005
	0.0084397135	-0.1301633294	0.3755988725
	0.0097800862	-0.0581831066	0.4581609321
	0.0079923285	-0.156302829	0.35920281
	0.0080787754	-0.1352577601	0.3239142929
	0.0081589839	-0.1198340872	0.411623846
	0.0069415975	-0.122475374	0.25320358
	0.0097390908	-0.1546333281	0.214343466
	0.0086812301	-0.1103465563	0.2454629869
	0.0043882946	-0.1644597886	0.2577506745
	0.0061903115	-0.0243649114	0.2262543057
	0.0091339624	-0.1765041015	0.1554620496
	0.0084397135	-0.0806631189	0.2656132215
	0.0051012587	-0.1196030238	0.2128334834
	0.0072285656	-0.1924766036	0.1716167583
	0.007499492	-0.1329007554	0.2469025172
	0.0059176027	-0.1974547204	0.1362324157
	0.0066555207	-0.1358043504	0.2226935019
	0.0111017436	-0.089873319	0.2013126276
	0.0094895533	-0.1554847407	0.2297742837
	0.0103932354	-0.1981321382	0.1423888782
	0.0092943793	-0.1916918732	0.2323475552
	0.0099547624	-0.231129369	0.2042857309
	0.0093834999	-0.2117023018	0.2312557327
	0.0084441696	-0.143338178	0.1861396556
	0.0075912862	-0.1420039137	0.2613559632
	0.0118093605	-0.112459856	0.2894705853
	0.0112131442	-0.1093454884	0.2287406259
	0.0106436641	-0.1334907685	0.2199995422
	0.009366567	-0.1476799148	0.3626175257
	0.0108219051	-0.1503344668	0.273828351
	0.0139117136	-0.1910630256	0.2620101084
	0.014043612	-0.1711666658	0.330673571
	0.0140908459	-0.1887410316	0.2926715424
	0.0116516172	-0.1090076324	0.2845539556
	0.010465423	-0.168343851	0.3325172685
	0.013735255	-0.1232471346	0.3147855889
	0.0106614882	-0.023364442	0.2494220625
	0.0096900745	-0.0632515834	0.3230966754
	0.0091179207	-0.0135961078	0.2476199728
	0.0090154321	-0.0508981278	0.2750737385
	0.009071578	-0.0390584589	0.268244692
	0.010843294	-0.0761449374	0.2495765083
	0.0108058634	-0.073856345	0.2738998489
	0.0086856862	-0.0136619002	0.248463414
	0.0112755286	0.1374765734	0.2350065439
	0.0082311715	0.1765324197	0.227510366
	0.0143011703	0.503640268	0.2889481332
	0.0137406022	0.7801179298	0.356271095
	0.0106882243	0.8309507079	0.2507867672
	0.0121890139	1.1021139298	0.2258246753
	0.0139714244	1.0360788578	0.2116036714
	0.0104672054	0.9692390553	0.2296910679
	0.0091393096	1.0281032662	0.4150402942
	0.0122451599	0.8845115346	0.3527833415
	0.0100973553	0.7680246258	0.3824711981
	0.0138056602	1.0081604269	0.4631960502
	0.0162716251	0.7721214319	0.505892443
	0.0174845554	0.6124016921	0.40638859
	0.0131550804	0.4621937526	0.4876552732
	0.0120704836	0.3771807676	0.4586574474
	0.0133359951	0.3122695162	0.4910763346
	0.0144339599	0.1684665339	0.3474437715
	0.0201332174	0.1256441519	0.3664380733
	0.0202285763	0.1142971683	0.252452879
	0.0119296732	0.022000748	0.2712603479
	0.013318171	-0.0141574304	0.2761368573
	0.0111338269	0.0166507561	0.2149013718
	0.011546455	0.1325689519	0.2696849257
	0.0135873149	-0.0242853644	0.1653281022
	0.0148430231	-0.0410509456	0.1993417026
	0.0151389032	-0.1123540395	0.1788877886
	0.0152716928	-0.1593753229	0.2151750891
	0.0148626296	-0.1048713254	0.2144580129
	0.0132379625	-0.0950627649	0.3019351668
	0.012432313	-0.1292478669	0.2516318764
	0.011377126	-0.1395653588	0.189257201
	0.0138938895	-0.1740126427	0.1596636046
	0.0149499677	-0.1329190144	0.1616153208
	0.015819784	-0.1407253905	0.3001693916
	0.014964227	-0.1319059553	0.2007706473
	0.0141469918	-0.0691948294	0.2623003281
	0.0140685658	-0.1313331045	0.2543971257
	0.0153456629	-0.0634091554	0.3211037847
	0.0152155469	-0.1042634767	0.4199137513
	0.0145355573	-0.1145984519	0.2708917916
	0.0136933684	-0.165622372	0.2527649347
	0.0110349032	-0.1277895864	0.3478688772
	0.0090100849	-0.1990391555	0.2457250732
	0.0138448733	-0.1378485648	0.2644790347
	0.0151959404	-0.1261606542	0.3634225317
	0.0183632838	-0.0851871217	0.4992851716
	0.013352928	-0.1338033051	0.453158929
	0.0146139834	-0.1100212275	0.4314355506
	0.0150613684	-0.1695814591	0.4220572354
	0.0147182544	-0.1309748745	0.2865905209
	0.0128208784	-0.1669468551	0.2740887212
	0.0148118309	-0.14073701	0.2517092979
	0.0165755261	-0.0546597485	0.2795937502
	0.0166031534	-0.0261174789	0.2262621478
	0.0160924928	-0.0548041643	0.2410781679
	0.0141888785	-0.1135776813	0.3081538526
	0.0147467729	-0.0609390121	0.2498782687
	0.0164525398	-0.0750817473	0.2872060566
	0.0170300407	-0.0566682384	0.268887262
	0.0143038439	-0.0954802287	0.2584299194
	0.0107621944	-0.1280256959	0.26153342
	0.0110242087	-0.1299818781	0.1925734971
	0.0188677059	-0.0080759047	0.2313127818
	0.0181984108	-0.0836128175	0.2413000252
	0.0194256004	-0.0653546615	0.2595249259
	0.0196501841	-0.0736314875	0.2254678864
	0.0177840004	0.022375806	0.1915424376
	0.0161290323	0.1280881809	0.2299560151
	0.01383507	0.1052164146	0.2366941354
	0.009535896	0.598485381	0.1863884905
	0.0146246778	0.6983257561	0.2615192247
	0.0168116955	0.8025828545	0.3350522749
	0.0169881541	1.0423456721	0.3650100518
	0.0163242062	1.5102396835	0.582292944
	0.0183312004	1.5813959567	0.8085294942
	0.0181422649	1.8362518587	1.0066852606
	0.017782218	1.8589560402	1.2435147984
	0.0152494127	1.8571295008	1.449129
	0.0171770896	1.5438055324	1.3328186114
	0.015263672	1.2118351008	1.4939856829
	0.0150132433	0.9109713983	1.1788513266
	0.0126194661	0.6560247287	1.0513219085
	0.0140248967	0.4324707356	0.7928952093
	0.0151656394	0.2661664649	0.7960542934
	0.0148893658	0.2149381554	0.7395930304
	0.0174391039	0.1320358719	0.6040978317
	0.0182964434	0.109390335	0.5573873817
	0.0206625933	0.0224420293	0.5695356853
	0.0148198518	-0.070347126	0.5355636282
	0.0149499677	-0.0196062318	0.4397900166
	0.0175808056	-0.0735082238	0.3738789135
	0.015298429	-0.0793123511	0.4068011927
	0.0173615691	-0.0921552663	0.3388446701
	0.0163634192	-0.0873684228	0.2808480943
	0.0170612329	-0.0558791183	0.3016699431
	0.0187251131	-0.1225797439	0.2892474377
	0.0213791223	-0.1528070021	0.2904000149
	0.0167724824	-0.1410894927	0.3177917061
	0.015945444	-0.0573638861	0.2657634524
	0.0181404825	-0.1111206437	0.2691639647
	0.0200547913	-0.0016358275	0.3081279511
	0.0200342936	-0.044519387	0.2950243086
	0.0194086675	-0.0005024502	0.1521447708
	0.0164971	-0.0083854493	0.2298466374
	0.0170211287	0.0140538606	0.2530028956
	0.0145729879	-0.0122014037	0.2395614001
	0.014208485	0.0154472756	0.2654514148
	0.0135382987	-0.0151289664	0.2611544457
	0.0172795782	0.0034777429	0.3143278992
	0.0163019261	-0.0260234307	0.26195938
	0.0195414571	-0.0550520336	0.3147505555
	0.0163705489	-0.0915171443	0.2675157887
	0.016249345	-0.1049627772	0.2331791736
	0.0174881202	-0.1064836694	0.1780771973
	0.0178642088	-0.1677696551	0.267713847
	0.0210190754	-0.0789226746	0.1564853278
	0.0214174441	-0.0928938574	0.2266817273
	0.0169542883	-0.0958414295	0.1998195834
	0.0171574831	-0.0950048844	0.2674750636
	0.0148082661	-0.1175178284	0.2085311177
	0.0136131599	-0.0502338126	0.1396507356
	0.0202116434	-0.1284364977	0.2336897901
	0.0195869086	-0.134084639	0.2639204521
	0.0152413918	-0.1300797328	0.180992987
	0.0199674532	-0.083306417	0.2394609957
	0.0201590623	-0.1243678305	0.2024977835
	0.0162243912	-0.0954091145	0.2440575691
	0.0183891287	-0.0466056883	0.1208845783
	0.0158518674	0.002933841	0.2082375576
	0.0177786531	0.054057226	0.2103477482
	0.0191047665	0.4500825099	0.2391089734
	0.0226170063	0.3684188828	0.2325546993
	0.0213933816	0.4894258725	0.2704876549
	0.0203586923	0.6094132205	0.3576851689
	0.0166512785	0.6954606581	0.388806315
	0.0208996539	1.0262626044	0.5251346731
	0.0205030675	1.1986724626	0.8310144071
	0.0186368838	1.2416930893	0.9982846469
	0.0178802505	1.6441793001	0.961633753
	0.0205930793	1.8041075216	1.0245826719
	0.0231044956	1.6882642712	1.1552431969
	0.0192678571	1.4327440383	1.1509696269
	0.0176975535	1.5142864011	1.0155502021
	0.01928479	1.5940544189	0.8893531605
	0.0197125685	1.3181098326	0.9287247732
	0.0206011001	1.0710257099	0.7848638002
	0.0199647796	0.8285505103	0.6750756485
	0.0178053893	0.7248440145	0.7871880761
	0.01963236	0.5139881391	0.666161196
	0.0216438102	0.3733692928	0.6070187213
	0.0233674011	0.4004360501	0.5449876241
	0.018633319	0.2759878622	0.5164160206
	0.0166789059	0.2395303288	0.4149844657
	0.0189434584	0.1485922649	0.3421287444
	0.0227899001	0.1628501164	0.3163321493
	0.0226731523	0.1138018292	0.2878420591
	0.0195913646	0.0458266474	0.3029783742
	0.0211465177	0.0697225443	0.2544097053
	0.0200850923	0.0971007976	0.2213125408
	0.0216072708	0.0160405029	0.208757542
	0.0211242376	0.0719585414	0.2180462371
	0.0196011678	0.0490689241	0.2222687608
	0.0193204382	0.0533044554	0.1924063652
	0.0159240551	-0.041766788	0.1419046679
	0.2049219482	-0.0227455003	0.1084890318
	0.2147091641	-0.0496596389	0.1293329806
	0.2164300814	-0.1444017661	0.1718840525
	0.216328484	-0.1224422841	0.1327318252
	0.2166938781	-0.12266525	0.1488192877
	0.215108424	-0.1555252104	0.1308254287
	0.2135416852	-0.1463777833	0.1217380053
	0.2172294925	-0.1629530312	0.0955384464
	0.2196081192	-0.1522445447	0.1891060092
	0.2127707927	-0.1518591497	0.0552082772
	0.2159417009	-0.0701885631	0.1597145214
	0.2149925673	-0.0561493764	0.1914226289
	0.2149025556	-0.0996456046	0.0816172559
	0.210631009	-0.1920122321	0.0406317265
	0.2127886168	-0.1462242131	0.0484550213
	0.2154960983	-0.1598776762	0.0068929111
	0.2160174534	-0.1093345099	0.0273565041
	0.2165486117	-0.0188716628	0.0983587542
	0.2132155041	0.0165928985	0.0893171175
	0.2129436865	-0.0298439781	0.2004603164
	0.2152447784	-0.0197566263	0.2427492432
	0.214665495	0.1969989325	0.2142495577
	0.2141396839	0.3747557296	0.1498555229
	0.2132761061	0.3259503098	0.1533554185
	0.2127262324	0.6957147455	0.2520936473
	0.2167375472	1.1107308297	0.1323924799
	0.2150861439	1.5235002027	0.1764450203
	0.0414499553	1.7685061043	0.349808918
	0.0171993697	2.298392934	0.3081502126
	0.0178410375	2.8172340481	0.5765674946
	0.0217044122	2.63605531	0.6441359655
	0.0189568265	2.6277749995	0.8256975024
	0.0207374545	2.8765826837	1.3032677636
	0.0206322923	3.0285912913	1.7692672628
	0.020748149	3.2564490651	2.2619644923
	0.022454807	2.9887553489	2.5162854972
	0.0211010662	3.0661975959	2.4006948393
	0.0201742128	2.9501883305	2.3927891764
	0.0217026298	3.0183844011	2.71597692
	0.0181868251	2.9794861731	2.7219252296
	0.0177296369	2.9207785722	2.7536112531
	0.0199728004	2.7414334175	2.8169305574
	0.0221214962	2.6277197935	2.9614534802
	0.0203889933	2.7011097554	2.8069303908
	0.0209415405	2.4873866191	3.0219587798
	0.010122309	2.6592528004	3.044902766
	0.0228611966	2.6951772811	2.7809863414
	0.0301058039	2.915265366	3.0762563578
	0.0298134886	2.7332253996	2.7823782869
	0.0284125139	2.680020754	2.9213098832
	0.025455495	2.4540651386	2.7761259052
	0.0231740096	2.3530226315	2.7623330952
	0.0229556643	2.2883064853	2.6573527132
	0.0216170741	2.1167215553	2.6847103971
	0.0178971834	2.0524856274	2.4751554602
	0.0192571626	1.8609725247	2.1271176408
	0.0214014024	1.8569097866	1.973532633
	0.0202152082	1.4495057668	1.7091531219
	0.0189621737	1.1826584038	1.6523057047
	0.0188079952	0.9707092843	1.6599640738
	0.0191225906	0.7193288546	1.4490927969
	0.0184550779	0.6060857894	1.4201604552
	0.0205779288	0.4353873465	1.337243256
	0.0188864212	0.3803197656	1.1601733577
	0.0196662258	0.2981988284	1.0307456761
	0.0189933659	0.3745807408	1.1883582293
	0.0215885555	0.4118897795	1.2194276816
	0.024474278	0.4892506484	1.2403112264
	0.0231749008	0.7740408066	1.1703775792
	0.0191742805	1.1698192475	1.2926600236
	0.0231695536	1.5905575924	1.4384143381
	0.0243174259	1.6756499917	1.3215673693
	0.0200004278	1.4103637557	1.2322951958
	0.0238718233	1.7162216302	1.2069414828
	0.0203578011	1.7656621628	1.159374052
	0.0200547913	1.7455480953	1.2616275582
	0.0223184526	1.6876532469	1.2646533128
	0.0191707157	1.4005796809	1.052290335
	0.0196831587	1.4834356044	1.0877465033
	0.023215005	1.2990993754	1.1349366882
	0.0226134415	1.1216702727	0.9104927259
	0.0206314011	0.8063182986	0.8439246969
	0.0238379575	0.5763233391	0.8243200563
	0.0235322741	0.4993733443	0.8329136423
	0.0236917998	0.5471296335	0.8728814726
	0.0241204696	0.5001576693	0.8970114444
	0.0250437582	0.5361995057	0.8953181909
	0.0229841829	0.5711362303	1.0116362326
	0.0217712526	0.433639094	0.8679367823
	0.0242532591	0.2719316861	0.6809589302
	0.0231998546	0.3165297754	0.7150581012
	0.0211099783	0.3792225003	0.7258467763
	0.0211964252	0.4074959289	0.7502631009
	0.0214620044	0.2698708039	0.6788611769
	0.0231374702	0.2123080469	0.6092531295
	0.0231642063	0.2876890737	0.5766576795
	0.0245598337	0.3500405185	0.633148564
	0.0247505517	0.6480346538	0.5311096828
	0.0220501998	0.9014963013	0.4296465867
	0.0221687301	1.4299530285	0.540712467
	0.0224966936	1.7278059044	0.457537368
	0.0195646284	2.0416353874	0.47845466
	0.0229075392	1.962884662	0.3876716198
	0.0220368317	2.0593386516	0.4509595091
	0.0234984083	1.6133627311	0.3794664004
	0.0205413894	1.7011487746	0.4065004382
	0.0195218506	1.733257671	0.3856431834
	0.0196421633	2.1798484614	0.3482310245
	0.0248574963	2.106783849	0.4368683632
	0.0221660565	2.0686711541	0.5493598163
	0.0252006103	1.9915157255	0.5680981969
	0.0257959354	2.0022942795	0.5294579889
	0.0225483835	1.8778853065	0.5729913526
	0.021951276	1.5678128609	0.4631326314
	0.0229191249	1.4060012151	0.4279789168
	0.0211046311	1.0268354803	0.4340173531
	0.0227212773	0.8833293309	0.3553106129
	0.0202464004	0.6174151921	0.2710670134
	0.0201715392	0.5161660925	0.4095129532
	0.0195842349	0.3704772477	0.4145529204
	0.0234083966	0.23033226	0.4661869543
	0.0210422467	0.2552458766	0.3452225862
	0.0205850584	0.1686055636	0.3791798728
	0.023688235	0.1580346182	0.3898203611
	0.0214308122	-0.0033424696	0.4830373598
	0.0197188069	-0.0577468199	0.3702297104
	0.0186671848	-0.0061755442	0.3968689506
	0.0187794766	-0.0563870639	0.3502390955
	0.0219904891	-0.0705318647	0.362806398
	0.0193872786	-0.1045712009	0.5349759463
	0.0175638727	-0.0905532186	0.6081688982
	0.019588691	-0.0960493559	0.6660407767
	0.0214860669	-0.0890352178	0.9282174178
	0.0238433047	-0.1532295943	0.820058625
	0.0200530089	-0.1279066173	0.7163118563
	0.0218024448	-0.0732180222	0.7136201928
	0.0244965582	-0.100213454	0.6429537106
	0.0238727145	-0.1334079658	0.7138770403
	0.0235180148	-0.1427796784	0.8687310326
	0.0214486363	-0.1465525842	0.7476289797
	0.0225528396	-0.1404904124	0.8059404317
	0.0209593646	-0.1207195056	0.8138291523
	0.0215056734	-0.1014533908	0.6782575086
	0.0213907079	-0.2000824346	0.6815048993
	0.0225100617	-0.0699510007	0.5544872147
	0.0258886207	-0.1085719307	0.5269288508
	0.0270953126	-0.1210174424	0.4040741957
	0.0243557477	-0.1588284968	0.3730007329
	0.0229841829	-0.1001332178	0.3628097974
	0.0230626089	-0.1077287059	0.2439024704
	0.0212151405	-0.1390850147	0.2714657048
	0.0221696213	-0.1110956914	0.2618795438
	0.0231151901	-0.1059787322	0.2923918624
	0.0233201673	-0.1069855418	0.2591896841
	0.0239306428	-0.1393594605	0.307101611
	0.0250116748	-0.1409402136	0.3311747242
	0.0234431536	-0.1329500245	0.2620939898
	0.0219370167	-0.1436600242	0.2550431331
	0.0198230779	-0.1061259325	0.3556826076
	0.0184354714	-0.0761526611	0.2805087098
	0.0230055718	-0.1119837596	0.2370274578
	0.0217231275	-0.1593466827	0.2133528029
	0.0208648969	-0.1431115173	0.2841130029
	0.0212614832	-0.110551745	0.246474243
	0.0236240682	-0.1244113069	0.2399134471
	0.0243441621	-0.115870781	0.2290961579
	0.0223906402	-0.0927885221	0.3154289725
	0.0235652487	-0.1118729146	0.3553440265
	0.0262477764	-0.1354753174	0.3805140426
	0.0219682089	-0.1490612919	0.4219516366
	0.0207240864	-0.1351743012	0.4453467964
	0.0231142989	-0.123618503	0.5188004975
	0.0212106845	-0.0761030374	0.4351630901
	0.0254136083	-0.0769066727	0.4513200631
	0.022728407	-0.0324974082	0.5498926325
	0.0224494598	-0.0982624543	0.5261057158
	0.0252006103	-0.0570466726	0.5484261115
	0.0231704448	-0.039421254	0.5101047547
	0.021165233	-0.0511241311	0.5218203853
	0.0192232968	-0.1300522025	0.2711778858
	0.0227747497	-0.1118272985	0.2649489809
	0.0221455588	-0.0433002907	0.3823213016
	0.02528171	-0.0926353438	0.2184510628
	0.0247282715	-0.0788223916	0.2543967316
	0.0230875627	-0.0226249087	0.2721650391
	0.0218327457	-0.0853474278	0.2508357484
	0.0245081438	-0.0423014712	0.2603136666
	0.0218113568	-0.0313873984	0.2391386075
	0.0256667106	-0.0651881919	0.288601308
	0.0267423953	0.0072814908	0.3629275459
	0.0265908905	-0.0289900132	0.3057059908
	0.0225626428	-0.0199633913	0.2528707658
	0.0203266089	0.0354081814	0.2117799454
	0.0204344447	0.0055999983	0.2438134937
	0.0201956017	-0.040811723	0.1805817233
	0.0245322064	-0.0621129185	0.1464219921
	0.0217872943	-0.055705507	0.2051489346
	0.0238762793	-0.0556159118	0.2001289709
	0.0173588955	-0.0182125374	0.1607676645
	0.02289328	0.0354085177	0.1510939506
	0.0252959693	-0.0070189482	0.1245836941
	0.0268350807	-0.0287034666	0.1539872744
	0.0225920526	0.0127490879	0.2953984666
	0.0224164852	0.0110030182	0.1909629392
	0.0259786325	-0.0200217126	0.2097849071
	0.0269830208	-0.0843895619	0.2431899377
	0.0201153933	-0.0035662722	0.2714012702
	0.0213292148	-0.091811543	0.2454336775
	0.0249020565	-0.0785645951	0.3120702114
	0.0242140461	-0.0521426833	0.2821822057
	0.0209691679	0.0069741233	0.2690723122
	0.0212400943	-0.0048365461	0.2375426707
	0.0220992161	0.0434567541	0.1759349887
	0.0231561855	-0.0236307731	0.2368279191
	0.0236900174	-0.0130511349	0.2439253621
	0.0220983249	0.0001676189	0.1920718426
	0.0205520838	0.0423676449	0.3321226314
	0.0194042115	0.2772805283	0.306065676
	0.0258066299	0.4429290926	0.1917829543
	0.0248361074	0.7611844264	0.2628642496
	0.0237479458	1.2309620672	0.1892329606
	0.0208123157	1.2465360702	0.199819156
	0.0237203184	1.5537562946	0.195192569
	0.0231633151	1.5752154276	0.1324814351
	0.020622489	1.1976721525	0.1588464872
	0.0210065985	0.871099689	0.0977768599
	0.0215368656	0.7121118743	0.1551057746
	0.0223050845	0.4266354543	0.1071948076
	0.0224280708	0.2152082553	0.1597178879
	0.022628592	0.0920104179	0.0136816787
	0.0252799276	0.0369149748	0.1153929659
	0.0208087509	0.0038662975	0.1226436004
	0.0229743796	-0.0971201013	0.1084908338
	0.0276835081	-0.0447360858	0.1407914377
	0.0286228384	-0.0229459032	0.0531533399
	0.0251542676	-0.1012452282	0.1794028315
	0.0209361933	-0.1202456492	0.1632476881
	0.0224040083	-0.126881654	0.1687677513
	0.0239457933	-0.1709982009	0.0885795431
	0.0253235966	-0.1145344769	0.0758509821
	0.0229708148	-0.0534592449	0.1833045826
	0.0225412539	-0.1225724081	0.1877690475
	0.0210930454	-0.0875295521	0.2091210882
	0.1680287253	-0.1118340127	0.1896287915
	0.2199485596	-0.174090525	0.2939398307
	0.2188461388	-0.1175111993	0.1829243718
	0.214860669	-0.1650656631	0.1855654666
	0.2140888852	-0.1514671845	0.1506761899
	0.2189201088	-0.1879986655	0.1154223886
	0.2205037805	-0.1471571516	0.0598769528
	0.2196134665	-0.1467520095	0.0594678097
	0.2220250678	-0.1141082227	0.1294754126
	0.22362389	-0.1685738211	0.1036281063
	0.2265434783	-0.1857614243	0.0922596117
	0.2219573362	-0.09495723	0.141990245
	0.2229082522	-0.1618826696	0.1272550721
	0.2241559395	-0.1067939307	0.216054877
	0.2279560386	-0.0692036603	0.2435808224
	0.2240115643	-0.0643137232	0.1889980826
	0.2221373597	-0.0220520797	0.3371859022
	0.2257761506	-0.1208244148	0.2499077395
	0.2265122862	-0.0598627527	0.2543946143
	0.2278134458	-0.1510617426	0.3853171655
	0.2277501702	-0.0971437122	0.3153062041
	0.2273134797	-0.0237220491	0.3431562881
	0.2310262406	-0.064845034	0.3117832319
	0.2274293363	-0.0188427806	0.198225764
	0.2231684841	-0.0441765101	0.3006120773
	0.2228877545	0.0065613073	0.3715643621
	0.2304211123	-0.012061865	0.2412509081
	0.0977669962	-0.0625240653	0.2446952211
	0.0269830208	-0.0176665529	0.2935418687
	0.0251195106	0.043280802	0.2821982252
	0.0243646598	0.1526606468	0.3573261768
	0.0194728343	0.3051938186	0.3034159985
	0.0250633647	0.6622462271	0.179709689
	0.0260240839	1.2370078699	0.2670046145
	0.0254563862	1.5402772147	0.1794129418
	0.0253013165	1.7547281874	0.2552954224
	0.0263039224	2.1181761958	0.2034107181
	0.0236704109	2.2580360474	0.1578031532
	0.0248619523	2.3749710767	0.2613294543
	0.0229583379	2.6299027824	0.2238827037
	0.022658893	2.8875591548	0.2444970151
	0.0247594637	2.7977164863	0.2683052018
	0.0254670807	2.7308540845	0.2412880195
	0.0261738064	2.6679045665	0.2319958338
	0.0246810376	2.6375876486	0.2337500969
	0.0267682403	2.7058366083	0.2107744228
	0.0248120448	2.6281648403	0.293879066
	0.0245562689	2.5872527794	0.3712280681
	0.0279704762	2.4925292745	0.3696114026
	0.0232675862	2.3016034253	0.2429376007
	0.0227471223	2.6948865086	0.4823187013
	0.0289855589	2.7234016471	0.5081310515
	0.0327624867	2.6583818673	0.648557641
	0.0267851732	2.3616316926	0.8078990008
	0.027570325	2.6212969687	0.9874315393
	0.0273475237	2.3511916285	1.1372615687
	0.0260517113	2.227653361	1.3343491176
	0.026714768	2.0248556725	1.370287076
	0.0241837451	2.1654484833	1.8143331901
	0.027531112	1.9728477641	1.9214815445
	0.0297662547	1.6269940654	2.0020358718
	0.0262317347	1.3940950091	2.0136205482
	0.024639151	1.266067826	2.0258838698
	0.0247398572	1.079031943	1.8642567389
	0.0260276488	0.8312882197	1.7652326727
	0.0262352996	0.7044843249	1.7504109595
	0.024087495	0.5446495624	1.6652710086
	0.0247247067	0.4758438963	1.4038446128
	0.023653478	0.3533113993	1.2756083473
	0.0235153412	0.3527723246	1.3274955999
	0.0289570403	0.4156418684	1.1313197227
	0.028929413	0.2452289309	1.0281853534
	0.0254225204	0.0532900963	0.8262310899
	0.0246453894	0.0645440098	0.8260378621
	0.0263645243	0.0795054217	0.7841073819
	0.0315887694	0.0209476846	0.8078565445
	0.0323899629	0.0058227488	0.6299581672
	0.0303900984	-0.0766218062	0.6106393292
	0.0256141295	6.85291363044277E-05	0.6272195826
	0.0252986429	0.0133394277	0.6667207448
	0.027639839	-0.070632606	0.67180011
	0.026819039	0.0098439071	0.9026308884
	0.0260695354	-0.0025682505	0.9484734123
	0.0268377543	-0.0193849009	1.0895065259
	0.0271425465	0.1449274889	1.095480477
	0.0258315836	0.1292010883	1.1352159255
	0.0230982572	0.140161552	1.105215398
	0.0229164513	0.1884953548	1.0913938317
	0.0227578168	0.161687032	1.1676911085
	0.0258101947	0.1629259545	0.8653480588
	0.9394737968	0.1737235913	0.920814586
	0.9762680959	0.2021847893	0.6915641839
	0.9849573469	0.2872864432	0.7261576892
	0.9780442679	0.2710579626	0.5933913592
	0.97655952	0.2377858275	0.48056571
	0.9619134533	0.3641174816	0.4198583707
	0.9607780578	0.383284011	0.3893276365
	0.967618058	0.3025047818	0.3490762847
	0.9686117518	0.4714016006	0.3576898802
	0.9669897583	0.6199357939	0.2285932649
	0.969359473	0.4848388753	0.2338059659
	0.9730704516	0.6389221035	0.239537386
	0.9730793636	0.8239996864	0.1875624512
	0.9727825923	1.1150560989	0.2534759093
	0.9770746367	1.0472949163	0.2104422414
	0.9768812451	1.4551189309	0.1681332423
	0.9762377949	1.5606669065	0.2120272589
	0.9764837676	1.5316097364	0.130572397
	0.9761611513	1.9169100402	0.1389256554
	0.9744179539	1.8303414931	0.1675050898
	0.9757440672	1.9533091172	0.1837326937
	0.9770880047	1.803861249	0.174666878
	0.9818488231	1.9717687917	0.173685803
	0.9848094068	1.7954971774	0.1958473274
	0.9794505898	1.9225023216	0.2689544732
	0.9775826236	1.7280871124	0.2265847509
	0.9787616882	1.7516221358	0.2556677238
	0.1164502226	1.8717994529	0.3353736178
	0.026072209	1.8685529778	0.3635899669
	0.0269402429	1.9539917533	0.6026831795
	0.0251435732	1.686486569	0.6128623933
	0.0258369308	1.5605952103	0.6682267514
	0.024982265	1.4187434855	0.7621195195
	0.0258066299	1.2356585055	0.9167386441
	0.0273501973	1.1147476796	1.0668574133
	0.0243031666	0.9676743756	1.1532373476
	0.0235732695	0.7792640699	1.2593939927
	0.0257460279	0.5020283102	1.2655368385
	0.0309159094	0.3685948485	1.092626945
	0.0301084775	0.3738434753	1.1115994482
	0.0271443289	0.2496553699	1.1047115157
	0.0252433881	0.1471690144	1.0154303402
	0.0255820461	0.0859478583	1.0680698528
	0.0283465648	-0.0331836622	1.0851195281
	0.0262959015	0.0450663365	1.004186339
	0.0265365269	-0.0766034734	0.8833893364
	0.0263582859	-0.0323740024	0.7897206854
	0.0260731002	-0.0382160971	0.918308348
	0.022007422	0.005377855	0.9129684678
	0.0244110025	-0.0696443631	0.9472679544
	0.0272058221	-0.0609740494	0.9215935262
	0.0269803471	-0.0629736114	0.7762107001
	0.0295398886	-0.0289807175	0.6984958675
	0.0281166338	-0.0967158999	0.7601251152
	0.028039099	-0.0676815528	0.5531397488
	0.0270347107	-0.1162755221	0.5971215831
	0.0287672136	-0.1274826802	0.5394679819
	0.0267611107	-0.1317015664	0.5258540234
	0.0244493243	-0.0402042782	0.5481650675
	0.0275195263	-0.0654750357	0.3995269806
	0.0264999875	-0.072621877	0.4233579818
	0.0283385439	-0.0387752998	0.4253701059
	0.028825142	-0.0651239922	0.2748719662
	0.0294151198	-0.124447741	0.319466686
	0.0251141634	-0.1154613297	0.2637064572
	0.027765499	-0.0921284513	0.2397249907
	0.0273109843	-0.0948565598	0.2426288802
	0.0258823823	-0.1325099325	0.2347175402
	0.0249582025	-0.115171784	0.2727490291
	0.1940643949	-0.0996933712	0.2484140269
	0.9767163722	-0.0451861693	0.1583271321
	0.9769757129	0.0173716482	0.2338311098
	0.9800084843	0.0994840748	0.2721057923
	0.9845527397	0.1514879681	0.3262686836
	0.982239171	0.0610317168	0.2711228603
	0.9804122002	0.0229482708	0.2176900569
	0.9820466706	0.1101831843	0.2694514856
	0.9942847009	0.129851179	0.3927468355
	0.9839841508	0.1456286955	0.3232546794
	0.9788508087	0.0839984613	0.2388635489
	0.9814495631	0.0450885894	0.194881379
	0.9790745012	0.0896794244	0.3140724651
	0.9776592673	0.1643923169	0.1801293501
	0.9838718589	0.0693072263	0.0736925177
	0.9851685626	-0.0143472796	0.1180663052
	0.9811661599	0.0097836543	0.1405586588
	0.9818185221	0.1006678167	0.0813915983
	0.9825733729	0.04150815	0.1089623494
	0.9822534302	0.1327236455	0.1254895732
	0.9573192903	0.0100747193	0.1553919409
	0.9531163664	0.0248238995	0.1034108487
	0.9715518378	0.0443813199	0.1492763503
	0.9738110431	0.0989573735	0.1557131986
	0.971200703	0.0712690214	0.1217132462
	0.9690653753	0.0367140978	0.1564548896
	0.9679896905	0.0594002176	0.1070772646
	0.858843786	0.027927046	0.1325601608
	0.0225118441	0.1621787332	0.2107289372
	0.0230822155	0.2844581728	0.1628756797
	0.0213292148	0.3630897206	0.1461840242
	0.02202079	0.3661196602	0.2261961934
	0.0214129881	0.3889576056	0.1299318721
	0.0209513438	0.3201945937	0.2089616699
	0.0242078077	0.292190279	0.105309575
	0.0242211757	0.3421318975	0.1343457222
	0.0270454051	0.3671942391	0.1517573098
	0.0231784656	0.2252274995	0.1868944006
	0.0241988956	0.3011222741	0.1822759178
	0.0254020227	0.1121538943	0.1723995738
	0.0225831405	0.1291361221	0.1396755328
	0.0225109529	0.0453203336	0.1487521989
	0.0187687822	-0.0460935386	0.1550070134
	0.0281888214	-0.0723804238	0.0792454008
	0.0234431536	0.0191659316	0.1551255596
	0.0272869217	-0.0391886639	0.1407444684
	0.0294775042	0.0013185225	0.2243854689
	0.0277530221	0.0087034914	0.2622062976
	0.0248245217	-0.0465371453	0.2100668667
	0.0247719406	-0.0769602482	0.3208742408
	0.0258467341	0.0342473165	0.2644092776
	0.0259964566	0.02389035	0.2656277218
	0.0262130194	-0.0175701037	0.2916479392
	0.0261604383	-0.0708428269	0.2886234351
	0.0305451681	-0.0625346949	0.3321542454
	0.030701129	-0.1662410559	0.2579117258
	0.0263894781	-0.0900669121	0.1864258692
	0.0308561987	0.0067393654	0.2582693812
	0.0268181478	0.0554144026	0.2243025739
	0.0271781947	0.0486067903	0.1299595336
	0.0252621035	0.1150524739	0.0817373347
	0.0251756566	0.0524738024	0.0918710594
	0.0216224213	0.0520397601	0.1195071037
	0.0262531237	0.0919849065	0.0669901269
	0.0288759407	0.1093549592	0.1176055061
	0.0279294807	0.0552215223	0.1457812796
	0.0276665752	-0.0185990942	0.083847972
	0.0269322221	0.1544363632	0.1275571264
	0.0270739237	0.805398015	0.2127135237
	0.0322874743	0.8295844995	0.1657356293
	0.0298660697	0.664873572	0.1152147108
	0.0271042247	0.5824436456	0.1137294896
	0.0281487172	0.3039696982	0.0925346283
	0.0287119589	0.2371397425	0.1549770746
	0.0280186012	0.1009299473	0.1585687456
	0.0263983901	0.1780020482	0.2776963553
	0.0268226038	0.122479057	0.2394950243
	0.0310727616	0.0598473421	0.2632808458
	0.0281959511	0.024244534	0.3320914316
	0.0285827341	0.006026035	0.3216392989
	0.029571972	0.0019274088	0.4872467531
	0.0289347602	-0.0449821182	0.3631848774
	0.0320334808	-0.0417981368	0.3821395077
	0.0255392683	-0.1391229339	0.4012979042
	0.0275765634	-0.0752924084	0.3978636153
	0.0256756227	-0.1423606478	0.3958103295
	0.0291343902	-0.122996952	0.3380515915
	0.031079	-0.1623734854	0.478509162
	0.0290702234	-0.0559431305	0.6285960965
	0.0287832553	-0.1665730624	0.5939786923
	0.0306645896	-0.1271491676	0.5358861052
	0.0298758729	-0.1457546335	0.6049944891
	0.027062338	-0.1464359696	0.6524193482
	0.0281513908	-0.1042051913	0.5331200759
	0.0259180305	-0.1057167563	0.5780108942
	0.02814337	-0.1529736873	0.4768779223
	0.0250678207	-0.1413833495	0.4753438886
	0.0255936318	-0.1294187591	0.4545608416
	0.0234921699	-0.0098462011	0.4533868089
	0.029719912	-0.0439140604	0.4804641232
	0.0311984215	-0.1305195483	0.5176820929
	0.0293616475	-0.1457469522	0.5331795623
	0.0252612123	-0.1430788742	0.4868426868
	0.029850028	-0.1528388717	0.4112535252
	0.0269072683	-0.1470737578	0.6403181334
	0.0242345438	-0.117865496	0.4730620459
	0.5759485097	-0.0680410975	0.4192655835
	0.9744856855	-0.121130893	0.4283882158
	0.9787661442	-0.1367188695	0.4309919914
	0.978218053	-0.1218068537	0.2954093748
	0.97832678	-0.0708974605	0.2961623173
	0.9834369508	-0.1477483422	0.2533866738
	0.9846338394	-0.1772944523	0.2652673704
	0.9860294668	-0.1241890352	0.216382097
	0.9807677911	-0.138856966	0.271560699
	0.9807615527	-0.1478598603	0.2592799907
	0.9827640908	-0.0930030429	0.2010559501
	0.9728886457	-0.1255310843	0.221495032
	0.9808640413	-0.1415454348	0.1899939596
	0.9816821677	-0.1562870295	0.2034632142
	0.9820030016	-0.1604980583	0.1379133218
	0.9801706836	-0.16849144	0.1084064468
	0.9768616386	-0.2024550442	0.0681180878
	0.982338986	-0.1654706666	0.1839896208
	0.9604536591	-0.1918976906	0.0772332318
	0.9735579408	-0.1860182595	0.0953669393
	1	-0.1401184689	0.125868577
	0.999960787	-0.1543676766	0.1098463688
	0.9839707827	-0.1727426853	0.1063342754
	0.9794069207	-0.0781731851	0.13291065
	0.9785745351	-0.1548204855	0.0864982986
	0.9816759293	-0.12506483	0.0864666772
	0.9830323436	-0.1793294811	0.0702677171
	0.4898197627	-0.1436487928	0.0314194864
	0.0258654494	-0.0467270796	0.0548245459
	0.0263520475	-0.0292066866	0.0869120293
	0.0299204332	-0.0519335314	0.1221498812
	0.0277040058	-0.0198123359	0.2254271146
	0.029042596	-0.0734505765	0.2131355035
	0.0336144789	-0.1107277355	0.4166803719
	0.0303660358	-0.10673551	0.4048188913
	0.0312661531	-0.0508893324	0.4074779107
	0.0307412332	-0.1228657447	0.4491607911
	0.0280907889	-0.1404419784	0.3901104357
	0.0288955472	-0.0983944728	0.2755429971
	0.0288304892	-0.0036598229	0.3289322521
	0.0307207355	-0.0631446233	0.2699975543
	0.0301717531	-0.1150517193	0.184845595
	0.0291094364	-0.0831490109	0.2219128267
	0.0264090846	-0.1231953734	0.1728670751
	0.0254456917	-0.1365910966	0.1570097216
	0.0258707966	-0.1501018832	0.1625301
	0.0262299523	-0.1207534497	0.2422740505
	0.0286326416	-0.1046550204	0.2232895543
	0.0306957817	-0.1300461466	0.3710589666
	0.0259893269	-0.1627917939	0.3644252156
	0.0267548722	-0.1652286614	0.3591441852
	0.0292244019	-0.1524374316	0.2185298037
	0.0296263355	-0.1848568825	0.3015381514
	0.0258511901	-0.0903474605	0.3184973246
	0.0264563185	-0.0698948649	0.268068133
	0.0283447823	-0.095983645	0.2499671719
	0.0272682064	-0.0710862649	0.1736530441
	0.0300220306	-0.0816377768	0.1790710232
	0.0281950599	-0.0978158035	0.2839348648
	0.0268502312	-0.1032454921	0.2907852117
	0.0296557452	-0.1794958552	0.2381026596
	0.0278546195	-0.1062328324	0.2532144937
	0.0269242012	-0.140077343	0.2955596155
	0.0277209387	-0.112793411	0.4751484983
	0.0276407302	-0.1706501781	0.5000736823
	0.0308526339	-0.1360855219	0.5181758337
	0.0252282377	-0.0914405116	0.3984836547
	0.0270507524	-0.1403397932	0.4468838813
	0.0275364592	-0.0955975265	0.4808452302
	0.0291744944	-0.1365415026	0.4275842316
	0.026992824	-0.1022946506	0.351016168
	0.0255339211	-0.1390348743	0.3939425754
	0.0274339706	-0.1719244109	0.3308692902
	0.0270266898	-0.1205548379	0.3176437277
	0.0249599849	-0.1552758412	0.3724953766
	0.0256355184	-0.1275288877	0.310827299
	0.0272699888	-0.1511224989	0.3387522981
	0.0269375693	-0.1597881716	0.4279820753
	0.0270569908	-0.1934797399	0.259439255
	0.02794374	-0.1422275612	0.4732245572
	0.0263529387	-0.1281832587	0.5641300306
	0.0290069478	-0.1073548487	0.6599082451
	0.0284419237	-0.1479633341	0.6656851507
	0.02637611	-0.1779405948	0.431419754
	0.0230590441	-0.1507929156	0.3621197938
	0.0259590259	-0.1066855759	0.3264347076
	0.0275560657	-0.168854726	0.2618449652
	0.0274081257	-0.1251892376	0.2704041323
	0.0274411002	-0.1619185327	0.1700317593
	0.0278572931	-0.1015529642	0.2069620083
	0.0293081752	-0.1594198376	0.1570320349
	0.0273831719	-0.1168768337	0.0955427778
	0.0252389321	-0.0486349429	0.1206783123
	0.0241240344	-0.0756766499	0.1770817787
	0.0309506664	-0.0571070239	0.1386422763
	0.0306075524	-0.0608182456	0.0842414032
	0.02801771	-0.0626540153	0.173105481
	0.0223603392	-0.0094532436	0.193789239
	0.0305959668	-0.0203472319	0.0930017578
	0.0130222908	-0.0818209533	0.099652235
	0.0148822361	-0.0162096123	0.0796372318
	0.0265293973	-0.0631188487	0.1195604945
	0.0287957322	-0.0245336686	0.1022688323
	0.0277895615	0.0185809891	0.1690772685
	0.0292743094	0.0609723923	0.1904177323
	0.0275061582	0.1068636694	0.2069779665
	0.0276647928	0.128466944	0.166540495
	0.0286638338	0.0634845553	0.1907504914
	0.0283831042	0.1204904672	0.0720513888
	0.0279713674	0.1758923978	0.1877181341
	0.0289311954	0.1294490584	0.2141865761
	0.0282004071	0.2177738689	0.1452180316
	0.0307528189	0.0703146898	0.1665429415
	0.0312189192	0.0093191866	0.1785319972
	0.0299302365	0.0268503206	0.0917315575
	0.0327134704	-0.0129676989	0.1630421609
	0.0267281361	-0.0431056825	0.1456096156
	0.0231169725	-0.0444739033	0.1450013583
	0.0247817438	-0.0135079012	0.1758345172
	0.0292342052	-0.0641091449	0.1744148858
