# Supplementary material for: Ciliary and rhabdomeric photoreceptor-cell circuits form a spectral depth gauge in marine zooplankton
Source: eLife. 2018 May 29;7:e36440. doi: 10.7554/eLife.36440 (PMC6019069; doi:10.7554/eLife.36440)
Supplement: Figure 2—figure supplement 2—source data 1. [file elife-36440-fig2-figsupp2-data1.zip › Figure-2-figure-supplement-2_source_data/Figure-2-figure-supplement-2_D_Source_data.csv]

Time_(frames)	405_treatment	cPRC	RGWr	RGWl
	0	6.0967013417	2.5192993604	0.4506510111
	0.0153447417	6.1011506397	2.6323718634	0.4659813119
	0.0188449232	5.8174364892	2.5181049361	0.3684635478
	0.0387198082	6.0409630659	2.4525544643	0.4244590689
	0.0391588083	5.8319283744	2.4728506268	0.3552030883
	0.0393681776	5.8347711448	2.3550269806	0.3179078528
	0.0333353032	5.9815162764	2.5058939146	0.3489452057
	0.0273665904	5.7353691085	2.5403973389	0.3411073709
	0.0284387637	5.8908598189	2.4434003361	0.2687200443
	0.0410009202	5.9620489275	2.5534625357	0.300462218
	0.0413453664	5.9638079589	2.4831006004	0.2362446005
	0.0549661886	5.7276164669	2.3763445107	0.2297146225
	0.0638424327	6.0544880245	2.4230345541	0.2826211804
	0.0570835198	5.9114980399	2.3450545314	0.2784875708
	0.046527256	6.1000977246	2.43683593	0.3511262832
	0.0482866333	6.2522256942	2.3672227768	0.4258725392
	0.0694227993	6.3586561199	2.4473982871	0.4132721989
	0.0724637192	6.5768854144	2.3112039024	0.6107965484
	0.0671940296	6.4807661929	2.3090250353	0.6656746992
	0.0496644182	6.462582791	2.2900417385	0.7538779138
	0.0553393386	6.3370434166	2.2221166842	0.8124361278
	0.0590961663	6.3438368943	2.243720623	0.8384412945
	0.0577622814	6.2881872761	2.2844398466	1.0122874693
	0.0554035002	6.3113025	2.1629831339	0.9478244087
	0.7459371386	6.2921145093	2.0896166692	0.9522805941
	0.9959510684	5.866623543	1.9470538542	0.9770478958
	1	5.4972693207	1.9162855062	0.8821983615
	0.9997484192	5.3522703441	1.7269367421	0.9194965437
	0.9957366337	5.2545477793	1.6465389716	0.8585070131
	0.9902643287	4.8876727731	1.53783522	0.7947019343
	0.9908384058	4.4902872323	1.4627235808	0.7139747371
	0.989366067	4.3690866649	1.3349998784	0.6469974161
	0.9886197668	4.0664824087	1.2039684753	0.659843607
	0.9898219517	4.095047858	1.2854119679	0.6575747803
	0.9910882981	3.7738762392	1.2720375492	0.5987962386
	0.9932984947	3.7039200614	1.1876232786	0.5771543823
	0.9911710327	3.5385872973	1.2674503373	0.5817163474
	0.9858439355	3.4031612999	1.1086074523	0.4970223907
	0.9817105807	3.4485167691	1.1361646393	0.4773119313
	0.9806248997	3.3625265787	1.076013403	0.5226163273
	0.9883428591	3.1977381016	1.0159555118	0.4397392728
	0.9916978329	3.2430501963	1.0496161061	0.4832218924
	0.3373749483	3.1824143624	1.0954488519	0.2151852389
	0.0579243738	3.1236210122	1.066295655	0.2819997568
	0.0408286971	3.4062245988	1.2358179452	0.2369061256
	0.0287004753	3.724911638	1.3700117816	0.2009931671
	0.0319220606	4.1003879695	1.588279696	0.2438139398
	0.0386522697	4.6750825291	1.7139488607	0.2721448372
	0.0375902272	5.1371786451	1.8835223955	0.2557913524
	0.0373352694	5.4155333153	1.9971484308	0.2066890297
	0.040857401	6.3695766866	2.3888519903	0.2807991955
	0.0342166803	6.8184186695	2.5329397448	0.2202777617
	0.0318950452	7.0080840219	2.6081737558	0.2941893886
	0.0478763371	7.3775810355	2.6648460254	0.2642694279
	0.0452136326	7.2924619005	2.4911042407	0.3322336569
	0.0451393403	7.7855424716	2.7463933312	0.2648223376
	0.0409975433	7.8832138459	2.8973716947	0.3114116991
	0.0460308482	8.1081718026	3.150511674	0.4236234356
	0.0424817013	7.9287528479	3.0280435365	0.3925393483
	0.0405517893	8.3807512091	3.0758447378	0.5047459599
	0.0461760559	8.2599118443	3.1475955729	0.8597791002
	0.0574684891	8.6274794002	3.1246312424	1.3505756091
	0.0609213937	8.4695560069	3.1335101329	1.5095391141
	0.0570885852	8.3830349759	3.2839960175	1.7692419154
	0.0560957696	8.4904041422	3.2804486439	1.974862333
	0.0553123232	8.6142222232	3.3312044176	2.1643900555
	0.0463195752	8.2986291611	3.3277045266	2.1147541896
	0.0574093929	8.3572986395	3.3280541606	2.2214314376
	0.0574330314	8.445650805	3.4904041154	2.3133544963
	0.0573351006	8.4198358859	3.390158288	2.2765786942
	0.0480164794	8.2461017752	3.2994467945	2.1751855056
	0.0507939992	8.1657098398	3.0497890356	2.0144570116
	0.0448945133	8.3993817632	3.1671008005	2.2198028513
	0.0572692506	7.9347302385	3.1370168852	2.2926995992
	0.0639808866	8.1854360805	3.0475300874	2.2752465478
	0.0564368389	8.1590095352	3.0622515295	2.3533201018
	0.0553207655	8.2373231158	3.0842748078	2.2282246418
	0.0593696972	8.3282395944	3.066823321	2.1207383156
	0.0695156647	8.3088613222	3.0328668365	1.9140683769
	0.070631738	8.2102002823	2.9882367465	1.9318273193
	0.0567053043	8.1622480977	3.083119741	1.866062922
	0.0503651299	8.2377865835	3.098059223	1.7873844882
	0.0608538552	8.3976101423	3.3165091007	1.9737675085
	0.0601818473	8.6157780412	3.2264415465	1.8183345401
	0.0517699302	8.3082615617	3.22658031	1.7718202385
	0.0413048434	8.6303065465	3.0899785576	1.8422066233
	0.0485061333	8.5605121968	2.9244124387	1.6836127382
	0.057449916	8.7148102009	2.9969131015	1.554920071
	0.0626655748	8.3468138806	2.5707926164	1.3927349359
	0.0653586715	8.3925456964	2.6267704066	1.2820106359
	0.0630083326	8.383091199	2.5451387429	1.2240632594
	0.0577453968	8.0850883556	2.6173094598	1.0889993693
	0.0532152536	8.1928952031	2.5839493958	1.0128723904
	0.0605685051	7.9184319691	2.4799457797	1.0629929925
	0.0668614026	7.7257729546	2.4074532418	1.1674424703
	0.0624410094	7.7686937241	2.8138117513	1.3206121732
	0.0654059485	7.8756210317	2.9252981761	1.2802073612
	0.0621776093	7.6516795014	2.8315227821	1.3519830469
	0.0552363425	7.953336262	2.9405066726	1.3677295608
	0.0448877595	7.9552665896	3.0460483922	1.3747709157
	0.0502216106	8.1020731307	3.2516133067	1.4705456987
	0.0546284962	7.9116087921	3.0227862702	1.4740708519
	0.0449924441	7.7796087694	3.0604882165	1.5010533213
	0.0422419397	7.9357414078	2.9084855959	1.4815878579
	0.0755282775	7.8995663931	2.9330285458	1.5783029376
	0.0642763674	8.0109426952	3.1952513565	1.8025006023
	0.0538636229	8.1725130808	3.2331587065	2.0193382915
	0.0548176039	8.4958768666	3.2785722478	2.0159705094
	0.0589982356	8.3431943092	3.1689401754	1.9455514745
	0.064406379	8.1693015721	3.2223448814	1.8044011088
	0.065115533	8.267131656	3.3232289312	2.0275953999
	0.064142979	8.0733202548	3.1115010054	1.8964090061
	0.0592346202	8.2530910537	3.2364927227	2.012134539
	0.0603270551	8.2491391063	3.2468330455	2.0933210914
	0.0586909355	8.3811989026	3.2240234991	2.1251144898
	0.0624899748	8.2718862127	3.189199232	1.9440532259
	0.8297152409	8.0662578166	3.0500791811	2.0690353923
	0.979529088	8.0156145207	3.0957067088	2.0706001406
	0.9774691645	8.0904874456	2.8277614606	1.9554731729
	0.9824990925	7.6171139789	2.8139935421	1.7843378535
	0.980636719	7.2988537036	2.6014231388	1.6753049486
	0.9844779698	6.8216597162	2.3872571899	1.5752355158
	0.9812884653	6.7068630245	2.5407860404	1.4321791696
	0.9888054976	6.4319156153	2.221776772	1.3650795416
	0.9729862981	6.0979721994	2.1825411452	1.281116491
	0.9626326498	5.7710984519	2.1109821807	1.1280832173
	0.9647651772	5.4986662679	1.9495836393	1.1088143925
	0.9714970747	5.415776547	1.9186408364	1.0497027155
	0.9695874243	5.0842267963	1.8652026528	0.9837300921
	0.9782188415	4.8896002979	1.7358453952	0.9441583622
	0.9761690488	4.6456552686	1.6549680405	0.9153116262
	0.9843614659	4.8440047703	1.662815926	0.8942310732
	0.9839072697	4.7283310613	1.5937265648	0.9422027652
	0.9778203645	4.6860291753	1.60393818	0.9125140024
	0.2354931575	4.6912954627	1.4956102197	0.5531594911
	0.0361499692	4.8990256762	1.5576565232	0.5597989577
	0.0390389275	5.2538804848	1.7428264916	0.5298701133
	0.0482613064	5.9379574826	2.09386054	0.6003689046
	0.0511451993	6.6305914924	2.2528492769	0.5867790984
	0.0448033364	6.9337096061	2.4460849867	0.5242546732
	0.0433208669	7.3659161687	2.1348351697	0.4937250915
	0.0495529797	7.8854814044	2.8837344183	0.6441099647
	0.0456188635	8.0459597418	3.0548027152	0.6266442811
	0.0462115136	7.3171233673	3.1892339499	0.7058640372
	0.0443018632	8.6554405829	3.3528799957	0.6402590726
	0.0393546699	8.8132880126	3.4560095635	0.6288919935
	0.0459295405	8.7889757321	3.4736680055	0.53212623
	0.053904146	9.0276371061	3.2475254506	0.6883748764
	0.0371681117	9.2238178373	3.3654704828	0.9114562547
	0.0712817958	9.1284838325	3.399154686	1.0873262372
	0.0700610379	9.2148162905	3.5402052106	1.34525625
	0.0437750631	9.2323132655	3.7229907244	1.7092769206
	0.0605735705	9.4635985094	4.1240750956	2.0576891297
	0.0720264075	9.2943111238	4.0575072065	2.3508790826
	0.0700272687	9.4285147158	4.0961143559	2.4319391092
	0.0570024736	9.520528141	4.0977026496	2.58975271
	0.0566327004	9.1368020054	3.8355638646	2.5881662773
	0.0618044592	9.2330761562	3.9941013988	2.5296086928
	0.0668647795	9.2478681017	4.0273199552	2.6417094673
	0.0665372179	9.2611764799	3.7498670969	2.4712007457
	0.0627854556	9.0565269839	3.884302319	2.551149367
	0.0628361094	8.9612442209	3.9014411685	2.6462459555
	0.0586605432	9.1162723912	4.0640520503	2.6983109373
	0.0564571004	9.1725863489	4.1386720882	2.7343753483
	0.0565297043	9.1434283821	4.2384949899	2.6910706432
	0.063653325	9.0468906112	4.2917073556	2.8182685415
	0.0630893787	9.4011999558	4.3887671684	2.8578815072
	0.0647913483	9.2633219577	4.1657934412	2.6979464559
	0.0664055179	9.2979024463	4.0007854746	2.6949957416
	0.0630049556	9.2013480265	4.2786290589	2.580437952
	0.062966121	9.2191065677	4.0951743453	2.6570396303
	0.0604418705	9.1974896528	4.1462401827	2.714279877
	0.0565263273	9.1388498885	3.849765099	2.862330038
	0.0598036319	8.9676251233	4.0512897144	2.7893773552
	0.0566563389	8.9889809967	4.0053086933	2.8195609934
	0.0607863167	8.8222549006	4.0069085619	2.7559866708
	0.0595689357	8.6990662965	3.8041908345	2.5923270084
	0.0635469519	8.7857490949	3.8296897494	2.4367539363
	0.0552886848	8.5249497553	3.6166428202	2.3874379944
	0.05467915	8.5777434086	3.5690229041	2.3432761138
	0.0567103697	8.4359253329	3.5405820713	2.2030127053
	0.05813712	8.4985048899	3.3259732225	2.0670490741
	0.0582418046	8.6863545026	3.5239737356	1.9177177022
	0.0674692489	8.4709683533	3.431325276	1.8833031876
	0.0617841977	8.4423530495	3.2980172097	1.7434379055
	0.0584815662	8.1685054593	3.1932231554	1.763537643
	0.0545491385	8.3887533959	3.1632172909	1.8525989928
	0.0638610058	8.2459473526	3.2139918372	1.6840496343
	0.065313083	8.4802725708	3.206622762	1.7766136804
	0.0559809541	8.2079366354	3.4715471013	1.744933017
	0.0643236444	8.3821865809	3.4656337375	1.7297988051
	0.0533351344	8.1085130916	3.2401207821	1.5947688743
	0.0597141434	8.2204407274	3.3816115987	1.5220281163
	0.0599302665	7.9426467004	3.3265304326	1.5664057106
	0.0649787676	8.1198629817	3.3700362608	1.5189425274
	0.0721395345	8.2144205133	3.712050559	1.6605918302
	0.0608116436	8.4529705188	3.8116537501	1.7111241236
	0.0542131345	8.4429469852	3.7989580407	1.838030964
	0.0507771146	8.8665223303	3.9779703006	1.7771475611
	0.0498315759	8.5791314813	3.6477001955	1.6781254615
	0.0526462419	8.6501249809	3.4681602149	1.6835060959
	0.0502570683	8.5356518158	3.542661589	1.5306814485
	0.0523473842	8.4507894657	3.4049747867	1.4775821336
	0.0521616533	8.287966777	3.375885323	1.3797155669
	0.05102363	8.2036449974	3.1803956837	1.2891492357
	0.0480755756	8.3142023399	3.3135623574	1.3007422721
	0.0432128053	8.2124483963	3.2983823628	1.2578115227
	0.046991583	8.6059887731	3.529534466	1.2541496978
	0.0437733746	8.7083730701	3.4347164461	1.2705399503
	0.0444690209	8.658795269	3.6339688964	1.1396923254
	0.0452372711	8.5306860755	3.4409623239	1.1232162922
	0.047634887	8.6304718652	3.5652922152	1.0904462349
	0.0536643844	8.8396099648	3.679119489	1.1140733542
	0.0506386607	8.6933947086	3.6438236626	1.0412483025
	0.0490683911	8.6058107727	3.6243242656	1.0292709668
	0.0519252687	8.3887410449	3.6366201897	0.9845831067
	0.0481515563	8.7794900151	3.9563946325	1.0219751772
	0.0405788047	8.7570140734	3.8631036997	1.0809181322
	0.042517159	8.7136795719	3.9229892828	1.0943903066
	0.0457151058	8.3752314476	3.8235669626	0.9937541445
	0.0554558425	8.6572811004	3.6670497065	1.0600583936
	0.0536390575	8.32011505	3.6829568197	1.0002515107
	0.0453132519	8.2434732439	3.7584556663	1.0943045482
	0.0467585753	8.3430682156	3.6943883691	1.0361942823
	0.0517395379	8.300590656	3.401975624	1.0514520069
	0.0487003065	8.3041810578	3.8202193442	1.082086228
	0.0487796642	8.4247525367	3.6446100042	1.0713686725
	0.0497809221	8.3723980051	3.5973019377	1.0213882757
	0.0448607441	8.0845503834	3.6725388995	0.9979810808
	0.0463786713	8.0303509143	3.4093493061	0.9735423844
	0.0503718837	8.3938778222	3.6540939908	0.9788784757
	0.0614836515	7.9295155038	3.4169057786	0.8910230548
	0.062812471	8.2236553414	3.5851059002	0.9767002564
	0.0632379634	8.130332376	3.615627164	1.0371570358
	0.0625136132	8.0461043343	3.5444215402	1.1001292291
	0.0640501135	8.0449774265	3.4321731148	1.2418610161
	0.0708174688	8.0860491674	3.46990841	1.4111713311
	0.0611037475	8.0174377536	3.4195207294	1.5085822283
	0.0646174367	8.1739253252	3.5974408402	1.711163634
	0.0679876067	8.0596086214	3.7754588584	1.8762965934
	0.064362479	8.1143059166	3.7448054079	1.9939178082
	0.0627162287	8.0722566839	3.6752694697	1.8910017389
	0.0378350542	8.0303595362	3.5200783999	1.9382097094
	0.961668538	7.7376122763	3.4748711548	1.87571888
	0.9844306929	7.6598487828	3.4917671867	1.889362353
	0.9914209251	7.3876608319	3.1443594801	1.6385689352
	0.9778642645	7.1698521762	3.0116483434	1.6418637349
	0.9690623127	6.8154527503	2.737820481	1.6879810183
	0.9716912479	6.4067948294	2.6469281985	1.5539934817
	0.9720323172	6.0125551465	2.7281288233	1.4687236112
	0.9727617327	6.0724971646	2.4082193262	1.3010464217
	0.9668183468	5.5798769466	2.2425318937	1.1206440931
	0.9558078868	5.5121985426	2.2604890819	1.1246227328
	0.9643987809	5.3309160869	1.9643540624	1.058111912
	0.9726334096	5.2134991007	1.8321724571	0.9411542588
	0.9708385746	5.2526985622	1.8399611176	0.9913022598
	0.9684325164	5.0237593442	1.7526487683	0.7989373385
	0.9650471503	4.9110480074	1.6931863578	0.8156050201
	0.9605440224	4.8806528914	1.7393505278	0.7675878196
	0.967674397	4.8396614061	1.6458874188	0.821911524
	0.9741597791	4.9741786902	1.5963999828	0.6951756144
	0.0800010131	4.7977702293	1.5535358399	0.5429452723
	0.0614937822	4.8095769755	1.4583922961	0.5460643312
	0.0625423171	4.7655044272	1.6522085169	0.5548503149
	0.0681361913	4.879504511	1.6234225871	0.4896579734
	0.0763590008	5.0497470808	1.7641444473	0.513174754
	0.0589577125	5.1582098264	2.0666873626	0.5283528259
	0.0446328017	5.4555140302	2.1428127484	0.5474853378
	0.0716363728	5.9341278061	2.4254023613	0.4643297656
	0.0855459219	6.3583986406	2.7650271325	0.5119188516
	0.0686900068	6.7940829907	2.7870177657	0.5522961981
	0.0638052866	7.0687358368	2.9049997881	0.5838458649
	0.0657689678	7.3573192593	2.9005219451	0.6139712146
	0.0679200682	7.5623616321	3.0037110041	0.7833744704
	0.0670116757	7.5535282219	2.8484750347	0.8305574066
	0.0646410752	7.8336771876	2.7765675566	0.7478196769
	0.0600130012	7.9399521931	3.0583493304	0.7386387803
	0.0682087952	8.1512162987	3.0618818739	0.81136092
	0.0621286439	8.4469233861	3.336908095	0.9831900051
	0.0584055854	8.1289860669	3.2071281568	0.860934647
	0.0570835198	8.2997746166	3.2689560761	0.8760807598
	0.0575174545	8.2723358474	3.4400056523	0.8804183399
	0.0635537058	8.6585398168	3.6114314236	0.9509179541
	0.0665878718	8.5805066511	3.6869335414	1.1856847455
	0.067575622	8.8659244406	3.5161014451	1.1720353154
	0.0623211286	8.5717085182	3.3458485836	1.3577147211
	0.0658652101	8.2175199661	3.2618167823	1.4024984791
	0.0695055339	8.4490016956	3.3055192825	1.5396384331
	0.0691965454	8.3082021426	3.2960485854	1.7075003308
	0.0630015787	8.3551622373	3.2166185886	1.8585993699
	0.0657385754	8.360956938	3.1835436128	1.8466854652
	0.0719166575	8.4628614729	3.148959496	1.8186034233
	0.0632970595	8.6354223832	3.1502390827	1.7000440138
	0.0633662865	8.457847559	3.2153439077	1.5191990143
	0.0664359102	8.4670300627	3.3664101357	1.5286089661
	0.0592092933	8.4985882436	3.4724142364	1.6975904843
	0.064205452	8.6043431161	3.4715256595	1.7228312817
	0.066289014	8.4338392359	3.5278444501	1.6210088778
	0.0682999721	8.4104772416	3.611477535	1.7451572922
	0.063408498	8.282773647	3.5824632235	1.7965395119
