# Supplementary material for: Ciliary and rhabdomeric photoreceptor-cell circuits form a spectral depth gauge in marine zooplankton
Source: eLife. 2018 May 29;7:e36440. doi: 10.7554/eLife.36440 (PMC6019069; doi:10.7554/eLife.36440)
Supplement: Figure 2—figure supplement 2—source data 1. [file elife-36440-fig2-figsupp2-data1.zip › Figure-2-figure-supplement-2_source_data/Figure-2-figure-supplement-2_C_Source_data.csv]

Time_(frames)	405_treatment	cPRC	RGWr	RGWl	SN_early
	0.0107121776	2.982404197	0.125524303	0.2546391886	-0.0698670251
	0.011193507	3.088582791	0.1238829176	0.2886618139	-0.0598775466
	0.0139908085	3.0794776431	0.0525022643	0.3024171532	-0.0019270422
	0.0138456571	3.0552886682	0.0979227353	0.3042579947	-0.0538401541
	0.0096086681	3.1056977356	0.0519900514	0.2376534992	-0.0484573774
	0.0101462661	3.1326265623	0.1021673232	0.2641735155	-0.032423933
	0.0121468474	3.0649367137	-0.0082519773	0.2227113458	-0.0497340324
	0.0104620153	3.1016254855	0.0653327676	0.3054346052	-0.010337174
	0.0123063348	3.0960561041	0.0313324718	0.2557423625	-0.0475229999
	0.0125658154	3.1278339734	0.0195823669	0.1944249284	0.0010426391
	0.0119769664	3.0895668345	0.0644009106	0.2256404502	-0.0106896662
	0.0129772571	3.2310938659	0.0562819637	0.2884673311	-0.0128453857
	0.0126421543	3.1987705978	0.0521574359	0.2711216597	-0.0146512921
	0.012892675	3.1121089581	0.046005111	0.2456973125	0.0025586543
	0.0141875694	3.214675629	0.030015418	0.2400880845	-0.03125591
	0.0131743764	3.3163247379	0.0379017093	0.2458047851	-0.0299634972
	0.0135951364	3.2416920156	0.020223028	0.2564727026	-0.0232109177
	0.01124655	3.4134445172	0.0896906347	0.1944961386	-0.0254929678
	0.0110652002	3.1701766359	0.0066514798	0.1981762898	-0.035955157
	0.0134051851	3.3938544781	0.0989688592	0.2515576877	-0.0380721476
	0.0127876642	3.3673349854	0.0663952628	0.2414990506	0.0062015254
	0.0128579103	3.4168981526	0.055834403	0.2169007069	-0.0241575509
	0.0118698052	3.3425106187	0.0732178496	0.2199222148	-0.0236841769
	0.0126195752	3.3282516508	0.0814385367	0.2177322791	-0.0522421359
	0.0133564429	3.3257349808	0.0619230223	0.2594834153	-0.0081309473
	0.0119647809	3.1886516257	0.0565964362	0.1907541133	-0.0540449964
	0.0144122853	3.1790170254	0.0401188564	0.1971956312	0.0215387086
	0.0134657545	3.2494209789	0.100949659	0.2393082715	0.0139126339
	0.0136979968	3.1943273175	0.0443120769	0.2212777982	-0.0126592326
	0.013280104	3.372522335	0.0546447213	0.2496877902	0.0127765859
	0.0140753906	3.3308930529	0.0528741674	0.2388376402	0.0216932811
	0.0157881778	3.3199208783	0.0211205897	0.2462017732	-0.0022164377
	0.0148022231	3.1436101097	0.0393985911	0.2206429381	-0.0066179187
	0.0136349186	3.2262258389	0.060122464	0.2048761771	-0.0268333626
	0.014820143	3.2068156999	0.0760133616	0.2462259909	-0.0122020942
	0.0141334512	3.078238165	0.0521534567	0.2581530673	-0.0323409525
	0.0128098849	3.2059404525	0.0593460434	0.2560463696	-0.022115872
	0.0112056925	3.1923655081	0.073898133	0.2408977621	-0.0317333785
	0.0068644095	3.073507846	0.0352147707	0.2522174775	-0.0268293786
	0.0149943248	3.1414467044	0.0385554406	0.2537915111	-0.0572638034
	0.0130120218	3.150095728	0.0735229507	0.2664445307	0.0149669201
	0.0142036973	3.1453310189	0.0615684928	0.3001805789	-0.0296651661
	0.0139406327	3.1713472681	0.0800016701	0.2383252611	-0.0534147407
	0.0147764184	3.0853894334	0.0575845368	0.2924680808	-0.0052712657
	0.0111558751	3.0480281667	0.0451729072	0.2485361972	-0.0384302503
	0.0112397404	3.1177659527	0.0460215551	0.2798407465	0.00472362
	0.0112397404	3.1843416869	0.0148470808	0.2811315159	-0.0372101774
	0.0130252825	3.1715372478	0.0217251863	0.2641948147	-0.0759868379
	0.0141280752	3.1703174406	0.0436946533	0.3128042975	-0.0065819012
	0.0115730511	3.0614233619	0.0310416056	0.2843089752	-0.051936833
	0.0092567206	3.0091411283	0.0565534585	0.2420459578	0.0051103691
	0.0157569971	2.9787811341	0.0196959959	0.2669549883	0.0017254971
	0.0145162209	3.0309892843	-0.0286735736	0.2387846643	0.0034132941
	0.0120217663	2.9337081929	0.0439573122	0.2730117106	-0.030653429
	0.0117332553	2.9605372991	0.0561221716	0.2248948589	-0.038944591
	0.0141571055	3.1518131511	0.0655054297	0.2637488344	0.004617391
	0.0136736257	3.0014267816	0.0344360026	0.2409682791	-0.0226739112
	0.0155075516	3.0932806627	-0.0054320578	0.2841914665	-0.0307944345
	0.0129363996	3.0298700054	0.0171452298	0.2225973362	-0.0200389664
	0.0071324917	2.9892929215	0.008856155	0.2051054641	-0.0369413489
	0.0073536237	2.9330477126	0.0285334427	0.2262669249	-0.0502189865
	0.014434506	2.9792104257	-0.0185849066	0.221768093	-0.0630099084
	0.0133381645	2.9458255309	0.0094839556	0.2702608884	-0.0581362021
	0.0149101011	2.9879015436	-0.0197437453	0.2651578362	-0.0237070328
	0.0151409098	3.0114326298	0.0041418928	0.2043951831	-0.07942818
	0.0152380358	3.0173105128	0.0373403499	0.1859306446	-0.0420771356
	0.0145377249	3.010839604	-0.0137917756	0.2232419337	-0.009369936
	0.0154308543	2.9650615375	0.0167168766	0.2142623591	-0.0031649688
	0.0142388204	3.0034774911	0.0189649722	0.1658731664	-0.0444929186
	0.0130955287	2.9119034419	-0.0089208496	0.215982133	-0.0775410641
	0.0169296775	2.9699116556	0.0189661937	0.1887664696	-0.0706280297
	0.0141983213	2.8838170956	-0.0187886967	0.1946540961	-0.034782275
	0.0156165048	2.7978326976	-0.0063616552	0.1720131195	-0.0821826484
	0.015584249	2.8504052851	-0.0156366646	0.1568539256	-0.0604507333
	0.0151889352	2.9720273744	-0.0139214222	0.1888729916	-0.0554261259
	0.0153717185	2.7232147276	0.0018124907	0.2167936854	-0.0887037908
	0.0153115076	2.9791346816	0.0032727434	0.1767534133	-0.0737346551
	0.0161107366	2.9626326531	0.0069474737	0.2431774981	-0.028573157
	0.0149434321	2.9885054554	0.0152319373	0.2299035829	-0.0373961351
	0.0129926682	2.8332648832	0.0154297196	0.1902903972	-0.0333805113
	0.013228853	2.7384499967	-0.0220981359	0.2329689879	-0.0708052002
	0.0155691962	2.8177292335	-0.0002445325	0.1467038272	-0.0612177719
	0.0155899833	2.7799091593	0.0149178989	0.2296980058	0.0002647393
	0.0143130089	2.843098979	-0.0181042077	0.255037045	-0.032231384
	0.0149695952	2.8141843162	0.0162087451	0.2346986974	-0.0612654424
	0.0143524328	2.8524228378	0.0365148823	0.2773031662	-0.0591623931
	0.016692776	2.8577251693	-0.0289218005	0.2395424396	-0.0410250305
	0.0147007963	2.7865232415	-0.0378825413	0.2778719972	-0.0272272825
	0.0150753229	2.7230429989	-0.0442753544	0.203453577	-0.0847244437
	0.0152717253	2.7342842433	0.0191592785	0.2799983576	-0.0422666443
	0.0141990381	2.795071455	-0.0165139823	0.3093070461	-0.0803754358
	0.0153742273	2.848884833	0.0004264981	0.2676683099	-0.0781024599
	0.0167393678	2.7089594136	-0.0287776138	0.2677794179	-0.0648000959
	0.0148065239	2.7781847975	-0.0423005261	0.2948826233	-0.0946953521
	0.0163505053	2.7688279255	-0.0203439729	0.2474617214	-0.077007033
	0.014385047	2.8370980333	0.0159622019	0.2900046587	-0.0821057138
	0.0160910247	2.7603633963	-0.0043820582	0.2261447232	-0.0609345899
	0.0163264926	2.8876775862	0.0202469587	0.2200194719	-0.0554349504
	0.0157541299	2.7299126138	0.0159657568	0.2646194002	-0.0269557099
	0.0164304282	2.8723217912	0.0445299807	0.3128776147	-0.0955841288
	0.0144886242	2.6540064203	-0.0521904702	0.2481211053	-0.0932491975
	0.0152054216	2.7891452345	-0.0059584861	0.2865650401	-0.0626073745
	0.0142101485	2.7829016011	-0.0200075999	0.27610359	-0.0377899862
	0.0147309017	2.8022108484	-0.0129550284	0.2955817764	-0.0333774324
	0.0154881981	2.7814210052	-0.0203032139	0.2794823575	-0.0227928457
	0.0133815308	2.7504136981	0.0394023799	0.3218129453	-0.0210038654
	0.0148527573	2.8171883232	0.0585700269	0.3022358512	-0.0219326058
	0.0134137867	2.8435885556	0.0270211092	0.3135019865	-0.0420310735
	0.0154082752	2.7859109327	0.0462855894	0.297270069	0.0298084264
	0.015631916	2.7699974072	0.0251971442	0.2738233006	0.0036646367
	0.0146796507	2.7508453562	0.0397567879	0.2577365745	-0.046541554
	0.0158129073	2.8145544132	0.0173054753	0.2823360339	-0.0173054753
	0.0134277642	2.6455322652	0.0147805712	0.2713887658	-0.0035589893
	0.0143187433	2.7593774978	0.0534074287	0.2488050068	-0.0334471723
	0.0140983281	2.6700990074	0.0322764844	0.2440082251	-0.0298083194
	0.0151032779	2.7164492285	0.0336300128	0.2587133747	-0.0561028489
	0.0160817063	2.6184935316	0.0108471253	0.2645573638	-0.043778143
	0.0096362648	2.656542298	0.005221162	0.1708612721	-0.0463315375
	0.0132019731	2.6650780968	0.0558377566	0.2650343397	-0.0650742918
	0.0124400175	2.7323445058	0.0672238682	0.2205899521	-0.0911904739
	0.0125597227	2.6728651118	0.0572256658	0.2498141099	-0.0739004009
	0.0132976655	2.6753100446	0.0447486005	0.2435864888	-0.0873551327
	0.0052157757	2.6820485765	0.0597107679	0.2558228356	-0.0686246585
	0.0102218882	2.6025579006	0.0787668959	0.229180302	-0.0681843333
	0.0138499578	2.679907858	0.029170912	0.2132302221	-0.0660055564
	0.0148473813	2.6679847052	0.0659570678	0.2118298999	-0.0727932662
	0.0134105611	2.6043125726	0.0647457347	0.2444807071	-0.1134939331
	0.0145556448	2.5883989477	0.0313562393	0.2574129212	-0.082461364
	0.0145255393	2.4111477077	0.034078292	0.2386596947	-0.0207794463
	0.0145377249	2.5885433359	0.0363012294	0.2619155973	-0.0878575
	0.0122307127	2.5147440501	0.0556657973	0.1599293193	-0.1533053634
	0.0138277371	2.5940892174	0.0712291947	0.2161622558	-0.0339605086
	0.0147144154	2.6154958321	0.048137391	0.2542206982	-0.0819093741
	0.0146183646	2.4739371922	0.0110925193	0.1529794246	-0.1231215565
	0.0148552661	2.4668196758	0.0547684713	0.2416789452	-0.1098265896
	0.0140940273	2.4526446791	0.0364188454	0.2176536868	-0.0995136515
	0.0127475236	2.4028025819	0.0057722217	0.1700218484	-0.0992279809
	0.0148631508	2.4086598378	-0.0103719656	0.1586527746	-0.130694928
	0.014501885	2.4159780398	0.0331552865	0.2130900765	-0.1152117745
	0.0149344722	2.4123339368	-0.0119463498	0.1768588877	-0.0744543183
	0.0149663697	2.4779185189	0.0235106671	0.1575577968	-0.0901741472
	0.0141481455	2.4427919133	0.0479562917	0.2023334173	-0.1067010959
	0.0142409708	2.4045196385	0.0374521312	0.1581620895	-0.1212876992
	0.0134370826	2.4498728011	0.0110207152	0.2211921628	-0.0887267998
	0.0156985781	2.420918643	-0.0053394695	0.1584932526	-0.1247973862
	0.0135815172	2.4544233213	-0.0227251174	0.1677783187	-0.0954682531
	0.0147674584	2.3674993182	-0.0184972149	0.1986609032	-0.1233743233
	0.0153573826	2.4145623582	0.020343042	0.1824510701	-0.0976058528
	0.0146936283	2.4014056269	-0.0057746892	0.1545621308	-0.0904090905
	0.0138908153	2.4122131903	0.0286198663	0.1634995644	-0.0754150554
	0.015251655	2.4077303906	-0.0049192822	0.2131825425	-0.0879518528
	0.0151885768	2.329229072	0.0015955822	0.1889892361	-0.143780034
	0.0151552458	2.3844387159	0.004587069	0.2084462725	-0.1283052486
	0.0144714211	2.4161159166	0.0008455961	0.2203477116	-0.091470606
	0.0135302662	2.3642464236	0.0361041142	0.1882113315	-0.1135608317
	0.0086388413	2.44058485	0.024893202	0.1538761627	-0.0558863831
	0.0112508507	2.4369122319	-0.002481468	0.14359639	-0.1214876164
	0.0141151728	2.4480792072	0.026060945	0.1777542466	-0.1010136558
	0.0136807937	2.5111912608	-0.0171375025	0.1809657376	-0.0744993963
	0.0140040693	2.4212356038	0.0093697423	0.1921788679	-0.1263396965
	0.0111229024	2.5877055661	-0.0153466085	0.1908244237	-0.0761170191
	0.0064511759	2.5362669371	0.0282794986	0.2393728382	-0.1036188916
	0.0148083159	2.4766684897	-0.0497382608	0.2095257442	-0.1123556528
	0.015791045	2.4364551478	0.0225864913	0.1808985142	-0.0853128335
	0.0147857367	2.5351207275	-0.0080122359	0.2113451213	-0.0956700648
	0.0139406327	2.4977628845	0.0154001151	0.196268554	-0.1054573102
	0.0133596685	2.5342941637	-0.0206693693	0.2018187524	-0.1128938702
	0.0147552729	2.4405726231	-0.0034809063	0.2396817102	-0.1415599686
	0.0144291301	2.4694089345	-0.0291978216	0.2045243929	-0.1060959974
	0.0160100266	2.3812548661	-0.0196899292	0.1382527775	-0.1130942818
	0.0150477262	2.4221713987	-0.0011715731	0.1761908916	-0.0829355385
	0.0144262629	2.4978247867	0.0158497812	0.1273522838	-0.0868763182
	0.0141757422	2.4368972285	-0.0339703227	0.1960775693	-0.0741116432
	0.0155043261	2.5149811386	-0.0007012381	0.1889961964	-0.0860081081
	0.0150903756	2.5068664209	-0.0260694956	0.1611200879	-0.0983261432
	0.0123927089	2.4961821249	-0.0178776014	0.1733025721	-0.0920853844
	0.0149093843	2.560927119	-0.0127812311	0.2175797765	-0.0492060097
	0.0118450757	2.5931869956	0.0559131585	0.2155753279	-0.0316780356
	0.0143825382	2.6139979968	0.0086310731	0.2010282483	-0.0822598641
	0.0147083226	2.5284385664	0.0234571296	0.2072171456	-0.1030163631
	0.0146635228	2.5876685147	0.0479498363	0.2442460511	-0.0457831628
	0.0142162413	2.62124113	0.0360295465	0.228865341	-0.0549194675
	0.0135997956	2.6419885031	0.0245748724	0.2321237724	-0.0330299945
	0.0118106695	2.6787092248	0.0014946549	0.2499865702	-0.0026006364
	0.0137718269	2.5892341266	-0.0179149836	0.2613273971	-0.0595665387
	0.0057834792	2.5865984322	0.0198688278	0.2703183451	-0.0257165741
	0.0128435744	2.5291818762	0.0204837498	0.2609123522	-0.0008174635
	0.0138739705	2.6681765078	0.0459368357	0.2701115303	0.045359074
	0.0143596007	2.5758655804	0.0157558271	0.2345710442	-0.0046139147
	0.010813246	2.5165703044	0.0505332608	0.2199748235	-0.049486349
	0.0132123666	2.5831914082	0.0415448653	0.2388726487	-0.0260485511
	0.0139736054	2.5176929472	-0.0083826165	0.2234068445	-0.0123273772
	0.0117493833	2.4261055106	0.0298123335	0.2189464025	-0.0704440897
	0.0065282316	2.3946124687	0.0274247923	0.2013614001	-0.0728865231
	0.0114777171	2.4473461713	-0.0243267629	0.2228307506	-0.0493949069
	0.0143144425	2.5927536278	0.0281507585	0.2246134539	-0.0596607205
	0.0142036973	2.5050629793	-0.0122831731	0.2069030864	-0.0549536973
	0.0138987001	2.4888394785	0.0506598416	0.2384867632	-0.0398912261
	0.0157114805	2.4649973109	-0.0178296707	0.2410851647	-0.070458781
	0.0139216376	2.4830173025	-0.0445704768	0.2001000659	-0.0370053706
	0.0135001607	2.4896476077	-0.0087876795	0.2276830872	-0.0483448817
	0.0142191085	2.4873020973	-0.0153597057	0.2295860188	-0.0552552496
	0.0080625363	2.4564285395	-0.0029709992	0.1708867634	-0.0764441292
	0.0132155922	2.4152307894	-0.0636376666	0.1898131126	-0.0632637673
	0.0110687842	2.3679018937	-0.033151243	0.2260907147	-0.0920112241
	0.0113641047	2.4238199072	-0.0286438684	0.2117069303	-0.0765285895
	0.0108541034	2.4525111155	0.0098301257	0.2252986993	-0.0983650479
	0.0106856561	2.4057304056	-0.0068687649	0.1581746397	-0.0772533659
	0.0133302798	2.5638425957	0.0417300138	0.2385144012	-0.0712747861
	0.012523166	2.4106582872	-0.0240718387	0.1855396524	-0.0902677984
	0.0137772029	2.400590884	-0.0558085157	0.1997756537	-0.0824204124
	0.0115712592	2.3722286565	-0.0182635035	0.2345746576	-0.0989538258
	0.012514206	2.3763541753	-0.0576753033	0.1378793758	-0.0859611066
	0.0162264994	2.2983610878	-0.0090165272	0.2021251898	-0.1134407118
	0.0123006004	2.3360196406	0.0082954789	0.2016009155	-0.0989735344
	0.0138209275	2.3747684981	-0.0130680458	0.2007704131	-0.0981410555
	0.0147602904	2.3755903093	0.00449211	0.211301944	-0.0685718674
	0.01434634	2.2159529272	-0.0254242096	0.223460113	-0.1120783117
	0.0150040015	2.3165165748	-0.0339036617	0.1956680914	-0.0857620266
	0.0151211979	2.3272213982	-0.0117517585	0.2355647001	-0.0601527984
	0.0150455758	2.3604655288	0.017884611	0.2198588193	-0.0928864653
	0.0146244573	2.3405592498	-0.0126805157	0.1793894825	-0.102088145
	0.0148144086	2.3291084787	-0.0410634361	0.2332505654	-0.1005487988
	0.0138865145	2.3333640348	-0.0026170361	0.1908340215	-0.0930858159
	0.0155856825	2.2587963756	0.0214353199	0.2335470207	-0.0845238322
	0.0151459274	2.2434753411	-0.0299790615	0.1653694957	-0.0976980363
	0.0150326734	2.2837458931	-0.0311059433	0.185425386	-0.1210622531
	0.0134485513	2.2891608713	-0.0381808775	0.1671972652	-0.11066392
	0.0135252486	2.290175839	-0.0027000663	0.2043156432	-0.1416976946
	0.0154093504	2.2101387817	0.0067246697	0.1994942998	-0.1041164381
	0.0143678439	2.3206385099	-0.0622831318	0.1988050584	-0.1284577882
	0.014705097	2.3481554278	-0.0340101976	0.2087930671	-0.1053713075
	0.0145352161	2.2852342335	-0.0480970002	0.2225588536	-0.1146492402
	0.0123357235	2.2586204149	-0.0743081517	0.1710059568	-0.0941130351
	0.0103681148	2.2612473949	-0.0224756697	0.1992281856	-0.1026494076
	0.0127564835	2.3832881691	0.0101731119	0.2317626805	-0.0873210699
	0.0146871771	2.4870615946	-0.0378117639	0.212205982	-0.0599554738
	0.0153910721	2.3526956632	-0.0501575439	0.1721044381	-0.1164273161
	0.0153846209	2.3321114625	-0.0236618773	0.2183635161	-0.1183473722
	0.0131181078	2.3400693909	-0.0137027801	0.1681420727	-0.0594701294
	0.0145405921	2.2841897779	0.0077839575	0.1754403586	-0.1063985386
	0.0154534334	2.297746306	-0.0051234693	0.169147227	-0.0547230796
	0.0152276423	2.4009598355	-0.0368825662	0.1938080456	-0.1210776565
	0.0147244506	2.4180744267	-0.0148476939	0.1643680875	-0.0637432909
	0.0150953932	2.3277801523	-0.0308021086	0.1791296639	-0.093818366
	0.0147061722	2.353713073	-0.0322829225	0.1722187482	-0.1163947473
	0.0127356964	2.3309405894	-0.0055002849	0.1778968063	-0.1257740156
	0.0102742144	2.3876827068	-0.0391899386	0.2202394232	-0.0893056344
	0.0163544477	2.437203814	-0.0381179859	0.1892925794	-0.0986588762
	0.014728393	2.4263529843	-0.0636158878	0.218135115	-0.0891255109
	0.0134571529	2.4372315217	-0.0227644234	0.1815451677	-0.0949953749
	0.0132274194	2.3294125851	-0.0159650841	0.1707728343	-0.0591313498
	0.0159215021	2.3921443114	-0.0349662141	0.1321646703	-0.1252357518
	0.0141212656	2.3544878262	0.0013357093	0.2002463991	-0.0727097299
	0.0134937096	2.4114140939	0.0069013529	0.1878115304	-0.0332511063
	0.0160981926	2.3116141442	-0.0438985971	0.2023100891	-0.0969503183
	0.015189652	2.3399190201	-0.0375846709	0.1319914838	-0.077662736
	0.0145735647	2.3044724807	-0.0388424539	0.1797003627	-0.1081122851
	0.0151602633	2.2908451737	-0.035189541	0.2422089636	-0.1183714838
	0.0149638609	2.4145108637	0.0323291512	0.2407195762	-0.035622052
	0.0146473949	2.2905113426	-0.0454331642	0.2295616615	-0.0947046907
	0.0159584172	2.410268662	0.0042079981	0.2517727108	-0.0751833235
	0.0147416537	2.2387721532	-0.0192256788	0.2039037487	-0.0855780624
	0.0145613792	2.1997904819	-0.0226915594	0.1960428514	-0.0839163674
	0.0136306179	2.1623139242	-0.0359359912	0.1705344938	-0.0823781337
	0.0155401659	2.2802971108	-0.0170066844	0.1639961912	-0.0695483549
	0.0157476787	2.1738063923	-0.0809450616	0.2025670686	-0.0764542761
	0.0136453122	2.1902316544	0.0151439639	0.232032906	-0.0543838952
	0.013752115	2.3705806674	-0.0141775312	0.2768631098	-0.1007012337
	0.0144259045	2.1383405012	-0.0438377043	0.1717590988	-0.0874880146
	0.0153799617	2.2814591203	-0.0079594127	0.2393229126	-0.1046703861
	0.0162652064	2.2767516756	0.0015488599	0.267562403	-0.0756171042
	0.0123117108	2.1087464671	0.0001096677	0.2258057441	-0.0770211753
	0.013792614	2.1824867264	-0.0148537919	0.2453601712	-0.1053142087
	0.0156423095	2.2322269192	-0.0424051713	0.15760873	-0.0491030526
	0.0150502349	2.1468484662	-0.0284986142	0.1686600089	-0.0755657929
	0.0148717524	2.1266036728	0.0100777471	0.1927945688	-0.0864064144
	0.0088940212	2.2728238229	-0.0535115891	0.2483173603	-0.0962187765
	0.0081001681	2.1811778957	-0.0267963037	0.2433421492	-0.0697464975
	0.0059426082	2.1875894775	-0.0196946262	0.2302957869	-0.0511299724
	0.0058544421	2.2178081975	-0.011014337	0.2111976985	-0.0538545437
	0	2.2574515709	-0.0116301357	0.2468512545	-0.0471280387
	0.0104430202	2.2200895774	-0.0457166665	0.1868657696	-0.0635374549
	0.0088961715	2.2632776935	-0.0261507334	0.175471042	-0.0490421093
	0.0078209756	2.1565197616	-0.019245165	0.1706701537	-0.0941001077
	0.0092689062	2.24317951	0.0036847785	0.1844388727	-0.0693411197
	0.0079478487	2.2105790168	-0.0090214092	0.1947454583	-0.0571578429
	0.0069321469	2.2575013293	-0.0460587952	0.2108095105	-0.0945009242
	0.0040814439	2.3446730156	-0.0177137444	0.1924358202	-0.1049838139
	0.0046075732	2.3311899265	-0.0061296532	0.1921743802	-0.1084919838
	0.00919866	2.2918467463	-0.0473652659	0.1861246857	-0.0943727264
	0.0135757829	2.3183842896	-0.0488416759	0.1580644758	-0.0595396733
	0.0148090326	2.2672074406	-0.0318612264	0.1388299504	-0.1180627273
	0.0140438515	2.3401798033	-0.0339706135	0.1732355054	-0.0739018203
	0.014289713	2.2982004001	0.0139732897	0.1513920985	-0.0525424857
	0.0163910043	2.2874439574	-0.0696364567	0.1334157581	-0.1381520612
	0.0165200279	2.2869274455	-0.0743903315	0.1153804126	-0.1133385577
	0.0151882184	2.3406077583	-0.0519398992	0.2036744364	-0.1209743818
	0.0136256003	2.2463394828	-0.0580797828	0.1509661989	-0.1032811429
	0.1498486303	2.256084289	-0.020623576	0.166127821	-0.0860424118
	0.999625115	1.953959439	0.344681224	0.1896006879	-0.0333618126
	0.9996416013	1.906133523	0.4352449533	0.2035308483	0.001034542
	0.9998752773	1.956508679	0.5754469746	0.2310413212	0.1131068601
	0.999690702	1.9834267341	0.5957009457	0.190855002	0.3696690061
	0.9996631053	1.8758952683	0.6498604099	0.25874395	0.6755019373
	0.9996946443	1.7899550317	0.6178437844	0.2103941111	1.0161284587
	0.9995985935	1.722425648	0.6297114113	0.2313054272	1.4452759313
	0.9995333649	1.7637701905	0.6640515725	0.2408550867	1.7200593555
	0.9996186638	1.7729069775	0.6554497194	0.2281850056	2.0024602512
	0.9997505545	1.7742047821	0.6437995676	0.251440624	2.4170450289
	0.9996896268	1.7701458298	0.5653927137	0.227579641	2.7621719804
	0.9997172235	1.7779931818	0.5293696795	0.2445385189	2.7271699208
	0.9997405194	1.8234953148	0.6598919535	0.2630942641	2.9407002819
	0.9996140046	1.8066066305	0.6738021718	0.2622960043	3.1662645498
	0.9995283474	1.8767202921	0.7080012889	0.398210863	3.2620657124
	0.9995369489	1.9271320021	0.6780518118	0.3112655726	3.1604102072
	0.999725825	2.1013784604	0.731648995	0.4911853554	3.4083739124
	0.9996860428	2.1108272232	0.7105420301	0.5116899814	3.3245262825
	0.9997910536	2.2792259019	0.7130040699	0.5192517799	3.336791447
	0.9997831688	2.4314016627	0.7667411822	0.5438031998	3.3594534355
	0.999625115	2.5069717484	0.7973775058	0.5858896411	3.5089228526
	0.9995294226	2.5095279505	0.8184881947	0.5613795593	3.3877500123
	0.9995344401	2.5340313964	0.8900369466	0.6078421679	3.4751409804
	0.9996258318	2.749764449	1.0127969009	0.6046847557	3.3270432199
	0.9995874831	2.9112787523	1.0688566536	0.5929824329	3.4093382436
	0.9997871112	2.95276589	1.089174856	0.690168146	3.3750297194
	0.999837287	3.1185758285	1.2834855429	0.6727572856	3.3190160172
	0.9997114891	2.958013051	1.3430776133	0.689170554	3.2741935484
	0.9995319313	3.1520528695	1.3873639485	0.7450716549	3.4027985841
	0.9995455505	3.2593061724	1.5215819842	0.8194804434	3.1371764982
	0.9996011023	3.2597821939	1.5835591954	0.7818057879	3.2447203713
	0.9995681296	3.3637299171	1.7307054202	0.8450562535	3.1610655021
	0.9996717068	3.4747774871	1.9057137687	0.9014296761	3.27012158
	0.9998222343	3.5575587709	1.9030907225	0.9033530703	3.3735068592
	0.9996390925	3.7340460113	1.967644644	0.9766324291	3.4370369129
	0.9996258318	3.7338495691	1.9478148644	0.9024504781	3.3092324769
	0.9995459089	3.6804789659	1.9199750116	0.8854001086	3.3876634548
	0.9996025359	3.7192306042	1.8913147531	0.9032412466	3.5553230188
	0.9995681296	3.6866898182	1.7889895621	0.883064926	3.6244986834
	0.9996523533	3.8980728706	1.8737693693	0.8851666212	3.802673651
	0.999665614	3.8383385264	1.7654204395	0.8936023756	3.7168771054
	0.9996444685	3.7801785915	1.7034582285	0.9441934653	3.788355228
	0.999619739	3.8134039282	1.7061072767	1.0354849015	3.877202207
	0.9996749324	3.7989981358	1.6126376417	0.9465224699	3.6647981365
	0.9995717136	3.8859432073	1.543776102	1.008663577	3.7266407447
	0.999566696	3.9141269485	1.506368544	1.0554360308	3.8978063171
	0.9996588045	3.9564186731	1.3444758684	1.0122048787	3.9631845284
	0.9996294158	3.9620522602	1.3193266496	1.0141276871	3.8990568342
	0.9995283474	3.9517226395	1.2065545913	0.9360236603	3.8802681247
	0.999575656	4.0588556432	1.2386356909	1.0406359146	3.8351903863
	0.9997000203	4.2044423112	1.3138615336	0.9873450405	3.7798573296
	0.9996785164	4.4190369802	1.3780819634	1.0616192604	3.8917936577
	0.9996648973	4.4862837405	1.3681552064	1.0475668143	3.874099808
	0.9996580877	4.5295031466	1.4962815326	1.0765673753	3.6741168227
	0.9996437517	4.6695241381	1.6342525014	1.1125063032	3.7572752727
	0.9995419665	4.7656926317	1.6456877077	1.1572407185	3.7868789737
	0.9996147214	4.6378199656	1.6968223428	1.2006573331	3.7540352767
	0.9997007371	4.7152862433	1.8006653518	1.2329392098	3.7361024391
	0.9996595213	4.8191988836	1.8817098902	1.2539482647	3.6701101494
	0.9996548621	4.6464435352	1.8446313155	1.2597678708	3.6254221797
	0.9997519881	4.8560991085	1.791961827	1.3223903246	3.6394138001
	0.9995960847	5.10004002	1.766868751	1.3150068299	3.6416922166
	0.9995362321	5.1017655127	1.7661529752	1.4337890618	3.5532636205
	0.9996111375	5.1045001122	1.6811227519	1.3793097761	3.5679931914
	0.9997243914	5.4295257603	1.5902092879	1.4321426909	3.820588959
	0.9996283406	5.2250864632	1.6181904093	1.4862840192	3.7550680221
	0.9997376522	5.3527034828	1.5600810813	1.4747234811	3.803351403
	0.9997530633	5.3469721336	1.4823923704	1.3500566819	3.74103306
	0.999672782	5.3772154382	1.4407957759	1.3328854233	3.6644925049
	0.9995294226	5.4803467491	1.3586742793	1.2808517171	3.5732922217
	0.9996380174	5.600794831	1.3052039057	1.3460278191	3.5847666171
	0.9996885516	5.551584655	1.3454861343	1.3157371714	3.6890081234
	0.9996043279	5.4694700136	1.3372170495	1.3344028745	3.5116030853
	0.9996136462	5.6631197435	1.4327998566	1.3997689964	3.4231116451
	0.9997469705	5.4755998025	1.4314859306	1.3429257857	3.3312588448
	0.999672782	5.5604238564	1.5134578742	1.3724466682	3.2359125371
	0.9996469773	5.5619682799	1.5348319946	1.3158177846	3.0593612429
	0.9997451786	5.5970621012	1.5560084641	1.3192253605	3.1690104409
	0.9997046795	5.5806268049	1.5832006096	1.2800018314	3.3214770434
	0.9995147282	5.6416294042	1.7360157864	1.3662671335	3.3562810197
	0.9995892751	5.561830254	1.8623020478	1.4836301855	3.3250456333
	0.9997372938	5.542186763	2.0585884823	1.3933423236	3.3215208625
	0.9996803084	5.5276221056	2.1111637068	1.4731094523	3.4038530926
	0.9996369422	5.4864989713	2.1898301642	1.5033973712	3.3072868207
	0.9997799432	5.4460488713	2.2919430534	1.4489820665	3.055953567
	0.9997243914	5.5936742632	2.1024704647	1.5646045341	3.1808306203
	0.999515445	5.6727830805	2.062855912	1.5313572784	3.1172978285
	0.9995011091	5.4495762431	1.9355657816	1.5786002781	3.1591703635
	0.999630491	5.3800220618	1.7485088784	1.4014916097	3.2354133653
	0.9996910604	5.3886719004	1.7480048611	1.4374488218	3.0402732105
	0.999669198	5.3833622003	1.6294293453	1.4339293388	3.1253792861
	1	5.645243474	1.6473333798	1.4114460489	3.0942978746
	0.9996813836	5.6422594073	1.5869934256	1.4203682848	3.2291099838
	0.9995283474	5.5911432879	1.4694587565	1.4416361558	3.2017097132
	0.9994706452	5.4063888999	1.4399424946	1.3830339361	3.0932549889
	0.9996086287	5.4108704625	1.3234180408	1.3916950008	3.0017753844
	0.9995899919	5.3086085526	1.2403289474	1.3667763158	2.9749243421
	0.999681742	5.3898904009	1.3104672454	1.3495119413	2.885470868
	0.9998777861	5.2859948272	1.2166495014	1.3202700957	2.9191037431
	0.9997132811	5.6028173521	1.2391315942	1.2952553017	2.8242288282
	0.9995434001	5.5626751311	1.1622615665	1.2510857719	2.8356442685
	0.9994702868	5.4278650716	1.1965189401	1.3147820604	2.8353315967
	0.9996265486	5.3804993045	1.2126027701	1.2934050792	2.7468148603
	0.9995752976	5.3701713311	1.3141553143	1.3190156776	2.733480198
	0.9995795984	5.3704268242	1.4814310675	1.3540028289	2.7161926949
	0.999904666	5.2945371429	1.4445355102	1.3244244898	2.7020832653
	0.9997229578	5.1765922331	1.6537887455	1.4151313107	2.8155271498
	0.9996663308	5.1893148072	1.7866390996	1.5009994709	2.6379335123
	0.9994899987	5.2797446106	1.9882120462	1.5811738389	2.6654112414
	0.9996211726	5.1121868312	2.2053624556	1.4985255877	2.5929372857
	0.9995502097	5.1520344526	1.9993048567	1.5856284095	2.5058425136
	0.9995874831	5.1564409536	1.9491916026	1.5415311689	2.4241857019
	0.9997552137	5.1170151781	1.9416940521	1.6305701278	2.4246862064
	0.9995878415	5.3224638757	1.7735001699	1.5759525624	2.4038528169
	0.9996462605	5.2607273067	1.7338873382	1.5088476075	2.3094459061
	0.9996089871	5.0895248554	1.8119478265	1.5615064165	2.3739671663
	0.9997376522	5.3224026723	1.6297251118	1.5598678557	2.2539999398
	0.9995491345	5.2359451289	1.4398524375	1.4565175107	2.2295725104
	0.9995849744	5.3148414914	1.5253352143	1.5085786383	2.3541465902
	0.9997089803	5.273040328	1.5394190321	1.4592572687	2.2153217352
	0.9995745808	5.2893336997	1.5021962853	1.4557548634	2.2730510657
	0.9995222546	5.1651245245	1.4111808891	1.3981209591	2.2511214325
	0.9996157966	5.2163262606	1.4700911241	1.4060131973	2.1850794648
	0.9997387274	5.259459944	1.5040157242	1.3551268132	2.1462527101
	0.9996261902	5.2236878291	1.5457723262	1.3631999046	2.2044935704
	0.9995713552	5.2545162158	1.6912094521	1.3714809732	2.1587129657
	0.9996971531	5.1617534057	1.7818368889	1.3443775885	2.0293753744
	0.9995566609	5.2551195614	1.9699356284	1.3650616867	2.0796490391
	0.9995365905	5.2617392533	2.1900531459	1.4310664997	2.124947002
	0.9996505613	5.2940873232	2.4358512153	1.4083066158	2.186972023
	0.9998286854	5.2644718848	2.7461393334	1.336367962	2.0850860643
	0.999637659	5.3289881347	2.9692340995	1.5051039736	2.0502617943
	0.9996398093	5.2473638312	2.9196035096	1.4570923591	1.9092186023
	0.9996616717	5.240242919	3.1391089679	1.3689109791	1.918427939
	0.9995677712	5.3036734721	3.1543031246	1.442403257	2.157878806
	0.9995304978	5.3839360211	3.1161942452	1.4617099514	2.0874367219
	0.9996731404	5.3298683414	3.102582611	1.526474756	2.1302149515
	0.9997043211	5.4705225703	3.2597170034	1.59440585	2.1367673002
	0.9995878415	5.4362260937	3.2344303578	1.667326456	2.0938819232
	0.9996498445	5.5483906785	3.1864598965	1.7180440503	2.0978546866
	0.9997820936	5.3249947418	3.0426175202	1.6389078767	2.041565885
	0.9996444685	5.2658588026	3.0321890628	1.7601629944	2.1422635965
	0.9995143698	5.2456459972	2.969443056	1.6976763305	2.2116952987
	0.9996860428	5.2980714118	2.790111554	1.7156516813	2.2149940198
	0.9997143563	5.3941806249	2.7849600138	1.6887003751	2.1455742331
	0.9995953679	5.3680186159	2.7009752624	1.7017877024	2.0759380673
	0.9996075535	5.3111544752	2.5693556108	1.6420654761	2.0811437044
	0.9997853192	5.5490377291	2.8164965555	1.6789519118	2.1457743022
	0.999672782	5.4857130506	2.6763464781	1.5749661656	2.1446285526
	0.9996333582	5.6401425257	2.6662811027	1.5799313962	2.0277672523
	0.9997093387	5.4325332361	2.5252428472	1.5675960614	2.0085336339
	0.9996494861	5.6396141687	2.684731426	1.6056968639	1.9579745513
	0.9995183122	5.5479259129	2.7159171497	1.5843235702	1.9531977799
	0.999614363	5.5166303617	2.8227216105	1.4991739776	1.8177554841
	0.9997767176	5.5319361277	2.6590685296	1.5834065203	1.8003559548
	0.9997777928	5.6111745426	2.8014332536	1.5893869382	1.7242128523
	0.9996659724	5.5189954181	2.7434593744	1.6421515799	1.6524592223
	0.9997681161	5.6587126576	2.7893834538	1.5569243319	1.5647036977
	0.9996509197	5.7230230401	2.9222709968	1.736989081	1.6123561458
	0.9995405329	5.7906832444	3.1379133392	1.7692578593	1.578274096
	0.9995115026	5.8169287942	3.2315780742	1.8388877829	1.4956865087
	0.9997512713	5.5172802616	3.2896238836	1.8400817168	1.4912330157
	0.9996899852	5.7264722706	3.4874041549	1.9292787684	1.4673473504
	0.9997186571	5.6938318676	3.6241896272	2.1157272099	1.4556985148
	0.9998014471	5.78948795	3.9844062669	2.3127112348	1.495673241
	0.9996512781	5.7811873225	4.1899889537	2.2694085413	1.4145950762
	0.9995351569	5.8787965578	4.4132253424	2.3521806895	1.4299068844
	0.9995054098	5.8469405831	4.5230872586	2.388153387	1.3694329041
	0.9996401677	5.7051248093	4.4559722385	2.5485540896	1.2584835124
	0.9996627469	5.7617408873	4.4388354338	2.5402712684	1.2704668533
	0.9997566473	5.8225462785	4.5992866811	2.6727723604	1.1730242943
	0.9998745605	5.7563803111	4.6822216863	2.6900779348	1.2668481511
	0.9996401677	6.2407803232	4.8919247589	2.9533486218	1.2306485869
	0.9995394577	5.9322236688	4.5289572999	2.7543796041	1.1864170471
	0.9995021843	5.9582248684	4.4687981535	2.6762279764	1.0960152649
	0.9996226062	6.0701638843	4.1708926653	2.7808434701	1.0910527244
	0.9995763728	6.3639009415	3.9136992764	2.756749304	0.9340418746
	0.9996502029	6.1216284146	3.7949103777	2.7567630134	1.0064488392
	0.9998523398	6.2855471075	3.7367243766	2.8582529206	1.0661290215
	0.9996570125	6.304298836	3.5171883017	2.63800776	0.8995965754
	0.9996394509	6.2134750706	3.4120710692	2.7043540758	0.9380200237
	0.9995222546	6.3350151694	3.1269167179	2.5530632973	0.9386650276
	0.999621531	6.5167132469	3.1906136113	2.6005340148	0.9736970747
	0.9995537937	6.4581277023	3.0837313021	2.5756439783	0.894122026
	0.9996104207	6.4388200547	2.9055071441	2.5349578282	0.914437648
	0.9997021707	6.5140985109	2.9104712536	2.5106674127	1.0077519902
	0.9996519949	6.4403730193	2.813541047	2.4416574279	1.0366191661
	0.9996426765	6.4323294485	3.0004267122	2.5201754854	1.0143048592
	0.9996595213	6.4995834972	2.9529818271	2.5703223399	0.9258125137
	0.9995813904	6.2739854928	3.1303856295	2.4806474433	0.9585870518
	0.9995459089	6.3449817865	3.1512922624	2.3802634471	0.9215519136
	0.9996405261	6.2773555495	3.1174829189	2.4845945107	0.9002239645
	0.9996821004	6.3134097265	3.2155008113	2.429304872	0.9789812076
	0.9995473425	6.2279372996	3.3076856755	2.4030759946	0.964929152
	0.9996752908	6.1509374529	3.5627599149	2.4808404403	1.0260978838
	0.9996717068	6.1270617677	3.5746552289	2.5718214484	0.8953274405
	0.9996982283	6.0493574708	3.3534345075	2.4918038264	0.9405117513
	0.9995376657	6.146016749	3.3804286558	2.449897332	0.9252637159
	0.9996290574	6.1388763208	3.3305864584	2.4806942485	0.9297700476
	0.9996623885	6.0056228751	3.0806448368	2.5813824829	0.923291511
	0.9995426833	6.2692682435	3.0888523048	2.4967443892	0.921250504
	0.9995788816	6.2364888182	2.9249653212	2.5412897114	0.9217579592
	0.9996760076	6.2447579441	2.7920060955	2.3926196686	0.9821667724
	0.999674574	6.0735645813	2.6001378961	2.4376902733	0.9512200809
	0.9996480525	5.8901910285	2.5754381412	2.4067600347	0.9947459663
	0.9997157899	5.9801370596	2.6524186208	2.2695617839	1.0189762019
	0.9996333582	5.8080408377	2.5148000239	2.3185819574	0.9122513152
	0.999531573	5.8198373973	2.3521817747	2.2302197729	0.9635772596
	0.999573864	5.8405038727	2.3613095338	2.2574869933	1.0039546983
	0.9997025291	5.8095598093	2.3468404447	2.1610706234	1.0920969958
	0.9996441101	5.8870984047	2.1299696045	2.2691892948	1.1095385403
	0.9996433933	5.6038996274	2.0464706155	1.9869141129	0.965635898
	0.9997082635	5.7137111663	2.1136592717	2.0636408092	1.0230598552
	0.9996964363	5.8078338015	2.0584331723	2.0759641355	1.1115150003
	0.9995390993	5.5118427278	1.9594236841	2.0307954542	1.0696706047
	0.9995813904	5.5182872854	2.0302675697	2.0366315719	1.1669963788
	0.9996932107	5.6520618643	1.9466076844	2.0487608707	1.2328792373
	0.9996430349	5.51387994	1.9397338371	1.9955167237	1.2498422926
	0.999632283	5.6002032276	1.9271756715	1.9601767545	1.4031226184
	0.9998039559	5.5824398783	1.8372866691	1.9281390537	1.4794105712
	0.9997175819	5.4575039398	1.8146588749	1.9462864138	1.4495397331
	0.9996537869	5.4649763383	1.8149802173	1.8165250564	1.5236970901
	0.9996308494	5.3670703488	1.7620403682	1.818001858	1.4695008867
	0.9997190155	5.4182708177	1.7610541186	1.7127975601	1.3858016134
	0.9995491345	5.4378612864	1.8335477433	1.7119450658	1.4376542309
	0.9996104207	5.4897702171	1.9590536387	1.8005779461	1.3820877539
	0.9996993035	5.2841166569	1.9215942613	1.718443807	1.3172807603
	0.9997107723	5.163020964	2.1806387927	1.6818718734	1.3478960665
	0.9996570125	5.1464775203	2.3165445906	1.718445203	1.3762046074
	0.9997283338	5.2041343147	2.4552430443	1.643663054	1.3079437615
	0.9997516297	5.2639126829	2.664620384	1.6807968945	1.413243732
	0.9995512849	5.0236595437	2.8186034674	1.6759429492	1.3378777071
	0.9995129362	5.0430705987	2.7170246985	1.7148357992	1.4218102465
	0.9996946443	4.8990485927	2.6050422939	1.5775652547	1.2823618646
	0.9997193738	4.9902612329	2.6386954582	1.6255290236	1.3547940019
	0.9996742156	4.9305886367	2.4904439016	1.6113200153	1.2615739098
	0.9998294022	5.0263031111	2.4624263236	1.5728255856	1.2419319017
	0.9997193738	4.9059174887	2.2615160954	1.5524502436	1.2041995718
	0.999563112	5.0287109257	2.3422676333	1.574181628	1.2187154191
	0.9994856979	4.9176661821	2.1665320518	1.4816789166	1.1360350537
	0.9995903503	4.946052445	2.0621492582	1.5901174373	1.1807785034
	0.9996193806	4.9045097432	2.1654793663	1.4645225321	1.0647902991
	0.9996774412	4.9636476921	2.0754964948	1.4385258879	1.0713256999
	0.9998716933	4.8197503377	1.9563826373	1.4205814311	0.9869452134
	0.999835495	4.7512251593	1.865964872	1.4834384113	0.9466465061
	0.9995692048	4.7811184706	1.8507760858	1.4186560743	0.8783576465
	0.9995003923	4.7962218309	1.8710895746	1.3858388221	0.9215929798
	0.9995957263	4.7978636157	1.8941093541	1.4453602098	0.9362270315
	0.9996122126	4.7874915961	1.8638563937	1.3451828694	0.8637387387
	0.9995778064	4.7606815603	1.8860690029	1.4132924578	0.810599414
	0.9998681093	4.7445653826	1.8347207635	1.3574065131	0.7939792848
	0.9997623817	4.6454763	1.8252278014	1.3054005773	0.7829403883
	0.9996663308	4.8961662928	1.8668493057	1.4694416383	0.8844579902
	0.9994964499	4.7494564012	1.9153692547	1.355866942	0.9482138895
	0.9995975183	4.8162798135	1.7876655838	1.3437511572	0.8647624177
	0.9995864079	4.7344949153	1.6563849764	1.2794133833	0.867250793
	0.999577448	4.6539629927	1.8740658732	1.3038148151	0.7793131848
	0.9997426698	4.6386630015	1.8076158996	1.2131811053	0.7726360524
	0.9997380106	4.6458546987	1.9873483272	1.284080486	0.7453486995
	0.999672782	4.6377569917	2.2094082709	1.2940901163	0.7876219722
	0.9996333582	4.6716881572	2.4712842052	1.2879952428	0.7858985882
	0.9996068367	4.7412686907	2.5948989397	1.2771767165	0.7328972876
	0.99956132	4.6956592369	2.723820386	1.2461875334	0.7604660922
	0.9996000271	4.5894670817	2.8877410006	1.1940415655	0.7219620839
	0.9997193738	4.6122555349	2.8157029295	1.2437017459	0.6462889732
	0.9996000271	4.7080691876	2.9263025	1.2693611218	0.6380781669
	0.9995459089	4.532318625	2.7456321269	1.259709139	0.5625483391
	0.9996312078	4.8345666809	2.7438806988	1.274443971	0.5723391564
	0.999720449	4.7324687183	2.5625093	1.2927832262	0.5852181265
	0.7989580634	4.7504993185	2.4855771177	1.3295704511	0.5177730395
	0.0160838567	6.2872872739	2.5897641728	1.5219950765	0.6462190945
	0.0154347967	5.9941654803	2.4624686657	1.4617873894	0.5740975273
	0.0130363929	6.0832334213	2.3203980497	1.5229753373	0.5176999796
	0.0109605478	5.8717108604	2.4079040911	1.4433930188	0.4683151922
	0.0153387459	6.0819973397	2.2466658499	1.3705325889	0.4628430412
	0.0118909508	6.2327122879	2.1582856989	1.5004314064	0.5590936871
	0.0139635702	6.0803261078	2.0714747341	1.4634198529	0.3998008768
	0.0143983078	6.1189171531	1.9272410489	1.3494468159	0.4413015071
	0.015934046	6.0457632368	1.9378846498	1.4763834307	0.4084800691
	0.0166816657	6.2928583647	1.9033644589	1.3143012531	0.4330814339
	0.0172533115	6.1174422176	1.7379190116	1.3236030783	0.4539189943
	0.0169002888	6.2923190017	1.8132476875	1.3484015787	0.396485486
	0.0168228747	5.9768803342	1.7429309303	1.193828232	0.4214169624
	0.016094967	6.2929529027	1.7542394484	1.2080386422	0.3802909396
	0.0154423231	6.1953737087	1.7417882895	1.3547632254	0.3775263468
	0.0156064697	6.2395896893	1.5810487329	1.2341109153	0.333701714
	0.0127450148	6.0469545854	1.6236466483	1.2738953493	0.3503485227
	0.0155043261	6.3252931323	1.4486019843	1.2563630116	0.3628999699
	0.0173852022	6.1313174476	1.3548076279	1.1949108519	0.3351095918
	0.0160677287	6.1441418555	1.3218846323	1.150840023	0.2822629814
	0.0130285081	6.0186623677	1.37390917	1.1445389559	0.2866809495
	0.0149742544	6.166126979	1.4110198816	1.2916107755	0.2909486257
	0.0145653216	6.130170511	1.3103064818	1.2575272531	0.260210443
	0.0153150916	6.2550054435	1.2563705644	1.2503784915	0.3532261083
	0.0141309424	5.8935884792	1.2035747718	1.2151549597	0.3003159373
	0.0146721244	5.9740102775	1.1176622586	1.1269770485	0.2583801851
	0.0151835592	5.8383882674	1.0705435777	1.1748660578	0.314541757
	0.0167103375	5.8268838764	1.0841269841	1.1041812865	0.2765998329
	0.0154011072	5.9012453383	1.0868966601	1.1254268963	0.2738710504
	0.0146721244	6.0723252788	1.1274654895	1.216848256	0.3521854507
	0.014869602	6.1214031401	1.000850489	1.1290366961	0.30622608
	0.016758363	5.8220973626	1.0063575418	1.1756192655	0.3364571419
	0.0174773107	5.838675855	0.8963553531	1.1279984869	0.251062885
	0.0179285346	5.7222397664	0.863072071	1.1105774949	0.25602779
	0.01594659	5.6652874068	0.8299685903	1.036121147	0.2566725255
	0.0115698256	5.6816686004	0.9007931756	1.0269539331	0.2656787412
	0.0124980781	5.8151430234	0.8607908688	1.0007988987	0.2695115656
	0.0167870349	5.7015884216	0.7882213945	1.065128567	0.2404702909
	0.0160591272	5.6016565959	0.9093548466	1.0467498353	0.2252222213
	0.0134155787	5.6268526627	1.1226129652	1.0074998859	0.2368959521
	0.0139015672	5.5852813248	1.1176770459	1.0355284038	0.221980579
	0.015094318	5.2685895556	1.1726120667	0.9577184324	0.2343261337
	0.0157401524	5.3106950653	1.2438753328	1.0339797921	0.1968035303
	0.0165820308	5.4524588421	1.3552133341	0.9853851627	0.2568882746
	0.0173031289	5.4075441321	1.5771773335	1.0010367287	0.2416187603
	0.0169182088	5.4553547954	1.6062080598	1.0120779688	0.2086139459
	0.0174386036	5.1471724874	1.7768667479	0.9807926756	0.1542123842
	0.0156663222	5.4581872626	2.0164004934	1.0628590905	0.2279960723
	0.0154960829	5.3683422647	2.133620518	1.0450484525	0.1988740873
	0.0167031696	5.3510589847	1.9865425307	1.1088164762	0.2457005824
	0.0167350671	5.2996391334	1.91516239	1.1175633714	0.236597384
	0.0155337147	5.1881447513	1.8468866514	1.0153444323	0.2106230685
	0.012675127	5.1538229097	1.7546424068	1.0566556944	0.1939637632
	0.0137804285	5.0898892022	1.6595409237	1.0746912355	0.2288630317
	0.01615697	5.1270573477	1.6302768537	1.0348548245	0.2352224278
	0.0155613114	5.2276076357	1.6390812729	1.0830415751	0.2414834049
	0.0167185807	5.2323162442	1.5777417564	1.0577834268	0.2182142886
	0.014869602	5.1025399063	1.4638842768	1.0297151913	0.2178131881
	0.0153964481	5.1353635739	1.3517863135	1.0612028057	0.2480786745
	0.0150326734	4.9991706292	1.3052281954	0.9933689831	0.2956272413
	0.0159702443	5.0348626858	1.1061046738	1.024909159	0.198049062
	0.0150986188	4.9473779201	1.1123103965	1.0508604252	0.2622511515
	0.0136600065	5.0337791575	1.0060649207	0.9505703126	0.2012083158
	0.0170673026	5.104770477	0.9256212578	0.9272022854	0.2305208782
	0.0138460154	4.9078096656	0.829170349	0.9123176272	0.2452362125
	0.0143101417	4.6575454131	0.816589787	0.8884780912	0.2518022299
	0.016957991	4.7906605399	0.6621788244	0.8323492246	0.2494351905
	0.0155165116	4.7594674031	0.6750071357	0.9103171358	0.3077822092
	0.0149498833	4.753915903	0.7128389189	0.8637963538	0.1971926551
	0.0060884764	4.583888891	0.7272169568	0.8188616535	0.1833786969
	0.0160695207	4.810280998	0.9020116507	0.7930366235	0.2435869225
	0.0155896249	4.8470782465	0.9982905049	0.8092078559	0.2246034596
	0.0140098036	4.8940588606	1.0475684608	0.7967776204	0.2487094743
	0.0144377316	4.7365685304	0.9192907894	0.8165783147	0.2185726352
	0.0142839786	4.6277701071	0.9884066243	0.8422706972	0.2153606442
	0.0153491394	4.670402341	0.894944293	0.8241080322	0.2141186099
	0.0157688243	4.885651672	0.7945095584	0.8232023011	0.1911714638
	0.0154860477	4.6734411524	0.7732378038	0.811661187	0.1914479561
	0.0147749848	4.6076216053	0.6847340949	0.7773129586	0.1660299569
	0.0145879007	4.5582894657	0.6880439082	0.7919532011	0.2132804893
	0.0153957313	4.508107905	0.6580064623	0.8067102495	0.1339645326
	0.0139424247	4.6145557591	0.6560984807	0.8020255267	0.1997227184
	0.0165619605	4.6219988771	0.557133349	0.7282638199	0.1644003703
	0.0143624679	4.533989663	0.5571389936	0.7935754316	0.1605127935
	0.0159247277	4.6786914555	0.5457700127	0.7418857192	0.1563863774
	0.0144133605	4.6478175205	0.5674484692	0.7664633222	0.1212412852
	0.0134643209	4.5841716539	0.4935953689	0.8177024681	0.1246765671
	0.0099774603	4.7488809789	0.4607922516	0.7417543806	0.09942865
	0.0126335528	4.7462031931	0.4591409414	0.760860279	0.1944361808
	0.0132449809	4.6956400234	0.4554910285	0.8165663031	0.1620262081
	0.0154881981	4.6299838086	0.3862418378	0.7270336219	0.1429597647
	0.0126159912	4.5739991397	0.3247785488	0.6975093167	0.1341763768
	0.0144495588	4.4689479976	0.4015354154	0.775743425	0.1455581291
	0.0139295223	4.5900287778	0.3766652055	0.715073088	0.1217434392
	0.0130102298	4.5306704384	0.3175959822	0.7816612713	0.114974435
	0.0128948254	4.483691169	0.3359392146	0.8073401091	0.1065787781
	0.0141968877	4.4347349343	0.2621492387	0.731456326	0.1460056446
	0.0150014927	4.4404910668	0.2794959908	0.7671449398	0.0877144047
	0.0153756609	4.2969886232	0.3457253309	0.7467456753	0.0772798664
	0.0157666739	4.3853769311	0.3587193628	0.7790654749	0.1257518299
	0.0148409301	4.3449216087	0.4631452392	0.7979505157	0.0763425395
	0.0140786162	4.2750018416	0.4222209945	0.7518710866	0.0559521179
	0.0126643751	4.3812639416	0.5494736685	0.6695563298	0.0967166762
	0.0148416469	4.4882875666	0.6692594478	0.7510892675	0.1163569803
	0.0161351077	4.4641006798	0.8170451146	0.7042160422	0.0687631786
	0.017014618	4.4193352687	1.0902932857	0.7200126545	0.1105478636
	0.0158175665	4.4076510802	1.2212487556	0.7350664712	0.0848605739
	0.0161956771	4.4446472779	1.1355425448	0.663953514	0.0771228338
	0.0153287107	4.4945108383	1.1145724348	0.7326115147	0.1346355049
	0.01689778	4.6572352822	1.0544415241	0.7435734372	0.1320124249
	0.0152986052	4.6662566565	1.1507066173	0.7584346281	0.1393910791
	0.0149728208	4.5928776925	1.0853238418	0.6645802597	0.1121864857
	0.0149624273	4.4807844203	0.9814585545	0.75178269	0.173331472
	0.0135220231	4.6227975111	0.9462113505	0.8022736321	0.1571931997
	0.016475228	4.6939111536	0.9131623144	0.8519994292	0.2205317907
	0.0142320108	4.6961607458	0.8577042407	0.854936184	0.1975907246
	0.0139381239	4.6088116275	0.8951622294	0.7512008908	0.1581536849
	0.0144341477	4.5177526449	0.7833031522	0.6854693255	0.1354427589
	0.0141248496	4.5158716208	0.7757099016	0.8323592099	0.2060564113
	0.0156960693	4.4737776203	0.7508105822	0.778249287	0.1666202788
	0.0156333496	4.5972277877	0.7955994317	0.7950056464	0.1533787476
	0.0141811182	4.496352742	0.7926996946	0.7561221831	0.1394352539
	0.0167354254	4.5307657247	0.8795922501	0.8027123034	0.1668185962
	0.0156835254	4.5197366537	0.8924275404	0.7100863501	0.1598586608
	0.0146667484	4.4990946013	1.0093802235	0.7035680772	0.1931394974
	0.0149269458	4.654366034	1.1811211019	0.7179643266	0.1667021152
	0.0151466442	4.5081366299	1.3319490456	0.6913353528	0.1593688521
	0.0156598711	4.5630921487	1.4094375647	0.7244128592	0.1379361373
	0.0144466916	4.6337765431	1.4564828592	0.7695541271	0.2036480514
	0.0150380494	4.344706619	1.6748224629	0.6988984872	0.161476938
	0.0151459274	4.3703478433	1.7252667758	0.8130499721	0.1389717658
	0.0161286565	4.5277477581	1.6582058788	0.7567902207	0.1625823952
	0.0145244641	4.460735348	1.729880665	0.7358385263	0.1192851988
	0.013872537	4.4577299791	1.7160611033	0.749084669	0.0827308748
	0.0143897062	4.4489165976	1.7124254791	0.8519882418	0.0994067039
	0.0142545899	4.4837772643	1.5424819083	0.8167363289	0.115333908
	0.0170633602	4.5392522628	1.4295156393	0.7693164242	0.0800441109
	0.0156530615	4.4628284362	1.3530521522	0.7645343164	0.0963280205
	0.0162573216	4.4784176538	1.296980842	0.7884147086	0.0634827708
	0.0155964345	4.4824474493	1.201439131	0.6962998867	0.0613573022
	0.0151344586	4.437275337	1.1413571507	0.7408050076	0.0593305442
	0.0133883404	4.3858529988	1.0202462899	0.6779913276	0.0541129413
	0.0127152677	4.3547668626	0.9409175596	0.6787692808	0.0266104313
	0.0137417214	4.4332499715	0.8921248005	0.7335485066	0.0297430746
	0.016102135	4.3707907869	0.8338548419	0.75854096	0.0245706878
	0.0152387526	4.4687432899	0.8184970726	0.7007422306	0.0601013499
	0.013417729	4.3968797824	0.7354051158	0.6883366366	0.0330013368
	0.013437441	4.3369484902	0.6196376554	0.6385968028	0.0394635879
	0.015154529	4.374546087	0.5992929074	0.6577984289	0.0162148539
	0.0151581129	4.2265301739	0.5662127471	0.6063295196	0.0061414722
	0.0158103985	4.3062029388	0.5181402647	0.6254343418	0.0187635676
	0.0150939596	4.2381602138	0.4677923702	0.5868937973	0.0382838706
	0.0150857164	4.1670970277	0.4695683292	0.6163904404	-0.0041644447
	0.0141796846	4.1384770758	0.4006450718	0.5514332756	0.0354007162
	0.0144538596	4.103424834	0.424483341	0.5503814117	0.0362806274
	0.0151434186	4.0066662721	0.3896027041	0.5228063091	-0.0150208691
	0.0137664509	4.0754661717	0.3685438223	0.6349145293	0.0332601668
	0.0148405717	4.0112931508	0.4377406614	0.6359234135	0.0287146425
	0.0150724557	4.10479176	0.3747005594	0.6466174767	0.0067813959
	0.0147169242	4.0795073448	0.3621847284	0.5705342295	0.0165777439
	0.0126428711	3.9479998318	0.3749009904	0.611724834	0.0022430483
	0.0147692504	4.0579567334	0.364949909	0.6578854493	0.0123384315
	0.0143839718	3.8576230816	0.2957559728	0.638449315	0.0312823478
	0.0126826534	4.0159951379	0.3010093132	0.5931058953	0.0415740087
	0.0139366903	3.8830960811	0.2569620825	0.6505043275	0.0562213134
	0.0140814834	4.1211087131	0.2362858041	0.7131882111	0.0500400206
	0.0101046918	3.8586670207	0.2068151171	0.6161832829	0.0559483801
	0.0127736867	3.9158003549	0.2296883345	0.5636304119	0.0338507658
	0.0145875423	3.8484536298	0.182686083	0.5638177907	-0.0066546475
	0.0142090733	3.7909075104	0.1718080668	0.6086196106	0.0388838665
	0.0156143544	3.7204962558	0.2137190054	0.6084000206	0.0035676954
	0.0127457316	3.7889032726	0.2109815799	0.5823845298	0.0276284156
	0.0079464151	3.8112723528	0.196430671	0.5859713755	0.0472406999
	0.0136492546	3.8026056553	0.1668285373	0.5689187502	0.0073674279
	0.0155487675	3.7457931831	0.1301236425	0.5991710533	0.0270789248
	0.0166089107	3.8489649832	0.1694225255	0.5812455086	0.006621038
	0.013921996	3.779933108	0.142131428	0.5451590963	-0.0107349703
	0.0129754651	3.6627009367	0.1381332221	0.5055697478	0.0423474619
	0.0139309559	3.7345881361	0.1422033085	0.5196286023	0.0161899268
	0.0125077549	3.7983049351	0.2005438333	0.6692398693	0.1306930343
	0.0064432911	3.7503944283	0.1535285339	0.6858574373	0.1180370976
	0.0146900443	3.7196187861	0.1943838905	0.741093972	0.1511230839
	0.0145115618	3.6547651554	0.122912771	0.6466391768	0.1169643197
	0.0145828831	3.6584905332	0.1286958638	0.6282455622	0.1095050159
	0.014340964	3.729065057	0.1681377818	0.6975431619	0.1319241906
	0.0152530886	3.7432477262	0.1202036049	0.6577177729	0.1255459873
	0.0164411801	3.7187243395	0.1973940298	0.6286509964	0.0990184808
	0.01391662	3.5599640428	0.1535487103	0.6770683941	0.1291060805
	0.0165454742	3.7342361082	0.0928811138	0.6629952434	0.09545007
	0.0153978816	3.6715682884	0.1048153938	0.6189842161	0.0775498347
	0.0166770065	3.8037251618	0.1491694318	0.6092636703	0.0814168374
	0.0141485039	3.6997562801	0.1146918978	0.6156507115	0.0958813737
	0.0144552932	3.6885036401	0.1548211386	0.6577908134	0.0761640392
	0.0154838973	3.7125525737	0.0998529143	0.6048252367	0.0971729927
	0.0133693452	3.7159341644	0.1267444907	0.5079984555	0.1033834846
	0.0140442099	3.57210793	0.092362111	0.5296682911	0.0727482279
	0.0134216714	3.6524670549	0.142935252	0.5808583846	0.0921662998
	0.0112544347	3.6135523824	0.0982684204	0.5001415971	0.0428954058
	0.0066952454	3.8053598813	0.1024235277	0.5610627681	0.0317718349
	0.0185937225	3.5818141691	0.045050337	0.5687010848	0.0926845831
	0.0141510127	3.6796964025	0.0654281403	0.5035879396	0.0362968768
	0.0151631305	3.6258383675	0.0206032848	0.5547257765	0.0349175393
	0.0138556922	3.590214668	0.0965988786	0.5036513204	0.0242582771
	0.0148599253	3.6019438557	0.0816764032	0.5531923693	0.0707473849
	0.0158964142	3.6468557835	0.0831282434	0.5267668008	0.114145375
	0.0156749238	3.666218131	0.0535830182	0.4588655446	0.0631619723
	0.0149871568	3.7849418669	0.1256164591	0.5896310888	0.0654135442
	0.0133489165	3.7048621506	0.0740719321	0.5153498626	0.0587969137
	0.0125711914	3.6114122701	0.1331831538	0.5238555671	0.0701866272
	0.0121719353	3.5938981548	0.0541696511	0.5429789556	0.039639824
	0.0103086207	3.7080014532	0.0902211316	0.5239673444	0.0541964273
	0.0137976316	3.6599212482	0.0950812706	0.5422185516	0.0721274284
	0.0135209479	3.7153708042	0.0546946872	0.5313178639	0.081434996
	0.0145481184	3.5545546459	0.0632838627	0.5442851781	0.0930102018
	0.0153018308	3.6859018588	0.1032228463	0.5955124401	0.1253501594
	0.0146355677	3.5949825309	0.0718841074	0.5334196847	0.0665325948
	0.0142434796	3.5079400337	0.0724461865	0.517371707	0.0766050077
	0.0146739164	3.66105345	0.0437830902	0.5198721631	0.092413385
	0.0142542315	3.4872092864	0.0865167694	0.4621850176	0.0573975581
	0.0141094385	3.499401712	0.0702775306	0.4532602433	0.0710991113
	0.0124651054	3.4593267238	0.0401508422	0.480309172	0.0446876797
	0.0135997956	3.5455766955	0.0475324914	0.448547391	0.0936769987
	0.0127403556	3.5201114447	0.0520672726	0.4071350321	0.0546606616
	0.012996969	3.4304968744	0.0496772773	0.4714021921	0.0404445273
	0.0141986797	3.5978012636	0.0622345611	0.4266553773	0.0428817682
	0.0124496943	3.5560023348	0.0699239831	0.5036335895	0.0651520168
	0.0153975233	3.5150512554	0.1024663577	0.4923399402	0.0325856512
	0.0146083294	3.4854958292	0.0628968782	0.4649451276	0.066348141
	0.0141968877	3.5435630822	0.058164899	0.4325756205	0.0564785641
	0.0117855816	3.3736313312	0.0533560371	0.4153189151	0.0136324166
	0.0125364267	3.442785885	0.0470827652	0.4538756969	0.0362291939
	0.0154817469	3.4650329074	0.0641474848	0.4633723172	0.0620979579
	0.0159279533	3.4006482743	0.0472247015	0.4834542416	0.0603076283
	0.0155598778	3.4525513596	0.097638735	0.4622964794	0.0598448555
	0.0159354796	3.4732649735	0.0613744398	0.4189121282	0.1112318348
	0.013642445	3.4446750639	0.058994499	0.4305835351	0.0597100977
	0.0131883539	3.3446200525	0.0192239385	0.3647834444	0.030736392
	0.0130926615	3.400116659	0.0902299752	0.4232847368	0.1128045245
	0.0143760871	3.3600723477	0.0564155989	0.4213303562	0.0645156912
	0.0147692504	3.3839126037	0.0810096653	0.476881652	0.0603160144
	0.0163956635	3.4502437597	0.0893348003	0.4492579546	0.0881874981
	0.0145624544	3.3841190015	0.0368664835	0.4151182205	0.0804013842
	0.0164035483	3.1891674375	0.0829122822	0.39847186	0.0651129241
	0.0132367377	3.3145867579	0.0557883532	0.4715668706	0.0946165351
	0.0138488826	3.2705992003	0.0951379133	0.34375	0.1290489248
	0.0152649157	3.2437350984	0.0307599457	0.3982676805	0.05133953
	0.0144957922	3.2922029231	0.0846751104	0.4131332824	0.1051801003
	0.0145456096	3.1286365395	0.081639449	0.4023646546	0.0497384753
	0.0133378061	3.2048069325	0.0766242985	0.4426858015	0.0270314614
	0.014512637	3.2048402341	0.0244692902	0.363372814	0.0542976265
	0.0153573826	3.3065636208	0.0911969154	0.4568021695	0.0168834577
	0.0166906256	3.2703771361	0.06867797	0.4028740219	0.0117251813
	0.0156623799	3.3464335631	0.0658598739	0.467394946	0.061362275
	0.013591194	3.2309693793	0.0411933205	0.3949314511	0.0484403559
	0.0159745451	3.2815157898	0.0483083362	0.4290064662	0.0287287704
	0.0129285149	3.2646655237	0.0443731694	0.4142312196	0.0346034228
	0.0145993694	3.3361634546	0.0588026376	0.3848573994	0.0566783714
	0.0145681887	3.2865112719	0.005404353	0.4078910268	0.0533016905
	0.0156182968	3.2305569811	0.0827373851	0.3805259896	0.0556048014
	0.0158025137	3.1230294632	0.0485961266	0.3689531162	0.0380843974
	0.0151523786	3.162839736	0.0043574293	0.3903636085	0.04650705
	0.0141176816	3.2401396021	0.0251710826	0.3633891541	0.021344037
	0.01391662	3.143496231	0.1102896557	0.4457064067	0.0211712987
	0.0150656461	3.2689322271	0.0261745101	0.386817808	0.0470539469
	0.0158813614	3.2204597632	0.057788041	0.4164389363	0.0282116699
	0.0117483081	3.191877513	0.0443712709	0.4369365998	0.1094178397
	0.0141545967	3.1511186154	0.0541176549	0.3951233618	0.0375785657
	0.0142198253	3.1690685141	0.0686554704	0.4160531604	0.0617141818
	0.0149695952	3.2987097124	0.0834955803	0.4759580487	0.0520694123
	0.0130983958	3.2547944287	0.0614652297	0.3526775388	0.0502455458
	0.0149556177	3.2304973738	0.0677079297	0.4226953126	0.0438550093
	0.016058052	3.2195625382	0.0985508118	0.350229953	0.0172873895
	0.0145269729	3.2633365067	0.0739543453	0.4175769987	0.0498976091
	0.0140628466	3.220432988	0.0152303934	0.4280212282	0.0361620756
	0.01252675	3.2313311606	0.1062934312	0.4643105442	0.0358369819
	0.0141485039	3.1733130124	0.0732998913	0.4094357587	-0.0217103869
	0.0146398685	3.2486708005	0.0678460941	0.4279687688	-0.0159939198
	0.0132994575	3.0398643428	0.0318506701	0.3439457639	-0.0125322336
	0.0143782375	3.276989054	0.0888116875	0.4158029381	0.0180293133
	0.0114773587	3.1729165548	0.0750960144	0.3698568513	-0.0094302251
	0.0088657077	3.1929590725	0.0185454509	0.3874096095	-0.0033102415
	0.0178468197	3.2454338922	0.0378720793	0.3592789745	0.035192279
	0.0147595736	3.1982528344	0.0801823015	0.3177216275	-0.0133098531
	0.0165573013	3.1760179278	0.0759966169	0.3967420983	-0.0199523169
	0.0149391314	3.1849812374	0.1368278697	0.40464562	0.0152544245
	0.0133105679	3.1724269735	0.0877189453	0.4125660524	0.0434370054
	0.0144545764	3.1917734628	0.1090384466	0.4064277002	0.0367808791
	0.0142990314	3.2290961342	0.1041219749	0.4646380436	-0.0153214246
	0.0135980036	3.0907917513	0.0352500926	0.5288647863	-0.0359871794
	0.0143699943	3.0867810192	0.0490286926	0.4756439828	0.003436575
	0.0145542112	3.0992710185	0.0980060113	0.4702318505	0.0245849933
	0.0136646657	3.0218451134	0.0322858172	0.4397533713	0.0053320617
	0.0099326605	3.0389839077	0.0340846246	0.4362601234	0.0034166053
	0.0164888472	3.0661047337	0.0402289866	0.3768132815	0.0017330331
	0.0143377384	2.9349711129	0.0685384147	0.3902675384	0.0152225337
	0.0157580723	2.9152175427	0.0630165872	0.3452501334	0.0026722454
	0.0148918227	2.9910085938	0.0638071047	0.3986075832	0.0222299922
	0.0120160319	2.9894862158	0.0773074372	0.3828806612	0.0355278151
	0.0131159574	2.888685954	0.0361931508	0.3419616017	-0.0139477679
	0.0143380968	2.8738358532	0.096238401	0.3996822045	0.0283503492
	0.0139779062	2.9262916807	0.0363523072	0.3641764904	-0.0075547322
	0.015295738	2.8739459686	0.0928833426	0.3769338007	0.0344226683
	0.0157498291	2.890799325	0.0686785958	0.3248295675	-0.0053875414
	0.0146997211	2.8118566559	0.0876727363	0.3293389873	-0.033029018
	0.0136768513	2.8098374834	0.0817242581	0.315392145	0.0106768843
	0.0133747212	2.8187268411	0.0970302822	0.3543789215	0.0342533002
	0.013428481	2.8237064353	0.090947105	0.3352715539	-0.0567999605
	0.015571705	2.6871345613	0.1056388152	0.2951979938	-0.0259457338
	0.0157401524	2.8162824858	0.0872613021	0.3568782812	0.011085421
	0.0154362303	2.7878077842	0.0662164591	0.2985981215	-0.0238439162
	0.014607971	2.9007592699	0.0653514469	0.3640679192	-0.0028556316
	0.0150007759	2.8256221291	0.1029327141	0.339585752	-0.0152036747
	0.0149893072	2.8037231497	0.1313275308	0.3280795628	0.0361071234
	0.0148205014	2.912836629	0.0662067718	0.326467297	0.0046436205
	0.0144581604	2.816225688	0.079795769	0.3035703496	-0.0100839885
	0.0153283523	2.7867865003	0.0754037312	0.3649190564	-0.0519874859
	0.0136051715	2.8328501739	0.11309262	0.2432057793	0.0120656564
	0.0139603446	2.8472365977	0.0640337953	0.3342582322	0.0030781264
	0.0142062061	2.8957752534	0.1551333565	0.3694131653	-0.0084957918
	0.0133729292	2.9953187402	0.1488869791	0.4603676929	0.0293884704
	0.014756348	2.8833950188	0.1432446321	0.3887548215	-0.0466641082
	0.01572725	3.0702319457	0.1503730713	0.3836557615	0.0394003849
	0.0148491733	3.0435075548	0.187758914	0.3712484574	0.0003268737
	0.0116404301	3.22622331	0.2044526964	0.3788167778	-0.0009384758
	0.0123099188	3.1833873107	0.2085793737	0.3393269548	0.0312754597
	0.0127754787	3.2278725459	0.2079607405	0.3574535717	0.0002322657
	0.0126109737	3.2786805374	0.2932736571	0.3467100798	0.06386968
	0.0062640918	3.2933527351	0.2912455428	0.3270129005	0.0387908697
	0.010314355	3.2083746809	0.357562139	0.3398312012	0.0376147499
	0.0107523182	3.2343986498	0.42729081	0.36723616	0.0756426055
