# Supplementary material for: Ciliary and rhabdomeric photoreceptor-cell circuits form a spectral depth gauge in marine zooplankton
Source: eLife. 2018 May 29;7:e36440. doi: 10.7554/eLife.36440 (PMC6019069; doi:10.7554/eLife.36440)
Supplement: Figure 2—figure supplement 2—source data 1. [file elife-36440-fig2-figsupp2-data1.zip › Figure-2-figure-supplement-2_source_data/Figure-2-figure-supplement-2_L_Source_data.csv]

Time_(frames)	405_488_treatment	SN_late	RGW
	0.007836872	-0.1707214413	0.0567091831
	0.0067779424	-0.1414680137	0.0407308483
	0.0062858244	-0.1473470977	-0.0026231571
	0.0058627814	-0.1276723021	0.0461078699
	0.0049786876	-0.1165095453	0.1039912787
	0	-0.1349238286	0.1688953403
	0.0046025759	-0.1213294413	0.1465519816
	0.0057738762	-0.0896481119	0.2402973873
	0.007077047	-0.1467602572	0.2236866994
	0.0069597187	-0.1523023935	0.2090266233
	0.007698722	-0.1440926452	0.1420744238
	0.0074558027	-0.1473181521	0.0660903306
	0.0081254005	-0.1600482959	0.0137026883
	0.0086175185	-0.1414477763	0.0228458272
	0.0082794146	-0.1627595551	-0.0504941506
	0.0087021271	-0.1756420812	-0.0202685378
	0.0084489623	-0.150897296	-0.0946400157
	0.0091159161	-0.1509321651	-0.1686977931
	0.0090574172	-0.1564957299	-0.1479711043
	0.008961241	-0.07877403	-0.1552063117
	0.0095839074	-0.156291249	-0.1840134011
	0.0100264501	-0.1668206842	-0.1664699982
	0.0090217229	-0.1102723451	-0.1306179259
	0.0104210699	-0.1008999242	-0.1531868222
	0.0099276299	-0.091180704	-0.1745192112
	0.0091873046	-0.0779821846	-0.1609795942
	0.0110096946	-0.1056176239	-0.1346907946
	0.0112810371	-0.1023166815	-0.1282735614
	0.011552049	-0.0611463116	-0.109297214
	0.0115662606	-0.1026824646	-0.0997429244
	0.0114839655	-0.0305050308	-0.0636245232
	0.0124827436	-0.0082817648	-0.067096262
	0.0124761336	-0.0490097922	-0.0507394679
	0.011900729	-0.0245009939	-0.0045394807
	0.0126109786	-0.0467537867	0.0624715839
	0.0123574833	-0.0535509233	0.0945664662
	0.0124196177	-0.088673591	0.1301504045
	0.0123564917	-0.0137433894	0.1379772001
	0.0114360427	-0.056268263	0.0821214456
	0.0112585629	-0.1027000533	0.0564593014
	0.0113170618	-0.1080217058	0.0442587602
	0.0134091418	-0.0761737325	-0.0332264134
	0.0112823591	-0.0673210709	0.0890173234
	0.0126271732	-0.1077587145	0.0761666737
	0.0146201024	-0.119824182	0.0123603175
	0.0125531406	-0.1019588238	-0.0593333493
	0.0124754726	-0.1001608534	-0.0661828614
	0.0136282648	-0.1109574401	-0.0912742818
	0.0155653392	-0.0965562859	-0.1161413301
	0.0152001341	-0.072774613	-0.0964880856
	0.0136153752	-0.0540315914	-0.155123529
	0.0157385224	-0.0558585881	-0.1099305726
	0.0144740204	-0.0461971474	-0.0877497362
	0.0149367237	-0.0665894845	-0.085054037
	0.0146848809	-0.0871023629	-0.0788224062
	0.0151158559	-0.0471493686	-0.0769962864
	0.0153224199	-0.0532861458	-0.0720189944
	0.0154473498	-0.0751035669	-0.1232033291
	0.0144819524	-0.008104572	-0.0716968535
	0.0144145299	-0.0358167432	-0.0675278448
	0.0163595363	0.0079748354	-0.0496187195
	0.0161549554	0.0206560472	-0.0767497608
	0.0161939546	0.0266708545	0.0564160982
	0.0161103376	0.003353547	0.0953708392
	0.0163364012	0.0501050871	0.1254231013
	0.0163502823	0.0143530393	0.0900085663
	0.017076396	0.0899483748	0.008883829
	0.0160822449	0.1380334517	0.0456615272
	0.016315249	0.1141391548	-0.0450091289
	0.0162812073	0.125580827	-0.0633133873
	0.0168929671	0.1427280226	-0.0498756427
	0.0176035472	0.1567098946	-0.0577969446
	0.0182156376	0.1896228997	-0.1183388792
	0.0182400948	0.2247315623	-0.1100947947
	0.0174197879	0.2013566897	-0.0700482822
	0.019108655	0.1822674283	-0.0789183483
	0.019742889	0.2451736718	-0.1406064996
	0.0184522773	0.2987572331	-0.0791181268
	0.0188075673	0.3760178288	-0.0818296115
	0.0194404793	0.3274429946	-0.1471962285
	0.0200581882	0.3235567435	-0.128587359
	0.0201824571	0.4265438339	-0.0908043644
	0.0197445415	0.4259476694	-0.1343366952
	0.0210030945	0.4466932929	-0.1115861836
	0.0206881257	0.3493256923	-0.1364593393
	0.0193532267	0.3715887774	-0.0809517867
	0.0196870341	0.3447214686	-0.1154210119
	0.021565279	0.3516302301	-0.1426138756
	0.0212906315	0.3332951008	-0.0122312175
	0.0220831762	0.2429124288	-0.0084759616
	0.02142118	0.229523568	-0.0353565501
	0.0214859584	0.1879185731	-0.0630449935
	0.022194225	0.164338326	-0.0868843718
	0.0233149585	0.1310975306	-0.1194915486
	0.0225009312	0.137240467	-0.0922393367
	0.0220355839	0.0959059086	-0.1227380488
	0.0230118878	0.1050963193	-0.1293895054
	0.0223984755	0.1184554591	-0.1138323588
	0.0223465866	0.1300249696	-0.1565933306
	0.024154104	0.12079591	-0.1334587469
	0.0236851211	0.0777262405	-0.1231558929
	0.0229381858	0.032341094	-0.16606472
	0.0229864392	0.0885043909	-0.1466848027
	0.0249215305	0.1629587643	-0.1553382772
	0.0245844181	0.1852339064	-0.0344625256
	0.0241392314	0.1977738154	0.0409138238
	0.025202788	0.1407926843	0.0350668867
	0.0244066078	0.1694750591	-0.041522995
	0.0249849869	0.1747175357	-0.0610387503
	0.0260984494	0.1854236174	-0.1216145881
	0.026817953	0.2325352532	-0.0849893943
	0.0251654412	0.2502687861	-0.0668669786
	0.0246184598	0.2425222879	-0.0822750434
	0.0265211619	0.330517773	-0.0734977898
	0.0265776778	0.3107978031	-0.0738098384
	0.0270638468	0.279046682	-0.0343596813
	0.0267915128	0.1793742091	-0.0408143903
	0.0257216767	0.2538599675	-0.0159307787
	0.0264791881	0.2102787167	-0.0257242898
	0.0259854176	0.2488700759	-0.0487065962
	0.0260538316	0.2066795179	-0.0321048139
	0.0263750799	0.1799712767	0.0119123839
	0.0273629514	0.1504973385	-0.0052017787
	0.0273513838	0.1154497416	0.0227898069
	0.0290333103	0.1577187763	-0.0239677073
	0.0275559648	0.1799831933	-0.0106017009
	0.0288746692	0.1609553518	-0.0792000229
	0.029608715	0.1560672151	-0.0351297082
	0.0279446356	0.1610502087	0.0265954044
	0.0293691007	0.212235733	0.0772122034
	0.0293667872	0.1659601695	0.0438832688
	0.0285316078	0.2194603055	-0.006863116
	0.0285805221	0.2125990529	-0.0121840562
	0.0275939726	0.2081353493	-0.0523198854
	0.0283977543	0.2195663093	-0.0907626093
	0.0274839153	0.1235672336	-0.1356059199
	0.0300393595	0.1226797403	-0.0920093391
	0.0305641973	0.1237216194	-0.0873135624
	0.0305063594	0.1013226611	-0.1170564521
	0.0304134882	0.1178501873	-0.1257244187
	0.030664009	0.0771442405	-0.0790996256
	0.0306388908	0.0438580896	-0.1128687764
	0.0304111747	0.0270010228	-0.10062475
	0.0303424302	0.0309375041	-0.1084468578
	0.0304191067	0.0098800302	-0.0711393826
	0.0298013978	-0.0133185798	-0.0968988403
	0.0308646239	0.005752101	-0.1216855861
	0.0319344601	-0.0284494173	-0.1247945409
	0.0324236036	-0.073597682	-0.1051659453
	0.0322223276	-0.0531540943	-0.1173985884
	0.0317011254	0.0007411746	-0.0804490093
	0.0310956451	0.0168432599	-0.0647858732
	0.0301484253	0.0459515118	0.0226232054
	0.0315401707	-0.0225383998	0.0440855762
	0.0324275696	0.0156513636	0.0007640359
	0.0321400325	0.0014252576	-0.0497858073
	0.0320484834	0.004470147	-0.0164842464
	0.0313055141	0.038874447	-0.0433119671
	0.0335549131	0.0499150229	-0.1002024431
	0.032411375	0.0583914107	-0.0611643037
	0.0333086889	0.0656100885	-0.0875462128
	0.0325009411	0.0602563511	0.0058779178
	0.0337551976	0.0084110601	0.0597370033
	0.0344327274	0.0491296985	0.0357148899
	0.0333486797	0.066697726	0.0533018291
	0.0335648282	0.0717651762	-0.0243941944
	0.0343520848	0.0418691801	-0.0251864144
	0.0333040618	0.0388993316	-0.0326769384
	0.0334270087	0.0795115701	-0.0186105735
	0.0341306482	0.0405662989	-0.0587635675
	0.1975306847	-0.0123087887	-0.0954387563
	0.1985248358	0.0551902249	-0.066111899
	0.2000388671	0.084513992	-0.0449547712
	0.2028901109	0.0518118552	-0.0048510126
	0.1994499119	0.0611354581	0.0233395117
	0.2007679553	0.1053402967	0.0333249576
	0.2022376993	0.15843265	0.0984928001
	0.2015330682	0.1229885899	0.1140098438
	0.1997556266	0.1001005705	0.1258484215
	0.2003693694	0.0686948834	0.1508782878
	0.2018120122	0.0804886678	0.121600955
	0.2018691891	0.0782294011	0.1906650779
	0.2006103057	0.0598821383	0.2254977411
	0.2024948301	0.0351054644	0.147570506
	0.2043466348	0.0108062339	0.1935185423
	0.2033815679	0.0289928021	0.2985829735
	0.2047630678	0.0232198932	0.4065481648
	0.2042702888	0.0233552341	0.4084439823
	0.0388112227	0.0493048813	0.5054351641
	0.0385428548	0.1301853171	0.4724462498
	0.0372856238	0.1664644302	0.3718184155
	0.0379115952	0.1221281806	0.3405273783
	0.0371653209	0.1658903635	0.2445130182
	0.0382473856	0.0966732127	0.2048649534
	0.0388095702	0.0572424246	0.1602910825
	0.0377301494	0.0683195603	0.1687268104
	0.0381938443	0.1007551997	0.1548288273
	0.0379059767	0.1086657212	0.1207748355
	0.0384420515	0.1860066284	0.1513161765
	0.0390508369	0.261708223	0.2181396222
	0.0393628311	0.1990202811	0.1987872965
	0.0397862046	0.2284789414	0.1994670563
	0.0397759591	0.341259316	0.2415675141
	0.0402660941	0.2867968763	0.1958886192
	0.0395849287	0.3879718238	0.2432342804
	0.0395832762	0.3571453921	0.2256341552
	0.0399534388	0.5239891538	0.2401938501
	0.0409198277	0.6455876933	0.3083573232
	0.0409178447	0.9138920418	0.3603650361
	0.0401266221	0.9007194351	0.3033562585
	0.0397564594	1.0589282235	0.4037018374
	0.0399372442	1.2250905138	0.4291572583
	0.0406329517	1.2553999343	0.3644278634
	0.0407707712	1.2697460959	0.4110035854
	0.0410355036	1.2183398738	0.3981145789
	0.0415732309	1.2766892945	0.3831432919
	0.03990155	1.3091191456	0.4038834875
	0.0411819161	1.2881225749	0.3899050652
	0.04053975	1.3109189913	0.3810632867
	0.0409439544	1.3204819494	0.3185068947
	0.0420964161	1.293485126	0.3061685337
	0.0403678888	1.311691528	0.2575230069
	0.0405741223	1.157410812	0.2468150357
	0.0413646839	1.1051331615	0.2922179267
	0.0416852712	1.0905726905	0.2695905869
	0.0413220491	1.0684686864	0.398784028
	0.0415262996	1.0685180444	0.4806469029
	0.0428919353	1.0720226232	0.5158643035
	0.0430723896	1.0111026283	0.4065677757
	0.0429828235	1.0351255105	0.3763795971
	0.0427944371	1.0173984223	0.3010609906
	0.0423257848	0.9832750737	0.278233531
	0.0438100709	0.9266489478	0.2134900157
	0.0419275294	0.8615454371	0.2456320557
	0.0420065195	0.8278515009	0.3473914548
	0.0443415187	0.8833980031	0.3747254752
	0.0451538935	0.9327542045	0.438177371
	0.0440867013	0.9573797516	0.3063713851
	0.0449126267	1.0056390567	0.3018589966
	0.0427144555	0.9665087186	0.2432542767
	0.0443236715	0.9707562388	0.1662246637
	0.0447222574	0.8460978407	0.116644645
	0.0435896258	0.8162983023	0.1349805561
	0.0446062511	0.727728692	0.0764364542
	0.045712773	0.7395370127	0.1201215496
	0.0450411922	0.6873804939	0.0984965287
	0.0455809025	0.638594463	0.0942467849
	0.0469118355	0.6375123697	0.1138364527
	0.0461543241	0.6183627299	0.138563577
	0.0470827052	0.4990070702	0.1591748695
	0.0457283066	0.450194329	0.1307229745
	0.0457554078	0.4646678043	0.1286550782
	0.0463724557	0.4389770125	0.1183110746
	0.0454054058	0.3478133581	0.1364313914
	0.0459672598	0.3841086759	0.1313238737
	0.0470985694	0.3422951302	0.134266324
	0.0468206169	0.3054745185	0.2425612827
	0.0490637364	0.2595686066	0.1974822794
	0.0472651425	0.2629404359	0.1877640378
	0.0468896919	0.3052887118	0.2567901069
	0.0465139107	0.4309699551	0.2505638644
	0.0465357238	0.4265948695	0.2386865214
	0.0466920515	0.4758611242	0.231859193
	0.0483961216	0.5143152453	0.1705605803
	0.0480880934	0.5019960889	0.1373553578
	0.0482989539	0.4909271424	0.1269246193
	0.047114764	0.5175295047	0.1003076287
	0.0472942268	0.6197533433	0.039060489
	0.0466130614	0.59869575	0.0388252262
	0.048035874	0.596462938	-0.0027738531
	0.0480186879	0.5427291902	-0.0081969671
	0.0473236415	0.5624470685	0.0131127691
	0.0479195372	0.5502276634	-0.0252821714
	0.0479426724	0.5579839816	0.0293220111
	0.0497313512	0.570824434	0.0136598253
	0.0491982508	0.4640066651	0.0546989741
	0.0493159097	0.4131326431	0.0720161748
	0.0500436759	0.4520643865	0.0093713673
	0.05118457	0.5438490511	0.0579508685
	0.0500810227	0.5378912979	0.0869914579
	0.0498982548	0.5843139545	0.1699625782
	0.0498209173	0.5647544179	0.3493714854
	0.0505480225	0.5651494634	0.3177556652
	0.0510877328	0.5808369956	0.4059649457
	0.0504829135	0.5402389669	0.4195182516
	0.0501362165	0.5160655621	0.3768568194
	0.0500020326	0.448646104	0.397919886
	0.0515114369	0.4482421383	0.3167176673
	0.0518994466	0.3931572956	0.331061133
	0.0497402747	0.4184789399	0.2100082458
	0.0500687941	0.3935131754	0.1837354777
	0.05117796	0.3747311157	0.1962571365
	0.0517279159	0.3107355279	0.1993364209
	0.0511558163	0.318235126	0.2105306383
	0.0512582721	0.3599762196	0.2565313604
	0.050900999	0.3207648359	0.2418691789
	0.049502313	0.2546191373	0.2925554665
	0.0508263055	0.2661479084	0.2874975513
	0.0529821724	0.2659308408	0.3880787567
	0.052575985	0.2411960682	0.3021091376
	0.0516859421	0.2161023987	0.2761638754
	0.0537244807	0.1802153429	0.2453324656
	0.0535294843	0.1165180217	0.2331286251
	0.0820911678	0.1381826005	0.2242102746
	0.2219452245	0.0752530513	0.1964836903
	0.2224819604	0.0626683341	0.170047867
	0.2228256828	0.0964660898	0.2621354707
	0.2222208635	0.1153461552	0.2591044606
	0.2225867296	0.0825643973	0.4161175964
	0.2227965986	0.1121812345	0.3894386059
	0.2217915409	0.1141348592	0.4799181123
	0.2208859645	0.0965654078	0.4265851023
	0.2233677067	0.0436069091	0.3540848926
	0.223348207	0.0539187806	0.3504548385
	0.2236552437	0.0138950953	0.3107270247
	0.2230732291	0.0498181841	0.2837886477
	0.2249993968	0.172955977	0.2798610825
	0.2246844281	0.1354846394	0.2710809896
	0.2250747514	0.1696475074	0.2962744795
	0.2269057344	0.1157057729	0.2666409375
	0.2261984594	0.1815646714	0.2732365431
	0.2176232452	0.1007347888	0.2340110227
	0.0563810586	0.1257025153	0.297121477
	0.0563998973	0.0876605821	0.3011251739
	0.0547946473	0.0847221884	0.2888037445
	0.0557408756	0.0946782016	0.3051455626
	0.0568434314	0.0411543942	0.3459401274
	0.0559048047	0.0478018811	0.320169396
	0.0556281743	0.0343998655	0.3227976523
	0.0566778498	-0.0130270968	0.3000820538
	0.0558843136	-0.0531399142	0.3421741254
	0.0571504681	-0.0682205851	0.2657735324
	0.0553300611	-0.0497780568	0.330550201
	0.0578015578	-0.074397191	0.3662340535
	0.0582675661	-0.0869108771	0.3175629015
	0.0587507606	-0.0884772003	0.2968444495
	0.0587583621	-0.1013950748	0.2835869225
	0.0566758668	-0.0598941468	0.2737791803
	0.0582764897	0.0009951773	0.219493334
	0.0590789494	0.0665566585	0.2970461561
	0.0582834302	0.0640226264	0.3858996017
	0.0582358379	0.0452171592	0.4022062506
	0.0587190323	0.035659256	0.3919748922
	0.0580299349	0.0068656823	0.3335401954
	0.0561599526	-0.0021686814	0.3043368657
	0.0585841874	0.0202175061	0.2103761405
	0.0587639807	-0.0052121251	0.1901385881
	0.058603687	0.0013197993	0.1570157526
	0.0587917429	-0.0091073067	0.2260533973
	0.0601137523	-0.0355177961	0.258738856
	0.0598391048	-0.0096667484	0.300381907
	0.0585858399	-0.0343930206	0.3352680949
	0.0586816856	-0.0278604108	0.4202346869
	0.058532629	-0.074441788	0.412596998
	0.0590984491	-0.0613299729	0.3943684645
	0.0552110803	-0.0664901403	0.4741687543
	0.0493119437	0.0167477536	0.5080208913
	0.0557874764	0.0054070959	0.5115466146
	0.0570860202	0.009909889	0.4644948442
	0.0491701581	0.0213601348	0.5480953537
	0.0545715582	-0.0057659305	0.5469953336
	0.0571762473	0.02080293	0.5927465523
	0.0583835724	-0.0405406599	0.559682294
	0.0574627929	-0.0365943737	0.4713806467
	0.0576657213	0.0112659158	0.4346780731
	0.0582322024	0.0132358766	0.3907205244
	0.0595433052	0.1558424259	0.3189996339
	0.05915827	0.2645916399	0.2941367312
	0.0589877308	0.3671054953	0.2521078681
	0.0595634659	0.5306599718	0.2993534409
	0.0604968045	0.5906064888	0.2399258192
	0.0650147718	0.6305890219	0.151239278
	0.0618826009	0.7162540495	0.1546991147
	0.0609928886	0.7577800948	0.1736923697
	0.060695767	0.787947055	0.1408231857
	0.0614341092	0.9652120468	0.2297344535
	0.0655485331	1.0865304819	0.1693464662
	0.0623895916	1.205146903	0.1986399288
	0.0628450238	1.113579916	0.1577726736
	0.061186563	1.2145787934	0.1927941221
	0.0661407933	1.1079022079	0.0968664883
	0.0649648659	1.1723991068	0.0739387267
	0.0642364387	1.1994216495	0.0912301719
	0.0615421835	1.1741813374	0.0609393536
	0.0646442787	1.1258019062	0.030998623
	0.060915551	1.2709432895	0.101363868
	0.0625637663	1.3680705659	0.0552212614
	0.0472426684	0.9834697987	0.0787405626
	0.0424702143	0.7069425987	-0.0040469463
	0.0376382698	0.3684295363	-0.0363341636
	0.0523856156	1.0036776491	-0.0201076701
	0.0596540235	1.047312314	-0.0048070982
	0.0609978461	1.1150996023	-0.0234556287
	0.0608481285	1.024408291	-0.0277712439
	0.0604743304	1.0738818621	0.0311548842
	0.0603698916	0.643023921	0.0382131073
	0.0631054597	0.9378421941	0.0165092721
	0.0628579134	1.2169591244	-0.0075908543
	0.0620237254	1.1447703611	-0.0091855541
	0.061470134	1.1266008429	-0.0090277906
	0.0660138804	1.0857515615	-0.0495948547
	0.07196755	1.0122059312	-0.0325405548
	0.0613204164	0.9346639665	-0.0418558651
	0.0635539514	0.9271625546	-0.0684051417
	0.0626883657	1.0607204891	-0.1335797623
	0.0619186257	1.1708173312	-0.0477623365
	0.0626910097	1.1321893804	0.0205498212
	0.0629633437	1.0531492374	-0.0238952113
	0.063566841	1.0014121886	-0.0687714814
	0.0650749232	0.970788946	-0.1074026092
	0.0650527796	0.9853317653	-0.098478909
	0.065189277	0.903075141	-0.1534734621
	0.0646617953	0.9847584856	-0.1275640569
	0.0662825789	0.9286132045	-0.1170620415
	0.0537400143	0.4808784707	-0.1729836154
	0.0482308704	0.4062200794	-0.1306591784
	0.0400036752	0.4375027618	-0.1488140148
	0.0524394875	0.4773914738	-0.1221057967
	0.055522083	0.4598672543	-0.1387112377
	0.057828659	0.4707007126	-0.1355064787
	0.0611098864	0.4870522562	-0.126861166
	0.0594590271	0.5000861753	-0.1646784992
	0.062168155	0.5367747711	-0.1340966184
	0.0622768903	0.4716688828	-0.2005325292
	0.0617679166	0.4565605704	-0.1520719447
	0.0622570601	0.4248692807	-0.1584216672
	0.0641412541	0.403599393	-0.1271299406
	0.0635896456	0.4367632561	-0.2021515461
	0.0651347442	0.4031034214	-0.1250029215
	0.0651228461	0.3503738436	-0.0594432498
	0.0658033504	0.381262437	0.0517630453
	0.0655511771	0.4133594977	0.0564213486
	0.0655422536	0.3711160503	0.0762306925
	0.0658046724	0.3069112424	0.0596541079
	0.0665225236	0.3207502714	0.0235319643
	0.0657111403	0.3404440837	-0.0079079113
	0.0653528757	0.361108592	0.0299108716
	0.0671927824	0.3181062606	0.1107157731
	0.067556335	0.3238044579	0.1629535378
	0.0695476117	0.3060422665	0.1676779305
	0.0687008646	0.3428194528	0.2204786268
	0.066716859	0.4517974015	0.1850238445
	0.0689358518	0.4182198349	0.2593132741
	0.0673801772	0.3969709493	0.2416979346
	0.0700612123	0.3379825427	0.2540721279
	0.0699376045	0.3453094099	0.2428391768
	0.0707883175	0.33442303	0.3170236643
	0.0710011611	0.3006673478	0.3660999512
	0.0688367011	0.261002012	0.3566103334
	0.0693360902	0.2715193908	0.3360937577
	0.0697885479	0.2169924404	0.360993256
	0.0713881793	0.1717356393	0.4046122138
	0.2450807202	0.1047009313	0.2386328022
	0.2435984172	0.1356322243	0.4288800944
	0.2457004122	0.1587228605	0.5238631397
	0.2455130173	0.1091506009	0.4452318734
	0.2461895557	0.1410684686	0.4498893901
	0.2464433815	0.0950648772	0.3617537933
	0.2477921616	0.1381040837	0.3679520344
	0.2464932873	0.1277097407	0.3528941738
	0.2472633578	0.1168015134	0.2658620061
	0.2470468788	0.0829975894	0.2065780187
	0.2463399342	0.0654037257	0.21533622
	0.2465868195	0.0539625557	0.1674659421
	0.247643766	0.0846337559	0.2169762323
	0.2472934335	0.0884389084	0.246473253
	0.2462774693	0.0613076137	0.2859914921
	0.247637817	0.0356798415	0.3485585071
	0.2480496229	0.0565902902	0.3554023254
	0.2487334323	0.0037795077	0.3355932203
	0.0738134056	0.0504681478	0.4756667297
	0.0757180907	0.0389476996	0.5150472633
	0.0734954624	0.0191363975	0.4959077408
	0.0734349804	0.0056288878	0.4897444467
	0.0749919771	0.0087160886	0.4793001482
	0.0748805978	0.0040981658	0.4627732507
	0.074427479	0.0258875468	0.4562128183
	0.0759857977	0.0034949629	0.727856713
	0.07568471	0.1055747166	0.6920539659
	0.0748267259	0.199055989	0.6480187446
	0.0747368292	0.2801118625	0.5135028777
	0.0749890025	0.3344488522	0.4490477354
	0.0748614286	0.3237982656	0.4255302026
	0.0753856054	0.4735733987	0.3486572306
	0.0744915965	0.5255958466	0.2988879623
	0.075472197	0.4480053723	0.2482868831
	0.0770070499	0.4105007701	0.241491576
	0.0755068997	0.4087881636	0.1931033458
	0.0755954744	0.3630278758	0.2547375185
	0.0749592573	0.281322248	0.2197744015
	0.0743458449	0.2916959127	0.3455161093
	0.0753664362	0.3709045334	0.2678181912
	0.0758694608	0.3601435801	0.2515026723
	0.077779434	0.2737032822	0.2996178926
	0.0779453461	0.3418632858	0.2657023111
	0.0780279717	0.3289455465	0.2737849738
	0.0772731043	0.2464203198	0.3077277182
	0.0771941143	0.2398396394	0.3286260074
	0.077999879	0.2361121181	0.3590553204
	0.0757151162	0.2022070854	0.3588838529
	0.0765053474	0.2062402703	0.3569276625
	0.0761685655	0.2606524651	0.3175845697
	0.0775669209	0.2690941663	0.1868258879
	0.0783155088	0.3271880589	0.244830196
	0.0778382634	0.3136830073	0.3234395441
	0.0776574786	0.307145157	0.4086186358
	0.0768520443	0.2631813174	0.4723854906
	0.07736895	0.2818280827	0.445423586
	0.0764561025	0.2075561846	0.4733112058
	0.0770919891	0.1621644233	0.4680941135
	0.0798606073	0.0674218495	0.50049085
	0.0799098522	0.0235924452	0.3258447833
	0.0778207468	0.0283942589	0.3114048002
	0.0773887802	0.0514251913	0.2547493174
	0.0771547845	0.059487067	0.1902949494
	0.07834261	0.0914605759	0.1472339004
	0.0781363765	0.060868118	0.1292682961
	0.0794074886	0.0579777331	0.1064287718
	0.0767284365	0.0978901076	0.0867446002
	0.080446588	0.0470220631	0.0729480596
	0.0816829973	0.0874299176	0.1523391077
	0.08065844	0.1314962803	0.1691250366
	0.0791903485	0.0963060385	0.1371277652
	0.0783667367	0.1792136139	0.1310179545
	0.0794028616	0.2535854893	0.1175970191
	0.0811075927	0.2419755674	0.125872099
	0.0804852568	0.2034196119	0.1280773306
	0.0803970127	0.1511502126	0.0801250831
	0.0790703762	0.1746705708	0.0687930583
	0.0797908713	0.211153564	0.0760432347
	0.0776045982	0.1696370745	0.0343946456
	0.0778680086	0.2174427136	0.0405755013
	0.0794022006	0.1714495034	0.0594387528
	0.0794821821	0.1459717176	0.0172861199
	0.1475081609	0.1103327049	0.0663947189
	0.9925184181	0.1406462105	0.0317057108
	0.9919863093	0.1742822483	0.0049299097
	0.9920038259	0.0965695161	0.0390196704
	0.9864817925	0.1028848822	0.0158202139
	0.9944862291	0.0841301056	0.0953326891
	0.990051218	0.0576979513	0.0781512329
	0.9894734998	0.0382737638	0.0334141179
	0.9880480431	-0.0112021071	0.0952911642
	0.9731926231	0.0427280443	0.1076647888
	0.9899676009	-0.0026775442	0.0643601812
	0.9893670781	-0.0428699141	0.0849851638
	0.991175587	-0.063002508	0.0989554561
	0.9935393399	-0.0483239511	0.0877753208
	0.9901566482	-0.0959550268	0.1484079054
	0.9964414811	-0.0690334064	0.0806506468
	0.9926598731	-0.1170410357	0.1303741631
	0.9913953711	-0.0910396116	0.2208484791
	0.9900442774	-0.1291896104	0.3027099171
	0.0776680547	-0.1287677804	0.3064998365
	0.077918245	-0.1418611748	0.2738699133
	0.0806280338	-0.144483356	0.1384841942
	0.0787038491	-0.1227804937	0.1211966062
	0.0787877967	-0.1338206605	0.0497954249
	0.0799333178	-0.166614394	0.0200161182
	0.0807304895	-0.1932684204	0.0032651778
	0.0794074886	-0.2265036392	-0.0121133404
	0.0814390866	-0.1733688782	-0.034444243
	0.081351834	-0.1973394139	-0.071855542
	0.0808464959	-0.2082812333	-0.0707640596
	0.081570957	-0.2007748235	-0.1049970959
	0.0796028155	-0.192697548	-0.0955572417
	0.0857699895	-0.1592653088	-0.0857605765
	0.0823155789	-0.2231296569	-0.094325954
	0.0811363464	-0.2050342159	-0.0814785689
	0.0800040453	-0.249553135	-0.104212119
	0.0796266117	-0.2181782401	-0.0912489134
	0.0814916365	-0.2108351048	-0.0787996792
	0.0816211934	-0.2167788551	-0.0853384251
	0.0812969706	-0.2536424176	-0.0245036723
	0.0826609538	-0.245321674	-0.0335514369
	0.0820323383	-0.2024468078	0.0251340107
	0.081147253	-0.1569260246	0.0103660447
	0.0816264814	-0.1780269287	0.0593686554
	0.0834967943	-0.1652982625	0.083254136
	0.0842192725	-0.1822718432	0.0914987633
	0.0846786707	-0.1779638364	0.1584971731
	0.0825112363	-0.1423200632	0.1199256894
	0.0844734288	-0.1679636939	0.1198178683
	0.0854589868	-0.1743265323	0.1902882342
	0.0845120975	-0.1358194677	0.1608741605
	0.0844159214	-0.1651159373	0.181665654
	0.0846925518	-0.151345144	0.1997971599
	0.0849781059	-0.1360654918	0.171540222
	0.0847166785	-0.1252493378	0.1597410169
	0.083882821	-0.1325632793	0.1568695875
	0.0832624681	-0.1134977049	0.2226058828
	0.0818313929	-0.1438204791	0.1799270405
	0.0851284844	-0.130378503	0.1703514724
	0.084082114	-0.1081947392	0.2192262989
	0.0846086042	-0.1309999939	0.2192238926
	0.0853585141	-0.173403848	0.1840455124
	0.0853710732	-0.1792705496	0.2097805263
	0.0853172013	-0.1448956347	0.275863365
	0.0855723491	-0.1795979972	0.1657393087
	0.0869723571	-0.1490220361	0.1600763688
	0.0847718724	-0.1546006053	0.2575100541
	0.0856447291	-0.1385901012	0.3773931406
	0.0852266436	-0.1717584514	0.314839873
	0.0832707307	-0.186169415	0.3865133624
	0.0822451819	-0.1819512283	0.366048854
	0.0855422734	-0.224185389	0.3780058508
	0.084926217	-0.1977431417	0.3851168374
	0.0844982164	-0.218122434	0.2750509404
	0.0860800007	-0.2749376912	0.2517237228
	0.0864964337	-0.2526094986	0.2117291229
	0.0863754699	-0.2390230669	0.1988938609
	0.0866613544	-0.2292734532	0.2243291389
	0.0873844936	-0.2518535893	0.2487928741
	0.0865261789	-0.2576377183	0.2804582073
	0.0876515395	-0.2579128964	0.3160209251
	0.0874033322	-0.2564416595	0.3107733841
	0.0866173976	-0.2337655257	0.3293556718
	0.0852134236	-0.2492995727	0.3053260672
	0.0872470046	-0.2615522446	0.2891173798
	0.0854421312	-0.2260217258	0.2531618587
	0.086530145	-0.2544873495	0.272853588
	0.0863962915	-0.2561471916	0.1522696873
	0.0871580994	-0.2371687841	0.2152362911
	0.0863721648	-0.2271346242	0.1789541562
	0.0867221668	-0.2173513423	0.1753113805
	0.0851727718	-0.2400567756	0.1850783852
	0.0875262791	-0.2331847495	0.1304595961
	0.0876991318	-0.2043820171	0.1470057818
	0.0871855311	-0.1520848293	0.1548967629
	0.0878680185	-0.0777296854	0.1040715307
	0.0884853969	-0.0707998694	0.1636415451
	0.0867717422	-0.0701597847	0.2819877753
	0.0888043317	-0.0707004816	0.2276462411
	0.0879023908	-0.0671243693	0.2293924603
	0.0870391186	-0.0624238902	0.1533484128
	0.087306495	-0.1261204606	0.0841861189
	0.0872691482	-0.1100524938	0.0300651473
	0.0876839287	-0.0958807529	0.0042030261
	0.0888862963	-0.1442308546	0.0241281471
	0.0889467782	-0.1048003159	0.0234240366
	0.0899733185	-0.1279166753	0.0722619747
	0.0893688297	-0.08042395	0.0451978118
	0.0897568395	-0.0559989119	0.0283948391
	0.0895274709	-0.0466851153	-0.0215278668
	0.0884060764	-0.0003688814	-0.0972527578
	0.0885458789	0.0626006212	-0.0909326368
	0.089339415	0.0678660327	-0.1108602767
	0.088143327	0.03824171	-0.0543534676
	0.0878171211	0.0449646546	-0.0983775607
	0.089551928	-0.0267316066	-0.1343722722
	0.0888638221	-0.017243658	-0.1476900841
	0.0901732725	0.023808475	-0.114560638
	0.0898447531	-0.0781817776	-0.1331775296
	0.0888568816	-0.104073341	-0.1615367842
	0.0885587684	-0.0661182334	-0.1679519603
	0.0914010887	-0.0738996007	-0.1209606814
	0.0902162378	-0.1139448877	-0.1041966823
	0.0907751173	-0.1349734022	-0.1589968294
	0.0910401802	-0.1732603719	-0.1762237301
	0.0905533502	-0.1443318743	-0.1420246004
	0.0909694527	-0.1809480108	-0.1383584761
	0.0915382472	-0.2054474352	-0.1618384346
	0.0904396574	-0.223068361	-0.1213062195
	0.9985299255	-0.1870001282	-0.1795432227
	0.9973976244	-0.2266092533	-0.2329338948
	0.9938949604	-0.2000355404	-0.2404583544
	0.9964652773	-0.2290425984	-0.1693489007
	0.9979584869	-0.1968344946	-0.1928466362
	0.9946630479	-0.232010576	-0.1695103516
	0.9988511738	-0.2488251322	-0.2125202033
	0.9968113132	-0.252305148	-0.2143990727
	0.9978067863	-0.2714436335	-0.2009419321
	0.9978186844	-0.2606998346	-0.2040146628
	0.9993776641	-0.2690828253	-0.2102598197
	0.9980549936	-0.2546407809	-0.176350428
	0.9988719954	-0.3130610519	-0.0746040599
	0.9986029665	-0.255164173	0.0053124088
	0.9971200024	-0.2756512354	-0.0278537942
	0.9980738322	-0.3037795466	-0.1116652658
	0.9998449944	-0.2697746997	-0.1664826051
	0.9978507432	-0.2844073519	-0.1478795911
	0.0913353188	-0.2747102838	-0.139816785
	0.0930142708	-0.2840201473	-0.1857579258
	0.0911779996	-0.288508581	-0.1399727176
	0.0924557218	-0.305287968	-0.1908338024
	0.0937952478	-0.3018449323	-0.1453486802
	0.0926517097	-0.2918748504	-0.1662775043
	0.091922952	-0.2991701012	-0.1595809487
	0.0911918807	-0.2795701541	-0.1759502873
	0.0912705403	-0.2987671517	-0.1428354342
	0.0934812706	-0.3011997751	-0.1419203931
	0.0931663018	-0.2898833222	-0.0683353856
	0.0933685693	-0.3015806842	-0.0735425517
	0.0915504758	-0.295686985	-0.0949938662
	0.0935229139	-0.2965898802	-0.1013856534
	0.093119701	-0.2461434022	-0.1099844569
	0.0937565791	-0.2557138073	-0.1350514557
	0.0941964777	-0.2839192473	-0.0415367018
	0.0951866628	-0.2466987044	0.0754542679
	0.0950528093	-0.2676332731	0.1191913996
	0.0947728738	-0.2938326932	0.1372357272
	0.0941009625	-0.2426590518	0.0749800092
	0.0949410995	-0.2233664834	0.0650189063
	0.094867728	-0.2657512918	-0.004077209
	0.0943468563	-0.2382585005	-0.0374824939
	0.0931365566	-0.2550479882	-0.0495725469
	0.0936970886	-0.2336390663	-0.080440459
	0.0921668627	-0.2634393378	-0.059121876
	0.0909790372	-0.2489159175	-0.0928738589
	0.0941908592	-0.2388685145	-0.0976707367
	0.0931051589	-0.2722740772	-0.0903600218
	0.0933189939	-0.2796263684	-0.1248224799
	0.094167063	-0.2807613682	-0.1392993676
	0.0942556376	-0.2781935815	-0.135543588
	0.0945768859	-0.3180232632	-0.1330783611
	0.0938682889	-0.3262316967	-0.0967925758
	0.0918310723	-0.305550018	-0.1061674568
	0.0944360919	-0.3061593504	-0.1470136184
	0.0935163038	-0.2914378109	-0.153589304
	0.0931296161	-0.308436563	-0.1276580668
	0.0922313107	-0.2784922185	-0.1601319981
	0.0927069036	-0.3296340837	-0.156300657
	0.0894590569	-0.3031272307	-0.1509220858
	0.0937367489	-0.3044408209	-0.1470786635
	0.0931891065	-0.2891667237	-0.1780666287
	0.0942510106	-0.300740103	-0.1868027618
	0.0941376483	-0.3201472703	-0.1693984957
	0.0951998829	-0.3343138664	-0.1613951259
	0.0926441081	-0.3336585609	-0.1100605422
	0.0946601725	-0.295615116	-0.1227134669
	0.0948174916	-0.3424199736	-0.1682112457
	0.0939274488	-0.3295186479	-0.1782315536
	0.0959008784	-0.3393795669	-0.1506551494
	0.0951255198	-0.3168272196	-0.1445096641
	0.0939446349	-0.3130470028	-0.1922597691
	0.0937136138	-0.3243184478	-0.1969826155
	0.0947692383	-0.3222491275	-0.1776526478
	0.0955138601	-0.3264014276	-0.1893427142
	0.0954186754	-0.3469743208	-0.1733493415
	0.0951876543	-0.3338675957	-0.1785061119
	0.0955333598	-0.3281078926	-0.2070120273
	0.09535588	-0.3168890583	-0.0518931045
	0.0941796221	-0.3175376146	0.0244785761
	0.0927313607	-0.3168939206	0.0462552937
	0.0951165963	-0.3279490215	0.0254443464
	0.09430984	-0.2925042846	-0.0595732639
	0.0942642307	-0.3114643708	-0.0239466669
	0.0931795219	-0.3080399876	-0.11996566
	0.0947923735	-0.3027694969	-0.0343025259
	0.0992558078	-0.2880068302	-0.1203910578
	0.0964911556	-0.3136121063	-0.1219774201
	0.0948396353	-0.3357775926	-0.1114483427
	0.0968474371	-0.2953561902	-0.0921304623
	0.0960767056	-0.3136781632	-0.0313957642
	0.0961778394	-0.3343263075	-0.1204677694
	0.096267075	-0.2898543461	-0.0966336289
	0.0955155126	-0.3236267069	-0.1211532444
	0.094792043	-0.3305683189	-0.0658257167
	0.0938990256	-0.3172806344	0.0026944769
	0.0949913359	-0.328003997	0.0197201496
	0.0968398356	-0.3001920313	0.0683895688
	0.096333506	-0.3349319739	-0.0214633035
	0.0956972889	-0.3245215181	-0.0049744597
	0.0972159473	-0.3001176795	-0.0380914834
	0.0963923354	-0.330744546	-0.1018830299
	0.8275623765	-0.3312535004	-0.1096133698
	0.9978553702	-0.3488507261	-0.118357392
	0.9998079781	-0.3631473698	-0.1578732035
	0.9971312395	-0.3275591934	-0.1482207318
	0.9984400289	-0.3391561711	-0.1956323863
	0.9981326617	-0.3311181957	-0.152231698
	0.9999910764	-0.3278004188	-0.1747713218
	0.9981693474	-0.350082285	-0.1836688176
	0.9990769069	-0.3356314859	-0.0817567548
	0.999157219	-0.3327823825	-0.0014798462
	1	-0.3141200591	0.008419726
	0.9990081624	-0.363236887	-0.0261538453
	0.9999573652	-0.3614946342	-0.0309222871
	0.9985167054	-0.3445813612	-0.0685552469
	0.9980047573	-0.3506787885	-0.0584122502
	0.9992388531	-0.3450024181	-0.1153528781
	0.9997008954	-0.3093838628	-0.1116959305
	0.9972578219	-0.3403039912	-0.0809959781
	0.3994910925	-0.3373343012	-0.1366644426
	0.0983231302	-0.3450873812	-0.0760616468
	0.0979331374	-0.3325465951	-0.0842910756
	0.0963943184	-0.3174043919	-0.0934725649
	0.0963751493	-0.3454246909	-0.0650538529
	0.0984900339	-0.3345829703	-0.0865036272
	0.0971739735	-0.3503810411	-0.1040361346
	0.098294046	-0.3337213527	-0.0587303325
	0.0986314889	-0.3458500698	-0.0774359572
	0.0980022124	-0.3539918092	-0.0007884742
	0.098854578	-0.3537052245	-0.0199903065
	0.0975732203	-0.3606176802	-0.0110064362
	0.0959600383	-0.3739515111	-0.0799559671
	0.0960621635	-0.3304854212	-0.0336166871
	0.0988281378	-0.3356866112	0.0510313467
	0.0981634975	-0.3720236027	0.07511499
	0.0976442783	-0.3361278878	0.1780270628
	0.0998153483	-0.3392017276	0.1524075066
	0.0971194406	-0.3566427181	0.1304866466
	0.0979152903	-0.3214671191	0.2264681115
	0.0965324684	-0.3169118377	0.170320662
	0.0967053211	-0.3388571367	0.1312918186
	0.0978240716	-0.3449327725	0.056561082
	0.0974059861	-0.3484859165	-0.0074875239
	0.0992230881	-0.3439132948	-0.060567506
	0.0972377604	-0.3540263363	-0.0978533973
	0.100473709	-0.3291799567	-0.1042285803
	0.102360547	-0.3691013087	-0.1126899533
	0.1006525108	-0.3773524641	-0.1182821567
	0.1000625641	-0.3345285996	-0.0542360144
	0.1001676638	-0.3545097086	-0.0814678506
	0.1008412277	-0.3607134022	-0.0510546006
	0.101031597	-0.3492853839	-0.1003202168
	0.0991887159	-0.3538073765	-0.0818333346
	0.1006379687	-0.3547096949	-0.0634149376
	0.1009093111	-0.3419992276	-0.0688574281
	0.1006135115	-0.3304697233	-0.1086303056
	0.1008785744	-0.3682145836	-0.0669702433
	0.1002744161	-0.3621867948	-0.0523225006
	0.1018505819	-0.366146613	-0.0252283675
	0.1011168666	-0.3662718321	-0.0261716337
	0.1008594053	-0.3267794988	-0.0190223831
	0.101726974	-0.3778530067	-0.0790414765
	0.1026903884	-0.3526173199	-0.0655789116
	0.1022561083	-0.3640832837	-0.0590046513
	0.1013181426	-0.3286301048	-0.0501605953
	0.1005672412	-0.3716419151	-0.0653684093
	0.1023800466	-0.3612478301	-0.057316498
	0.1008402362	-0.3731732104	-0.0770908779
	0.1009760726	-0.3684450544	-0.0824940819
	0.1014814107	-0.350110318	-0.0984985733
	0.1021172973	-0.359773208	-0.0752385201
	0.1059494721	-0.327116053	-0.1421482247
	0.1041522003	-0.3272666779	-0.0791963554
	0.1016816952	-0.3521851718	-0.0122673012
	0.1019262669	-0.3608771049	-0.0272459527
	0.1026034662	-0.3341819659	-0.0857031457
	0.1032072941	-0.3550548718	-0.1020624303
	0.1025155526	-0.3306554745	-0.0918141969
	0.1040804813	-0.3395361389	-0.103874021
	0.1037208947	-0.3529314211	-0.0761210496
	0.1034062565	-0.3706628888	-0.0764610118
	0.1042292074	-0.3421455779	-0.0971954567
	0.1040282619	-0.3436549903	-0.060681917
	0.1031825064	-0.37786296	-0.0915483734
	0.1035774567	-0.3634231669	-0.0911327617
	0.1031501171	-0.3676474036	-0.0029746333
	0.1018145571	-0.3396107052	0.0844725788
	0.0999759725	-0.3473012141	0.1307529633
	0.1020587984	-0.3422876164	0.1265299779
	0.1031273125	-0.3399188917	0.1702873563
	0.1027581413	-0.3494900901	0.1991802035
	0.1031957265	-0.3631813364	0.1584582992
	0.1038669768	-0.3468029487	0.0766899965
	0.1044602285	-0.3500485762	0.0110729587
	0.1043772724	-0.3211556878	-0.0436330919
	0.1033504016	-0.335617084	-0.040584084
	0.1029091809	-0.3544292435	-0.0345433411
	0.1042774607	-0.3569569617	-0.0345980283
	0.1028272163	-0.3805680342	-0.0242167054
	0.1036009224	-0.3642758098	-0.0437710898
	0.102919757	-0.3459510421	-0.0249752908
	0.103830952	-0.3477664462	-0.0066049547
	0.1020300446	-0.3406300528	0.0072364729
	0.1017547362	-0.3629429022	-0.0363767636
	0.1040295839	-0.3784847454	-0.039445045
	0.1015147915	-0.3709753837	-0.0450138918
	0.1014685211	-0.326551227	-0.0333671754
	0.1012609657	-0.3463040873	-0.032042555
	0.1010834859	-0.3417607974	-0.0849533657
	0.1030850082	-0.3582097702	-0.0776103625
	0.1030473309	-0.3374971495	-0.0642616392
	0.1066544337	-0.347199784	-0.0915407902
	0.1049573041	-0.3467705574	-0.065048188
	0.0943220686	-0.2346346733	-0.047791156
	0.100113131	-0.3106808383	-0.0614791914
	0.0999339987	-0.330301397	-0.1146261141
	0.1010517577	-0.3299022379	-0.0510746856
	0.1031871334	-0.3196754813	-0.0750713563
	0.1042672151	-0.3628018692	-0.1192758067
	0.1025264592	-0.3287914655	-0.1319092397
	0.1025145611	-0.3361049171	-0.0653697531
	0.1035047462	-0.3594276661	-0.0210848425
	0.1036207525	-0.3185958904	0.0632893661
	0.1043547982	-0.3535190647	0.0819665174
	0.1031689558	-0.3248591503	0.1050512684
	0.1040259484	-0.3594849995	0.0338265453
	0.1051770881	-0.3113187261	-0.0340698702
	0.1049159913	-0.3456457183	-0.017507143
	0.1032446408	-0.368456355	-0.0996856337
	0.1022567693	-0.3757366406	-0.0956036445
	0.1035529995	-0.332632666	-0.112020848
	0.1055234546	-0.3443040105	-0.1226751631
	0.1051648595	-0.365987596	-0.0880601368
	0.104465847	-0.3519547414	0.0263477732
	0.104601353	-0.3646358152	-0.0234040258
	0.1040735407	-0.3589307997	-0.0042781938
