# Supplementary material for: Ciliary and rhabdomeric photoreceptor-cell circuits form a spectral depth gauge in marine zooplankton
Source: eLife. 2018 May 29;7:e36440. doi: 10.7554/eLife.36440 (PMC6019069; doi:10.7554/eLife.36440)
Supplement: Figure 2—figure supplement 2—source data 1. [file elife-36440-fig2-figsupp2-data1.zip › Figure-2-figure-supplement-2_source_data/Figure-2-figure-supplement-2_I_Source_data.csv]

Time_(frames)	405_488_treatment	SN_early	SN_late
	0.0004896105	0.4920915566	0.0818521896
	0	0.5111505505	0.0283776223
	0.0042421375	0.5190434678	0.0275291372
	0.0026461457	0.4679966286	0.0239616486
	0.0019558468	0.5723159353	0.0594606638
	0.0026331702	0.6377711016	0.0360775475
	0.0032845424	0.6045287435	0.0625516628
	0.0036184464	0.5714331022	0.0724123258
	0.0033347145	0.5334006134	0.0366221919
	0.0043364264	0.8308516436	0.0363679866
	0.0036876493	0.7667692438	0.0364915453
	0.0052620151	0.7324724413	0.0324466461
	0.0023779845	0.6531531411	0.021034274
	0.0034367888	0.6152491219	-0.0198251204
	0.0068519517	0.5509627454	0.0303057818
	0.0080647324	0.5388229964	-0.0219381076
	0.0070016029	0.5037689413	0.0006955302
	0.0068796328	0.4759043294	-0.008866832
	0.0087558963	0.4321506461	-0.0128524059
	0.0096512088	0.4122336391	-0.0201417289
	0.0073822188	0.4538306552	-0.0248889665
	0.0116572277	0.4220027205	0.0011418802
	0.0128873091	0.3934547636	0.0122367734
	0.011593215	0.3876173809	-0.0288117522
	0.0106442703	0.358770938	-0.0332381817
	0.0098856336	0.4356389097	0.0138278167
	0.0117454614	0.3912258621	0.0496672299
	0.0155568108	0.4507644025	0.0897924306
	0.0120153527	0.4520314025	0.1192003089
	0.0089617749	0.4294877806	0.1470043951
	0.010421091	0.4823317038	0.1570536004
	0.011639927	0.4187071316	0.1688004929
	0.014986752	0.4203374844	0.150223217
	0.0157670146	0.5045703097	0.1604776731
	0.0145187674	0.4687289532	0.145009761
	0.0175758053	0.5054131108	0.1811448253
	0.0204079338	0.4640877175	0.2161232035
	0.021966729	0.4717995791	0.2031036071
	0.0162384593	0.4505875494	0.247921207
	0.0177522727	0.496550559	0.3312808768
	0.0180835815	0.4430827844	0.2887884363
	0.0203508414	0.4333490506	0.2738514191
	0.0176034864	0.4043358833	0.2334136161
	0.0198110588	0.417876414	0.2081260365
	0.0192107237	0.4037687718	0.1877616767
	0.0193249085	0.4208249153	0.1540111273
	0.0190463668	0.3787590301	0.1521376615
	0.0214148359	0.3921413054	0.1311482636
	0.0207920098	0.4320250634	0.1394795258
	0.0169841205	0.366077425	0.1092309663
	0.0177401622	0.4153459636	0.1168928848
	0.0202020552	0.3819708288	0.1033823912
	0.0207262671	0.3815317226	0.1327138417
	0.0204010135	0.4288929885	0.1864862993
	0.0197704021	0.3860704109	0.1787801878
	0.0222686266	0.428212392	0.1489652406
	0.0226293467	0.387849112	0.1042306885
	0.0227037398	0.4383094451	0.1369665984
	0.0230125577	0.3796254368	0.1369151159
	0.0223438848	0.4374841051	0.1414787706
	0.0259908773	0.4344232482	0.1548582107
	0.0292771498	0.4130183005	0.1393114442
	0.0306023853	0.4034493628	0.1605426848
	0.0301153699	0.3912488043	0.129854661
	0.0282754379	0.395050812	0.1552163246
	0.027321303	0.3768892904	0.1143947418
	0.0247426301	0.3661827019	0.0828857178
	0.0277572812	0.4034349138	0.1208041717
	0.0266508999	0.3815031821	0.1022325487
	0.0271024488	0.3656589322	0.0484033987
	0.0290055284	0.3684113683	0.0356934573
	0.0267425938	0.3632718449	0.0769900975
	0.0310132774	0.3746298432	0.0390168636
	0.0313169051	0.3871700069	0.0890692431
	0.0308307548	0.4467236699	0.1562042609
	0.027272861	0.4480364742	0.1087524934
	0.0308428653	0.4708330989	0.1162550862
	0.0342900345	0.4715082344	0.1761236972
	0.032724319	0.4555671802	0.1186796389
	0.0322615247	0.4282279409	0.1168843272
	0.0308177793	0.4582148626	0.0894678342
	0.0352043778	0.3871735059	0.0431136219
	0.0357969276	0.4148166076	0.0690843875
	0.0349344865	0.440742833	0.0443986442
	0.0368721675	0.4131400559	0.0718430523
	0.0346161532	0.533992978	0.0778368162
	0.0337848534	1.3025158449	0.1167188592
	0.0381515561	1.3332831873	0.107365828
	0.0364015879	1.1889232167	0.0895768969
	0.0389517145	1.0181724138	0.089169279
	0.0391757589	0.886630949	0.0471128239
	0.040587498	0.835222254	0.0617558876
	0.0399136348	0.7832797228	-0.0061131571
	0.0396818051	0.7202993773	0.0351322177
	0.0367752835	0.6854534123	0.0243346837
	0.0413573802	0.6253437157	0.0201882884
	0.041017421	0.5780685241	0.0307668173
	0.0395183132	0.5259518038	0.0208990756
	0.0389681502	0.5315433704	0.0075964432
	0.0372484583	0.5487112734	-0.0092135622
	0.0401238386	0.5258699598	-0.0006826256
	0.0430727469	0.5389536848	0.0040295837
	0.0440121762	0.5106331214	0.0181595873
	0.0460493365	0.4720093571	0.005236999
	0.046228399	0.4405350447	0.0395158231
	0.0446185666	0.4105505858	0.0378169886
	0.0441652877	0.4483877453	0.0278343979
	0.0428729236	0.4226309664	0.017508072
	0.042859948	0.4751843775	0.0302335551
	0.0424966328	0.5486559991	-0.0029866687
	0.045966293	0.5355825216	0.0294159593
	0.0433080368	0.5501491651	0.0163410025
	0.0419144635	0.4688528785	0.000939266
	0.0411636121	0.4789198247	0.0051645335
	0.0430398756	0.7537263073	0.0550090961
	0.0458910349	0.7696879552	0.0076797315
	0.0434230866	0.7579170692	0.0357747468
	0.0446427876	0.6672997883	0.0284219704
	0.0429153104	0.6149827021	0.0180046725
	0.0439092369	0.5687665575	0.0398524852
	0.045273399	0.5554111542	0.0202296916
	0.0456782359	0.523813984	0.0570848749
	0.0460796127	0.5060304488	0.0332576977
	0.0476064016	0.5147582975	0.0443170636
	0.0502421669	0.4032767488	-0.0083105054
	0.0520276016	0.4685192004	0.0265410879
	0.0506357583	0.4368445038	0.0254808255
	0.0498676062	0.4415587648	0.0700828164
	0.0500682946	0.4731928265	0.0535551184
	0.0515466415	0.4435721958	0.0311186129
	0.0498745265	0.4166033435	0.0250116433
	0.0471453373	0.4596752712	0.0586457036
	0.0491029142	0.4189564441	0.0305021291
	0.0548917364	0.4591911639	0.02197244
	0.0531434983	0.4049845202	0.0439507994
	0.0507136116	0.4239738863	0.0510498477
	0.0527706677	0.3955892657	0.0499188661
	0.0497032493	0.3960676222	0.0227489893
	0.0529428099	0.4420515692	0.0572734907
	0.0548709755	0.3945885841	0.0210124784
	0.0591554998	0.3545310701	0.0126736977
	0.0559055588	0.4659871248	0.0264069224
	0.0549747799	0.4585902754	0.0140305964
	0.0535967772	0.4219171433	-0.0173227331
	0.0544600833	0.4003207368	-0.0032720076
	0.0520466324	0.3765781064	0.0307300431
	0.0552152599	0.3709726976	-0.0098935065
	0.0540837926	0.3651150841	-0.0107191056
	0.0554912065	0.3705578589	-0.01269712
	0.0543649294	0.379566829	0.0065986582
	0.0552135299	0.3506517845	-0.0250575285
	0.0582394264	0.3945381038	-0.0053128182
	0.0576979138	0.3874389565	-0.00405514
	0.0547844719	0.3866276909	-0.0154643645
	0.0554367092	0.3617892148	-0.0099360033
	0.056363163	0.3599250208	-0.0036408779
	0.0589245351	0.4032061254	0.0101747751
	0.061574141	0.3620334086	-0.0029720468
	0.0630585431	0.354749182	-0.0206004034
	0.0610231129	0.3928450228	0.0150799968
	0.0635818899	0.3822490492	0.0252005605
	0.0628872659	0.3940907429	0.0634942575
	0.0624262016	0.3601317507	0.0480647218
	0.0592861202	0.3822369625	0.0526307625
	0.0561763151	0.3557708301	0.0533928846
	0.0568709392	0.357573009	0.0508826487
	0.0581079409	0.3490101667	0.0315059881
	0.0583051692	0.3354580845	0.0058303336
	0.0606148158	0.3565379086	0.0454096256
	0.0623033665	0.3812391596	0.0574427736
	0.0636588782	0.3799372439	0.1279877211
	0.0628319036	0.3959640024	0.1561039237
	0.0606018403	0.3859149859	0.1503309758
	0.0602713965	0.3898574633	0.1457579564
	0.0610758801	0.4152750964	0.1751972422
	0.0613059797	0.3919706901	0.261139624
	0.0613302007	0.4077255472	0.3302507745
	0.0651502006	0.4258735065	0.3477271179
	0.0626805222	0.3892394827	0.3058883484
	0.0620862424	0.4229697372	0.3158992754
	0.0608864372	0.3618464858	0.2710388409
	0.0639798066	0.3820568174	0.273480697
	0.062651976	0.4430694609	0.4271500529
	0.0646372341	0.4018792634	0.4461266362
	0.0681873426	0.4036082648	0.4505022049
	0.0695757257	0.4188660091	0.4630272154
	0.0685324921	0.39546494	0.3897173918
	0.0680818082	0.3487425866	0.3469935931
	0.0692461469	0.2877986482	0.2821540019
	0.0675818173	0.3633899885	0.3578011184
	0.0664633255	0.3735105493	0.3682882395
	0.0685359522	0.360722698	0.3338017713
	0.0669901325	0.4259363422	0.3310762891
	0.068364675	0.4184353383	0.2420281172
	0.0708222428	0.4389558866	0.2312615258
	0.0709883298	0.3847251318	0.2340232127
	0.0688724513	0.363660935	0.2390352342
	0.0685039459	0.3664084002	0.174622062
	0.0706907573	0.4087715801	0.1899139816
	0.0686812783	0.3790400427	0.2151338994
	0.0695047927	0.340949076	0.1814605874
	0.0700566858	0.3708676586	0.1905129992
	0.0704286514	0.3609481428	0.1272091545
	0.0700411152	0.3792791688	0.1421588158
	0.0712746568	0.410476436	0.1160149421
	0.0727028315	0.3602676002	0.1266059899
	0.0740081711	0.389032498	0.1539083367
	0.0723101051	0.403190909	0.1931377168
	0.071327424	0.4008836171	0.2113517436
	0.0752789093	0.3992095964	0.2146953072
	0.0743351548	0.3810565203	0.2209228336
	0.0762209337	0.4023464243	0.1945322711
	0.0767918576	0.3580267104	0.2078545244
	0.0767235197	0.3871885681	0.1665517081
	0.0754026095	0.3526040116	0.1271214264
	0.0749441403	0.3572378434	0.1123362151
	0.0756837462	0.3387174977	0.1078459406
	0.0759986194	0.3676811043	0.1129744841
	0.0777624282	0.381534607	0.1033134983
	0.0740081711	0.3740795013	0.1127399802
	0.0753567626	0.3930118251	0.0969589073
	0.0781854309	0.357070779	0.0802972804
	0.0799146382	0.3634678092	0.0656964058
	0.0783636283	0.3342268975	0.0558292738
	0.0775167579	0.3662075903	0.0677593016
	0.0807666989	0.3495394864	0.0400246589
	0.0820953945	0.3619962533	0.0468886982
	0.0804301998	0.3443811322	0.0713166937
	0.0806231029	0.3266953746	0.0818267711
	0.0803661871	0.3725906103	0.1551936761
	0.0793791808	0.3811893057	0.2263130528
	0.0822121743	0.367630458	0.2702711131
	0.0807147967	0.3975761085	0.3196635317
	0.0859050138	0.4259150197	0.5022007588
	0.0855719749	0.4159861275	0.5126082629
	0.0877337003	0.3705308841	0.5933104518
	0.0825495385	0.3775848716	0.7064482294
	0.0813774144	0.4062368104	0.7235305632
	0.0865287049	0.3785443565	0.6982282069
	0.0850564133	0.3774062582	0.6696707266
	0.082681024	0.3603230138	0.5331175391
	0.0830651	0.3948291095	0.5724250174
	0.0827009198	0.4214867027	0.6268890452
	0.0866359694	0.4352266072	0.6912827574
	0.0889508063	0.3941993566	0.6642310282
	0.0879759105	0.4138542365	0.67780005
	0.0865676316	0.3932568461	0.669580564
	0.0868600138	0.4163956744	0.6492148703
	0.0867094975	0.3922901155	0.617916155
	0.0877527311	0.4172295723	0.5856196519
	0.0872786913	0.3797996739	0.53185755
	0.0865278399	0.3810777624	0.5062770708
	0.0839742531	0.4076593444	0.4996814821
	0.0861204078	0.39171424	0.4821476906
	0.0870537819	0.3975518378	0.4512504406
	0.0867311234	0.4025309515	0.422196962
	0.0898314131	0.4077853946	0.4378598641
	0.0891203533	0.3766900227	0.355555487
	0.0848669704	0.36315153	0.3247263765
	0.0875753987	0.4014366189	0.3155209909
	0.087796848	0.3642676304	0.2742563783
	0.0875555029	0.3790278386	0.1711033484
	0.0918331068	0.5496738014	0.1576083281
	0.0951418703	1.5616377528	0.2382366902
	0.0877760871	1.5744160226	0.1673400848
	0.091454221	1.4552325154	0.1655769419
	0.0919049048	1.3078561526	0.131220487
	0.0894482021	0.9931925944	0.0889513137
	0.0884387048	0.8892233612	0.0731303281
	0.0912180661	0.7977612211	0.042680497
	0.0904447238	0.7362711126	0.0341188779
	0.092099538	0.6549699313	0.0333379577
	0.0924559329	0.5796324609	-0.0025420747
	0.09059351	0.5520278574	0.0343998973
	0.0917863949	0.5687413614	0.0401778223
	0.0910848505	0.5346341823	0.0419314904
	0.0936410325	0.4836501509	-0.0010017546
	0.0954178168	0.4781776126	0.0358149162
	0.0959558693	0.4357345903	0.0026447411
	0.0990250177	0.4317192074	0.0349871773
	0.0986383465	0.4505383661	0.0191981115
	0.0991063311	0.4047733432	0.043899167
	0.1005405611	0.4089757718	0.0174896219
	0.0999687722	0.3971684996	0.0331696071
	0.0951998277	0.3983413438	0.006578257
	0.0956686773	0.3962259011	-0.0286235799
	0.0972698593	0.3654620174	0.0349268653
	0.098505131	0.4033683574	0.0460594149
	0.09537543	0.4118661472	0.0785237534
	0.0954576085	0.4041468761	0.0806600901
	0.097740439	0.4353045553	0.112448374
	0.096880593	0.4151876106	0.1235597064
	0.0950328757	0.4403461668	0.1932527753
	0.0955320016	0.4344152603	0.2381831712
	0.094585652	0.4413868444	0.2808628413
	0.0947439536	0.4183986548	0.3401163409
	0.0977015123	0.4687762273	0.4700858642
	0.0968511818	0.4658094824	0.5068998844
	0.099151313	0.4109070784	0.3973223736
	0.0977153529	0.3954977719	0.3829711643
	0.0966107017	0.3995410382	0.4394755411
	0.0967274816	0.4011203307	0.4995177186
	0.0957672914	0.3741159453	0.4335736263
	0.1007222187	0.3848438629	0.3925206414
	0.0992568474	0.3628819873	0.3533026478
	0.0968442615	0.3672492662	0.3142401621
	0.1018727168	0.3713271597	0.2663185456
	0.098864986	0.3778870991	0.258848859
	0.1014895058	0.3748930876	0.2614912108
	0.1022014306	0.4029641714	0.2121433862
	0.1028709686	0.3718432757	0.2270934066
	0.1020370737	0.4291142772	0.2538985025
	0.1036486361	0.3680016699	0.2340748001
	0.1001651354	0.4292125965	0.2501387142
	0.0991175766	0.3911722325	0.2253848055
	0.0994506155	0.3812843345	0.2213520687
	0.1009255022	0.3981439304	0.2432599044
	0.1022896643	0.4106705527	0.2692828393
	0.0990535639	0.3767593371	0.2390626876
	0.1006011136	0.4136219898	0.2291109219
	0.102473917	0.3622734859	0.203743443
	0.1043769966	0.4128973628	0.2131654955
	0.1044141932	0.3692136169	0.2476349605
	0.1029799632	0.3542513825	0.225446916
	0.1035707829	0.3577027727	0.1861321821
	0.0990475087	0.3736455868	0.2552154573
	0.102832042	0.373805196	0.3449692542
	0.1039911905	0.3982679985	0.4454556558
	0.105556906	0.4294121865	0.5650938661
	0.1007109732	0.5909962	0.5285030922
	0.1007343292	0.5704936227	0.5253506812
	0.1044557149	0.5739018964	0.4869662591
	0.1037048635	0.5211686201	0.5261837342
	0.1046442928	0.5193148109	0.6293967852
	0.0997845195	0.502908573	0.5734746586
	0.1018882875	0.5330039042	0.5181463258
	0.1036304704	0.4842646624	0.4875987176
	0.1035699178	0.4672129916	0.3832816147
	0.1017827531	0.4862971426	0.3196380025
	0.1043224993	0.4253502725	0.2726562244
	0.1059245464	0.4323824109	0.2541236367
	0.1059107058	0.4476791853	0.2324988596
	0.1030041842	0.442708426	0.2336061927
	0.1045352982	0.414538433	0.1617229855
	0.1071779838	0.4044766605	0.166924548
	0.1050595102	0.4052880475	0.1531902035
	0.1038026126	0.4216787799	0.1231269034
	0.1036944831	0.391297489	0.0883660115
	0.10433807	0.3636733591	0.1046194868
	0.104385647	0.4230836139	0.0835894415
	0.1092756965	0.3907116437	0.0674989523
	0.1043233644	0.380167574	0.031412531
	0.1041814984	0.354912251	0.0357940889
	0.1059825038	0.409397739	0.0295384299
	0.1076970055	0.391629415	0.0277648397
	0.1086139439	0.4222058054	0.0565549297
	0.108618269	0.3815491336	0.0260905125
	0.1092454203	0.3827654396	-0.0121874049
	0.1124927661	0.394009883	0.0304890431
	0.1098405652	0.3900683908	0.0601942518
	0.1107730742	0.3484899734	0.0570035033
	0.1077021957	0.3668251613	0.0672037312
	0.1075006423	0.3642624964	0.078302551
	0.1067229748	0.3878909312	0.0756604933
	0.1059972094	0.4022341928	0.0632776721
	0.1052480881	0.3980953374	0.0908058919
	0.1094962808	0.368614557	0.0721016935
	0.1102514574	0.4070572464	0.0540021057
	0.1075724403	0.3647381625	0.0905581023
	0.1107670189	0.4163603336	0.0844067776
	0.1119763395	0.3813191812	0.0601000758
	0.1072921686	0.4021884085	0.0348219412
	0.1087921413	0.3584269423	0.0463604654
	0.108975529	0.3783316099	0.0105453877
	0.1084123904	0.3594328886	0.0168323365
	0.1100490389	0.3689442233	0.0154108553
	0.1084599674	0.3729198809	0.0147956924
	0.1104357101	0.3734534615	0.0483350096
	0.1102281014	0.350230276	0.0134734054
	0.10744528	0.326337471	-0.0099145858
	0.1117626756	0.3421706561	0.0395593632
	0.1137609092	0.3686234899	0.0723715613
	0.109835375	0.3670547451	0.0418603224
	0.1148370142	0.3461649643	0.0266067643
	0.1138353023	0.3781408256	0.030327411
	0.1133197407	0.4019013834	0.0488264664
	0.1136674853	0.3960085527	0.0238071476
	0.1168473583	0.3978001301	0.0030453628
	0.1174554787	0.3894401404	0.012274443
	0.1135273494	0.3468659548	0.0214999184
	0.1147141791	0.352647807	-0.0087891365
	0.1182002749	0.3931887886	0.0198275312
	0.1161051573	0.3552168675	-0.0238524096
	0.1218169912	0.3617908972	-0.014044893
	0.1200280964	0.3543823554	-0.0141199899
	0.1189208501	0.3673441574	-0.0009273525
	0.1143326981	0.4156897811	0.011665996
	0.1128361855	0.406561915	-0.0128736326
	0.1169615431	0.3714947451	-0.050488126
	0.1170047949	0.3734540201	-0.0208926149
	0.1182400666	0.3258643934	-0.0557933345
	0.1190990475	0.3867048977	-0.0286583714
	0.1604045255	0.5800520376	-0.0090032905
	0.2029357598	0.9203855249	0.0191188093
	0.2073327388	0.9448145027	0.072243247
	0.2048457597	1.8545583034	0.1975768777
	0.2023613758	4.7278497642	0.4271223708
	0.2013665842	5.2459086131	0.4771884306
	0.1996451622	6.0465971184	0.5647259528
	0.2039746683	6.1377497669	0.5746456207
	0.2043388485	5.952856857	0.6145016645
	0.2050741293	5.4524898476	0.5746844435
	0.2065689118	4.7260666114	0.5557381143
	0.2031476937	4.5759406969	0.6173541911
	0.2036857462	5.7101487976	0.7061914935
	0.2073803158	5.8041302117	0.7222050182
	0.2056043965	5.6857191361	0.8240611148
	0.2023354247	6.5856151111	0.8316369725
	0.2012965162	6.5907382893	0.9972380433
	0.205545574	7.2457086074	1.1021454161
	0.1647374918	7.2461624389	1.0858526601
	0.1230929196	6.8733079637	1.0186077173
	0.1222123128	6.283436864	1.0092874923
	0.1213628472	5.6993452641	0.9773518304
	0.1231664477	4.9169715486	0.8687492839
	0.1250600119	5.0508893113	0.874818844
	0.1202132141	4.580609827	0.8506914949
	0.1229969006	4.1789377715	0.956253236
	0.1281983632	3.4132688944	0.8789551874
	0.1290210126	2.8850573437	0.8102053723
	0.1298453921	2.4950176757	0.8633055546
	0.1277935262	2.070400587	0.8423950947
	0.124633549	1.9525834347	0.8198266072
	0.1287511213	1.6492393059	0.9039258709
	0.1286334764	1.5300443082	0.9930628986
	0.1280288161	1.3276380912	1.1021212021
	0.125995981	1.2292548802	1.3169092501
	0.1255539475	1.1156474175	1.4435519243
	0.1243031052	1.0552912043	1.6075355407
	0.1248316423	1.0061919391	1.5914716604
	0.1240185083	0.9120673872	1.6831997106
	0.1242581233	0.8663511349	1.5848544729
	0.1290815651	0.8891151226	1.5929880352
	0.1279665335	0.8009784027	1.6518263516
	0.1281732771	0.7657017294	1.6421228861
	0.1279985398	0.7388103812	1.697739775
	0.1281672219	0.6930346122	1.5865560957
	0.1286429918	0.6406338427	1.5313172043
	0.1278731096	0.6421805412	1.3832012881
	0.1312458857	0.6268729682	1.2744498407
	0.1265054874	0.6180050827	1.2171458673
	0.1281862527	0.5847781871	1.1507495697
	0.1337198892	0.5653911162	1.1237526785
	0.1304587027	0.5221751097	1.0306623544
	0.1307372444	0.5343562798	0.9372955193
	0.1301576701	0.5391541591	0.905033629
	0.1293471312	0.4738722628	0.7428453141
	0.13362041	0.503722598	0.7315729643
	0.1335788883	0.4743636496	0.6626205584
	0.1326472443	0.4369780898	0.6285754001
	0.1333375432	0.465609332	0.5740511688
	0.13350017	0.4593058957	0.482602546
	0.1304984944	0.454747751	0.4643553949
	0.1364222622	0.4149600827	0.3741092513
	0.1330408358	0.5025367109	0.4246514006
	0.1323020949	0.4700812229	0.4061947739
	0.1340278421	0.4721606427	0.4652911458
	0.1345935757	0.4687192722	0.5249531643
	0.1348980685	0.4501057456	0.5561939903
	0.1355131092	0.460563822	0.637390668
	0.1347570676	0.4620721968	0.6762442207
	0.1351887206	0.4396479016	0.7654043038
	0.1329811483	0.4455241451	0.7496907975
	0.1326827108	0.4341174071	0.7260104014
	0.1318764971	0.4754847994	0.6860183808
	0.1328159264	0.4526348323	0.6703858239
	0.1356065331	0.4736435856	0.6162489669
	0.135318476	0.4377568278	0.632317682
	0.1362700159	0.4314850482	0.5631356648
	0.1338150432	0.4125418391	0.5131226439
	0.1379542413	0.4306945083	0.4538571776
	0.1370217323	0.3834132844	0.444545686
	0.1350425295	0.4083198097	0.4574181778
	0.1379404007	0.384503051	0.4613528669
	0.135674871	0.3733428226	0.4098578262
	0.1356947668	0.3917824666	0.3944211544
	0.135436121	0.3620252411	0.5071930909
	0.13517315	0.483093487	0.6986731009
	0.1375424841	0.5158502113	0.7439165856
	0.1379507812	0.5358279008	0.7671711098
	0.1357207179	0.5270472525	0.7795391836
	0.1343773167	0.4759895168	0.7767051945
	0.1379360756	0.4793753246	0.7473106314
	0.138234513	0.4831157304	0.8528385493
	0.1369222531	0.487426993	0.8573394355
	0.1344248937	0.4525358861	0.8314407983
	0.1362233039	0.4465800078	0.8638376073
	0.1352985802	0.4670836586	0.9348570698
	0.1415104051	0.4399281865	1.0624214958
	0.143636664	0.4717968896	1.2963560701
	0.1427577873	0.4264060909	1.3576372482
	0.1396263563	0.4879682786	1.3125792446
	0.1404991778	0.4529412549	1.2745193462
	0.141602964	0.4271554074	1.1894845616
	0.142082194	0.4024969511	1.0533774255
	0.1440925381	0.4073678888	1.0535240584
	0.141652271	0.4277768178	0.991434878
	0.1401600836	0.3939371927	0.8910959741
	0.1447196893	0.3721305345	0.8268711078
	0.1450371576	0.4142685871	0.7974669485
	0.1428494811	0.4064264747	0.673381205
	0.1402682131	0.3612412499	0.6122222616
	0.1406419088	0.4098581707	0.5896628314
	0.1435138289	0.4158205283	0.529508457
	0.1435579457	0.4180664427	0.4871973701
	0.1437949657	0.4528967485	0.4476445102
	0.1436712655	0.3970127995	0.3830960517
	0.1460959619	0.4366085109	0.3472902678
	0.1449965009	0.437981326	0.3429854809
	0.1444506631	0.436407492	0.3213316146
	0.145046673	0.3781512877	0.2809286609
	0.1415207855	0.44132941	0.2761155078
	0.140051089	0.4141773916	0.2473018157
	0.1395779142	0.4046883017	0.238347437
	0.1429558806	0.3961641475	0.204514025
	0.1401064514	0.406402008	0.2569818271
	0.1421202556	0.3545209453	0.2413176321
	0.1404533309	0.4248555292	0.1975405598
	0.1413867049	0.3860753538	0.2874132387
	0.1452041096	0.4122718823	0.3002990382
	0.1442603551	0.4035386318	0.267005559
	0.1456452781	0.3768385716	0.2557231207
	0.1438624385	0.3610099335	0.2029448866
	0.1419835799	0.348675888	0.1832491585
	0.1425051967	0.3561247882	0.1896065564
	0.143205876	0.3682424549	0.2126633479
	0.1473104727	0.3535240571	0.1655849639
	0.1430674702	0.3794742414	0.1617693909
	0.1446617319	0.3713115493	0.1948036476
	0.1477758622	0.3673567399	0.1346251129
	0.1471513061	0.3532039483	0.1317688257
	0.1463987246	0.374995979	0.1276835976
	0.1499038512	0.3817768168	0.1402317026
	0.2244180685	0.3643292733	0.1603544019
	0.2264595539	0.3147119342	0.1868445506
	0.2297925384	0.5165755309	0.1922439929
	0.2284275113	0.5854343989	0.2581190905
	0.2261412206	0.5872929687	0.2932880499
	0.2259932994	0.862028967	0.3441915242
	0.2264405231	1.6150165584	0.3613966424
	0.2281801109	1.8479012399	0.3836770664
	0.2301541235	1.8925854925	0.3992841215
	0.2321852285	1.6674694464	0.3569554277
	0.2290062205	1.5018952409	0.3123277465
	0.2253791237	1.6934814222	0.3680106159
	0.2236775976	1.708477965	0.3675702993
	0.2262147487	2.7778956643	0.4293476266
	0.2249293049	4.9296872126	0.6317739336
	0.2252208221	5.541932682	0.6373975532
	0.2212416556	5.6804932943	0.6776938564
	0.22373642	5.5551387903	0.6870026525
	0.144973145	5.0814810441	0.5869521093
	0.1472040733	4.7099138619	0.5934771072
	0.1502611112	3.9899085624	0.507714937
	0.1418866958	3.4160948429	0.457148227
	0.1415346261	2.9295987357	0.3776507557
	0.1451772935	2.4526193844	0.3580215284
	0.1424057175	2.1284137258	0.296820506
	0.1436643452	1.8427738442	0.279608199
	0.1427621125	1.6061566187	0.276773123
	0.1424489694	1.3907654157	0.2368739645
	0.1442594901	1.2298220866	0.2307187613
	0.1419498435	1.1182148266	0.1914718923
	0.1436790508	1.007784466	0.1661377548
	0.1405233988	0.9564272532	0.1944028859
	0.1423148887	0.8582676596	0.1611992792
	0.1443191776	0.7641666096	0.2036944313
	0.1429039784	0.7444208654	0.2852851116
	0.1455743451	0.7208763901	0.2747062627
	0.1463632581	0.7062791905	0.2701738454
	0.1429022483	0.5792901706	0.3168043783
	0.1417145536	0.6192295061	0.3157404367
	0.1441548207	0.536895756	0.3293814268
	0.1450977102	0.5615144521	0.4109989007
	0.1470172255	0.5472469617	0.5557517345
	0.1441980725	0.500313733	0.5504472025
	0.1388253328	0.5155642784	0.7008031914
	0.1402465872	0.4718143448	0.7515890019
	0.1420986297	0.4886519169	0.838223674
	0.1442984167	0.4829659599	0.8576799047
	0.1443468588	0.4791865569	0.9525153439
	0.1401142367	0.498705334	0.9899583579
	0.1401289423	0.4653598083	1.1066352795
	0.1437620943	0.5262692475	1.2691492498
	0.1439351015	0.5361122112	1.2607187043
	0.1422396306	0.5012167865	1.1739371515
	0.1444299022	0.5042334764	1.1756738197
	0.1466357445	0.5121047028	1.1904154197
	0.1478926421	0.5015937149	1.124634378
	0.1483563015	0.4643097297	1.0380026074
	0.1468329728	0.4587564152	1.0208563269
	0.15035367	0.4435704853	1.0022351363
	0.1497671755	0.4296647218	0.9842604476
	0.1482948839	0.4157837999	0.9857828874
	0.149109748	0.4247005406	0.9586892645
	0.1487187516	0.4220155007	0.9335229592
	0.1431167773	0.4174784322	0.8940323348
	0.1427846034	0.415029271	0.8626898026
	0.1437880454	0.4485014838	0.8610061683
	0.1477101195	0.4133262472	0.7992451891
	0.1469471575	0.4897041404	0.9503348233
	0.1470743179	0.4863556101	1.0411926457
	0.1472395398	0.4703808631	0.9913295089
	0.1462776195	0.4447658294	0.9634460487
	0.1465959528	0.4198033916	0.8602560482
	0.1447516957	0.4216026568	0.7781327569
	0.1470129003	0.441949443	0.7484049609
	0.1446539466	0.4099199477	0.6614976882
	0.1418235482	0.4015693781	0.5592436846
	0.1423443	0.4098960496	0.5157014779
	0.1432439376	0.3983132733	0.4513896137
	0.1443901106	0.3951353411	0.3866965081
	0.1434991233	0.368259605	0.3892113095
	0.1457845489	0.3735676578	0.2749085021
	0.1500059255	0.3951537119	0.2773593771
	0.1508086791	0.4041950247	0.2109969143
	0.1501227054	0.4000857334	0.1881814224
	0.1514358303	0.395718283	0.1855981051
	0.149229123	0.3984236447	0.1332124191
	0.1484185841	0.3710587119	0.1453656338
	0.1507498566	0.3808407502	0.1373834499
	0.1529210975	0.3569862951	0.1450368424
	0.150377026	0.3576714974	0.1623697582
	0.1456582536	0.316736712	0.1572509271
	0.1476357263	0.3665708052	0.1730794658
	0.1501417362	0.3151726041	0.1353462269
	0.1522904861	0.3658456682	0.1251418795
	0.1509323793	0.3386403139	0.1269834964
	0.1539997976	0.357269489	0.1687623959
	0.1553752051	0.3440187283	0.1856099654
	0.1552160385	0.3747397595	0.2091107865
	0.1495941683	0.3454471439	0.152901713
	0.1461495942	0.3592391233	0.1657441534
	0.1462776195	0.3595476143	0.1681100206
	0.4993516554	0.3528731225	0.1638071454
	0.9577092458	0.3730951372	0.1619293627
	0.9517975885	0.3686642853	0.1295725348
	0.9505605867	0.3659483371	0.1384967607
	0.9563208627	0.3719964539	0.128759891
	0.9498131954	0.3435288903	0.1232722686
	0.9547629325	0.3667598712	0.1186467743
	0.9532136527	0.3475824569	0.1187086901
	0.9565085755	0.3673340145	0.1284402472
	0.9592239241	0.3391106924	0.095699368
	0.9565094406	0.3645636902	0.1167661648
	0.9543485802	0.3958010985	0.0956005744
	0.9567758717	0.4098878426	0.0927050433
	0.9518737116	0.4289233383	0.0839636049
	0.9615975834	0.4145147842	0.0602495029
	0.9651364465	0.3982056591	0.0554884595
	0.9581858807	0.3991494975	0.0214750288
	0.9543191689	0.3824693242	0.057809889
	0.6416821148	0.4378347342	0.0533206603
	0.1471720669	0.4086988283	0.0727696086
	0.1467334936	0.421468534	0.0903060238
	0.1480647843	0.3947321902	0.0244524081
	0.1463987246	0.3748250838	0.0719548309
	0.1458286657	0.3925897938	0.0339960084
	0.149228258	0.3775511522	0.0384165908
	0.1468961204	0.3670543606	0.0462921954
	0.1454878415	0.3933553454	0.0467496353
	0.1489765324	0.3636768881	0.0080981468
	0.1473026874	0.3801709744	0.0315563063
	0.1496374201	0.3971291711	0.0438607832
	0.1484047435	0.3600197796	0.0085881546
	0.1508943177	0.3137988587	0.0289361161
	0.155945264	0.3709148461	0.0331601583
	0.1514721618	0.3253849457	0.0210535956
	0.1483614917	0.3508042407	-0.0007606611
	0.145883163	0.4993446415	0.0300661784
	0.1465942228	0.5116916518	0.0357482466
	0.1486374382	0.5258619307	0.0388963182
	0.1501209753	0.4796807475	0.0118351292
	0.1482758531	0.4402317801	0.0372064732
	0.1463641231	0.4136573831	0.0416662683
	0.1535430585	0.440851879	0.0104338522
	0.1526546663	0.3989188234	0.0068787808
	0.1523761247	0.4156553379	-0.0018636552
	0.1518233665	0.3927104869	0.0050308532
	0.1495483214	0.4137004851	0.0014531495
	0.153029227	0.3784670991	0.011238156
	0.1549729633	0.3945957818	0.0583043143
	0.1529548339	0.4372176453	0.0088480404
	0.1539470304	0.4073434125	0.0342237327
	0.1508839372	0.4046414748	0.0434618328
	0.1503441546	0.4031391255	0.0112703589
	0.1535197025	0.3661008081	0.0137262194
	0.1561052957	0.3539312795	0.0236014864
	0.1553648247	0.3871850057	0.0340983214
	0.1544721073	0.389079317	0.0438657955
	0.1544695122	0.358103847	0.0489711756
	0.1542048112	0.3865451518	0.1154665544
	0.1527878819	0.3681437751	0.1096933079
	0.1536615684	0.3759349179	0.1571776543
	0.1537074153	0.3636667108	0.1358672033
	0.2789430296	0.4157739154	0.1443470979
	0.9825435697	0.36072887	0.1155136
	0.9788991722	0.4059030328	0.1231324511
	0.9748758889	0.3758225213	0.1530732134
	0.9752876462	0.3636267179	0.0818364519
	0.9779562828	0.3505942248	0.0668679288
	0.9836586014	0.3538378252	0.0732187877
	0.9810193759	0.363356959	0.090194832
	0.9773455673	0.3333147289	0.0470290199
	0.9757521706	0.3639265813	0.0844214339
	0.9737945937	0.3410206298	0.0459190321
	0.9758118581	0.3602621392	0.0374089227
	0.9779536877	0.3850145209	0.0633138238
	0.9817321658	0.3898418011	0.0577252202
	0.9716207578	0.4241287716	0.0227121096
	0.9804761332	0.3966952848	0.0438018434
	0.9776535201	0.5388952975	0.0633413904
	0.9792918987	0.6813968066	0.067175486
	0.8870850962	0.7335461916	0.098431576
	0.1546823111	0.6258921756	0.0904029783
	0.1560819397	0.649069979	0.0580157461
	0.1547298881	0.5942969549	0.0316161209
	0.1529115821	0.6727517037	0.0424915785
	0.150973901	0.660054276	0.0617877067
	0.1530274969	0.625631778	0.0623249432
	0.1514825423	0.5591568907	0.0387970466
	0.1571485293	0.5344911415	0.0419994488
	0.1551667314	0.5565020548	0.0336717449
	0.1545949425	0.5178772298	0.0276359945
	0.1535871753	0.428080052	0.0120758452
	0.1549539325	0.4840486716	0.0193337188
	0.1576260293	0.4945634605	0.0170214353
	0.1587920981	0.4518869166	-0.0198865983
	0.1556926734	0.4932105811	-0.0227852523
	0.1537065503	0.7453979842	0.0435929278
	0.1621458434	0.8436680481	0.0611152688
	0.1612133344	0.7335201763	0.0599648356
	0.1562073699	0.6424183491	0.0621843551
	0.1570187739	0.5899411274	0.0698162518
	0.1579486878	0.5801708814	0.0409212736
	0.1564314143	0.5755474374	0.028715308
	0.1541650195	0.6129690568	0.066485955
	0.1560101417	0.5775093057	0.039266349
	0.1564374696	0.5304228012	0.0665242364
	0.1555110158	0.4529861523	-0.0026782188
	0.1565084025	0.5056171397	0.0474722871
	0.158025676	0.479816528	0.126133916
	0.1592142357	0.4525137771	0.0684939529
	0.1539357849	0.427826824	0.0929200255
	0.3981259856	0.3996689464	0.0510123546
	0.9929655257	0.3487771087	0.0486373409
	0.9932639632	0.3775466932	0.0382979639
	1	0.3836810675	0.0681614322
	0.9941264043	0.378799693	0.0401289332
	0.9936688001	0.3434858401	0.0156492752
	0.9919231571	0.3414845893	0.012240787
	0.9889508928	0.3326014764	0.0143568323
	0.9876282524	0.3360803903	-0.0088549078
	0.9910537957	0.3491722117	-0.0091838352
	0.997895367	0.3349193497	-0.0134644602
	0.9962033562	0.3338689641	0.0398447495
	0.9960891714	0.3273052732	-0.0074390349
	0.9927138002	0.3416187886	0.0173412908
	0.9939741579	0.3238754622	0.0143673939
	0.9936194931	0.4232476222	0.0076340305
	0.9926454623	0.4027302602	-0.0043786034
	0.9938158563	0.4280674112	0.029992122
	0.7895470757	0.4439231216	0.0173379125
	0.1635160607	0.4899448372	0.0236656048
	0.165411355	0.3949356636	0.0199972885
	0.1631216042	0.3730383368	0.0376663603
	0.159459906	0.3855379189	0.0258998543
	0.1624018941	0.3698130443	0.000538944
	0.1638603451	0.3771336759	-0.001035706
	0.1635627726	0.3392710357	0.0217599448
	0.163189077	0.3553232069	0.0379154256
	0.1635861286	0.338706147	0.0133519791
	0.1632141631	0.3456415014	0.003370179
	0.1601683706	0.3311672845	0.031745644
	0.1586658028	0.3553356147	0.0539879904
	0.1624849376	0.4096992504	0.0745440199
	0.1613257891	0.5917924114	0.0818887638
	0.1648836829	0.655388567	0.121635299
	0.1657383387	0.743447231	0.0790439163
	0.1622012057	0.718437409	0.0899533845
	0.1610031306	0.7255405393	0.1505544032
	0.1607098833	0.7039284186	0.1983118393
	0.1610360019	0.6388626322	0.255473621
	0.1629079403	0.5796010318	0.2519731145
	0.1615065816	0.5351004109	0.2195332941
	0.1622851142	0.5210747	0.2349999695
	0.1639208976	0.483993595	0.2319213104
	0.1658317626	0.4551987966	0.2340852705
	0.1659667082	0.4131481784	0.1892218536
	0.1687261737	0.4415888699	0.2436430673
	0.165817922	0.4296677115	0.2391448219
	0.1675678902	0.3597594966	0.2479677341
	0.1659589229	0.3906567407	0.2765273215
	0.1631683161	0.4026544177	0.2839916082
	0.1622141812	0.4012216798	0.3092578615
	0.1635567174	0.3723889851	0.2558749708
	0.1644831712	0.4068534834	0.2468167168
	0.1658032164	0.4036395289	0.2390567811
	0.1638067129	0.3787834988	0.2205634891
	0.1653905941	0.3526559427	0.2216603764
	0.1659312417	0.3660851602	0.2012976967
	0.1638932165	0.3723936186	0.2026629271
	0.1633266178	0.3710194693	0.1917697663
	0.1656371294	0.3602674916	0.1874867316
	0.164958076	0.398359153	0.1698273559
	0.1642392309	0.3859863761	0.1800927394
	0.1637331848	0.3690734957	0.2157134942
	0.1631838868	0.3711191052	0.1867813228
	0.1638196884	0.3719657212	0.1830199451
	0.163762596	0.3539355089	0.189690135
	0.1635636377	0.3520105093	0.1513310281
	0.1643802318	0.3520709615	0.1578039908
	0.1626908162	0.3665995657	0.1905159261
	0.1669606348	0.3547022846	0.2176202663
	0.164407913	0.3430080428	0.2133671365
	0.1634148515	0.3426553432	0.1979461972
	0.1683083612	0.3495474534	0.1634834187
	0.1648490815	0.2932310287	0.11374758
	0.1653482073	0.3073725114	0.1196490688
	0.1687754807	0.315764347	0.0789583515
	0.1679986782	0.3568097198	0.0399071436
	0.168663026	0.3297212121	0.0552030303
	0.1660307209	0.2997928586	0.0488120184
	0.1662279491	0.2571748021	0.0323703155
	0.1683593983	0.3083294984	0.0172632246
	0.1735920022	0.3392043062	0.0204727251
	0.1703247605	0.3069543079	0.0090669525
	0.1665315768	0.3064381209	-0.0191384284
	0.16600996	0.2682350902	-0.0006217102
	0.1672383114	0.2838438521	0.0150151407
	0.1639909656	0.2576972648	0.0057222302
	0.1636527364	0.3004060234	-0.0001659085
	0.1643153541	0.2654480417	-0.0234866965
	0.1689951999	0.2657523272	-0.0139243458
	0.1696007252	0.2810454994	-0.0329487286
	0.1706794254	0.3236719308	0.0040833774
	0.1684441719	0.3282530057	0.0115515663
	0.1697365359	0.3433719225	0.0587683239
	0.1757563228	0.3307325064	-0.0083076987
	0.1766066533	0.3304602471	0.0179646931
	0.1729838818	0.3757440978	0.1640638523
	0.1685298104	0.3495435621	0.1892507106
	0.1736118981	0.3281735106	0.2812518306
	0.1771438408	0.3440706093	0.3523857078
	0.1741404352	0.3265485713	0.3906826122
	0.172679389	0.331622775	0.3990287309
	0.1711093484	0.3624539184	0.4227613271
	0.168829113	0.3501373712	0.4890207203
	0.1703481165	0.3387280595	0.4255759288
	0.1729691762	0.293617463	0.4362458107
	0.1733489271	0.3268416924	0.4175119221
	0.1712157478	0.3378356203	0.3833090168
	0.170360227	0.4383553985	0.3878032057
	0.1727555122	0.5279616232	0.4410187547
	0.1689138865	0.5236810095	0.4567758441
	0.1717685059	0.4627166201	0.4570214997
	0.1708446473	0.4288612995	0.403846668
	0.1727607024	0.4475767081	0.3974548832
	0.1704752768	0.3640345277	0.3740056358
	0.1706067623	0.3720690467	0.3364312766
	0.1711612505	0.3777497705	0.2778651775
	0.168996065	0.3388280193	0.3041816352
	0.1679190949	0.3420470779	0.2265958897
	0.1695635287	0.3599894164	0.2048601098
	0.1713861599	0.4167401326	0.2179518004
	0.1695834245	0.3529804251	0.1722362752
	0.1715089951	0.3382659786	0.1928253507
	0.168805757	0.3528303447	0.1352800813
	0.16863967	0.3598684716	0.1564337247
	0.1727529171	0.2845175833	0.1625351739
	0.1723212641	0.3174922318	0.1325021669
	0.1704294299	0.3071296106	0.098428071
	0.1683533431	0.2850610383	0.1249889796
	0.1723792215	0.2787297808	0.1220240288
	0.1741767667	0.3014404927	0.0854994642
	0.1735850819	0.3084494395	0.1055615097
	0.1780884603	0.3028762754	0.0964454258
	0.1768030166	0.3096324932	0.1303546209
	0.1725530938	0.2840160317	0.2009318073
	0.1726214316	0.3103601199	0.2039230103
	0.1725556889	0.2879474926	0.2058175497
	0.1724761055	0.3243123077	0.2254495887
	0.1751482023	0.2621481104	0.2344105439
	0.1749535692	0.3100884562	0.2488569773
	0.1731188274	0.3138036604	0.2960474666
	0.1735989225	0.279915251	0.2784069067
	0.1785988317	0.3604849426	0.3495872579
	0.1764743028	0.303141401	0.26740147
	0.1723325095	0.3338469757	0.289277496
	0.1696681981	0.2973685058	0.3486400482
