# Supplementary material for: Ciliary and rhabdomeric photoreceptor-cell circuits form a spectral depth gauge in marine zooplankton
Source: eLife. 2018 May 29;7:e36440. doi: 10.7554/eLife.36440 (PMC6019069; doi:10.7554/eLife.36440)
Supplement: Figure 2—figure supplement 2—source data 1. [file elife-36440-fig2-figsupp2-data1.zip › Figure-2-figure-supplement-2_source_data/Figure-2-figure-supplement-2_F_Source_data.csv]

Time_(frames)	405_488_treatment	SN_early
	0.2636187685	-0.0059854688
	0.262689813	0.0176851792
	0.2674500913	-0.0494475997
	0.2639809457	-0.0582795227
	0.2641187215	-0.048105936
	0.2628226388	0.023080073
	0.2659411573	0.0433429908
	0.2689243751	-0.0051663151
	0.2684186471	0.0494185793
	0.268067195	-0.0458487627
	0.2676868677	0.0907616923
	0.2678172185	0.0783126495
	0.2674641164	0.0942374898
	0.2694589783	0.3031377124
	0.2673362407	0.008790898
	0.2670276888	-0.017788453
	0.2656416806	-0.0027520716
	0.2686933737	0.1003661205
	0.2694235031	0.0202062468
	0.268230546	0.0619617335
	0.2681876457	0.0511286257
	0.264206172	0.0414610039
	0.2666283864	0.0007448879
	0.2689408752	0.1082638556
	0.2674352412	0.1441485128
	0.2637202441	0.1428143722
	0.2668082375	0.1324661469
	0.2701033071	0.096057634
	0.2702047827	0.1469765156
	0.2719018178	0.4250182857
	0.2693682277	0.1860974521
	0.2668255626	0.1836660028
	0.2674261662	0.115083638
	0.2685580729	0.1741458685
	0.2664947356	0.1728437002
	0.2679516943	0.1773601819
	0.2695472538	0.2569610999
	0.2685580729	0.1476768707
	0.2672875654	0.1232310892
	0.2659758076	0.1931264872
	0.2669922136	0.247256895
	0.2678683688	0.2039105494
	0.2694334031	0.2697391063
	0.2711956136	0.2116341218
	0.2701990077	0.1942437908
	0.2689813004	0.2162240444
	0.2734627271	0.4067634656
	0.2719018178	0.18476359
	0.2708012613	0.1537165677
	0.2677982434	0.1763722984
	0.2672677652	0.1983039014
	0.2722450199	0.179372819
	0.2738587295	0.1969771596
	0.2709778123	0.1925078536
	0.2697642301	0.1637953037
	0.2669526134	0.2210609394
	0.2657596563	0.2302635254
	0.2709778123	0.2574080161
	0.2757339656	0.221687922
	0.2725609967	0.5615293459
	0.2719463681	0.4077436283
	0.2728167483	0.427892423
	0.2729578241	0.3325273224
	0.2696553294	0.3474149299
	0.2710273126	0.2713520736
	0.2706016101	0.3105446439
	0.2700645319	0.2669103897
	0.2693269775	0.2478067997
	0.2713012142	0.25411046
	0.2696652295	0.2612157819
	0.2702988333	0.2573691999
	0.2725832719	0.2532756345
	0.2743718825	0.2356272711
	0.2713771147	0.2436586193
	0.2692849022	0.1413695882
	0.2712929642	0.1630894433
	0.2724232209	0.1855007113
	0.2710314376	0.4058204128
	0.2729545241	0.3673670774
	0.2716402913	0.2946271573
	0.2739057547	0.2873718922
	0.273281226	0.293433555
	0.2709489371	0.2902730782
	0.2720470187	0.3352786
	0.2693533777	0.2815293764
	0.2680482199	0.4785384482
	0.2716897916	0.2686677784
	0.2733728016	0.3475926709
	0.272432296	0.3333591277
	0.2710817629	0.3106526298
	0.2702369579	0.2963689038
	0.2741458312	0.3995201252
	0.2740410555	0.2976989733
	0.2737118786	0.2920388958
	0.2716790665	0.2709471073
	0.2737358037	0.2475053952
	0.2733604265	0.2339513487
	0.2722524449	0.2913503892
	0.2735980279	0.1567577237
	0.2722590449	0.2107381076
	0.2738950297	0.2272132071
	0.2742283317	0.238021584
	0.2739923803	0.1982546628
	0.2742192566	0.1788104089
	0.2755103893	0.1761318901
	0.2735823528	0.180149658
	0.2725741968	0.1856802058
	0.2764030446	0.1373942159
	0.2752084375	0.1346603501
	0.2754980142	0.1396336508
	0.2761225429	0.1238896915
	0.2738067542	0.1884857111
	0.2721303442	0.3005996329
	0.2759534169	0.2303276554
	0.2754435639	0.2636047871
	0.276126668	0.2903498518
	0.2748553354	0.2438005616
	0.2753305382	0.2621862742
	0.2723242203	0.2682805204
	0.2717821921	0.1530023931
	0.2760400424	0.1821117121
	0.2778979535	0.1807971996
	0.2755070893	0.1465925327
	0.2744700581	0.1518933534
	0.2732457508	0.1588892292
	0.2789226096	0.0774450852
	0.2771579241	0.1155206139
	0.2759129917	0.1433031459
	0.2751358371	0.2011418363
	0.2756729153	0.1504647737
	0.2765548455	0.2923744327
	0.2726921725	0.3497614721
	0.2727400228	0.3314601305
	0.276470695	0.3516262514
	0.2779920041	0.4589510168
	0.2755384395	0.315582376
	0.2743355823	0.4352204308
	0.277977979	0.3487818611
	0.2794134875	0.2953585385
	0.2772907499	0.310920992
	0.2731929505	0.3512950499
	0.2736450532	0.2730875329
	0.2746565092	0.2889901234
	0.2787287334	0.4945691055
	0.2764088196	0.3696163041
	0.2746837344	0.3601346272
	0.2733505264	0.3545481954
	0.274288557	0.3095084389
	0.276307344	0.3094508786
	0.2787980338	0.3590242646
	0.2801345418	0.2838194601
	0.2782931308	0.2994022969
	0.2777296525	0.2840990228
	0.2775861016	0.3184380264
	0.2756440401	0.312007137
	0.2774244007	0.2443513488
	0.2785092821	0.2411187518
	0.2747744849	0.2409427863
	0.2768897975	0.179251259
	0.2781000797	0.2022656401
	0.2763626194	0.2282693701
	0.2743141322	0.2562985346
	0.2742473068	0.2249554752
	0.2772074244	0.2274255787
	0.2793582122	0.1961537519
	0.2797946398	0.2932172585
	0.2771785492	0.273139698
	0.2745022333	0.2017268724
	0.2762438187	0.2077170143
	0.2774425508	0.2927267595
	0.2794497877	0.2502692104
	0.2799076655	0.2578438104
	0.2811443478	0.2322988985
	0.2814058744	0.1849654606
	0.2799357156	0.2096173094
	0.2769945731	0.2205995892
	0.2783599562	0.2909210489
	0.2785975577	0.1779218703
	0.2789646848	0.2063007203
	0.2776562271	0.2122302158
	0.2770036482	0.2379995597
	0.2769557979	0.234243712
	0.2819875028	0.3459433037
	0.2794448377	0.2136667545
	0.2805536443	0.2468768569
	0.280336668	0.2241785772
	0.2784622569	0.1754250493
	0.2802549925	0.2036681259
	0.279500113	0.1640929109
	0.2761002678	0.2116118826
	0.2761629682	0.1550945913
	0.2787914338	0.2387138922
	0.2768980475	0.1228271593
	0.2771257489	0.1767281
	0.2761588431	0.1558797638
	0.2781141048	0.224959618
	0.2785340323	0.2087339673
	0.2781174048	0.2416307239
	0.2802599425	0.2116587317
	0.2797756647	0.2544539225
	0.2747522098	0.1629215073
	0.2785142322	0.2048326109
	0.277481326	0.3682575343
	0.2802888177	0.373648823
	0.2773237501	0.3659426175
	0.2799200405	0.2851573553
	0.2778270031	0.2603297114
	0.2792963368	0.2985894633
	0.2795133131	0.2407579905
	0.2757405657	0.2481982381
	0.276966523	0.2132696096
	0.2775671265	0.2721554004
	0.2788879594	0.2868237805
	0.2748041851	0.3273344509
	0.2766917963	0.4155476217
	0.2777758528	0.4289542629
	0.2782345555	0.4276760154
	0.2801023666	0.3394369903
	0.2786874832	0.2910076551
	0.2802731426	0.3127548564
	0.2785653825	0.2801599017
	0.2769887981	0.3014833512
	0.2805189941	0.1974084868
	0.2800842165	0.2208940827
	0.2765721706	0.1858298956
	0.2770638735	0.2238777846
	0.2792295114	0.2067639958
	0.2784474068	0.163885786
	0.2804703188	0.2819139571
	0.2821318787	0.3299570833
	0.3067698253	0.2952341354
	0.326218491	0.3761618597
	0.3282768782	0.5820299735
	0.3291390084	0.7463334261
	0.3313029963	1.2483403755
	0.3317014736	1.4553682727
	0.3348125671	1.7126519267
	0.3319217499	1.9517474747
	0.3293873349	1.8669402269
	0.3311866706	1.9554627223
	0.3320191005	2.056332789
	0.3305720419	2.0281290764
	0.3342193886	2.1489572486
	0.3329538311	2.1127052225
	0.3323268273	2.036637697
	0.330752718	1.7559730141
	0.3300968391	1.7478592432
	0.331435822	1.7126397955
	0.3036323316	1.7300407361
	0.2801881671	1.7654664707
	0.2811418728	1.9673606011
	0.2817416514	1.6653257408
	0.2827811575	1.2437206921
	0.2836317376	1.2935749195
	0.2819569776	1.0003017502
	0.2822713045	0.8140683161
	0.2778567032	0.6625989046
	0.2787031583	0.6287701633
	0.2804628938	0.5313745157
	0.2794431877	0.4678367354
	0.280335843	0.5881669628
	0.281171573	0.4642043211
	0.2808489961	0.526446396
	0.2797228644	0.3645322173
	0.2789448847	0.3724375531
	0.2809306715	0.3785250342
	0.2806262447	0.4621976564
	0.2788970344	0.5452338262
	0.2811253727	0.472008071
	0.2827060821	0.4320040832
	0.2839724646	0.4222271252
	0.284038465	0.3792653054
	0.2844468425	0.5542076498
	0.2818637521	0.4757311456
	0.2821665289	0.4208854468
	0.2825683063	0.3852459016
	0.2818901522	0.3455904491
	0.2835558372	0.3207550434
	0.2816954511	0.3104747064
	0.2811872481	0.3991038608
	0.2819421276	0.5760506224
	0.2833174107	0.324917254
	0.2829874088	0.3900892083
	0.2843428918	0.4602878785
	0.2797220393	0.406600557
	0.2799860409	0.4531699018
	0.2802706676	0.3326881263
	0.2799134405	0.3077095116
	0.2780588295	0.3114324493
	0.2802830427	0.3507949281
	0.280336668	0.3262242345
	0.2820733033	0.2605153768
	0.2834139363	0.2405911415
	0.2826227566	0.3022520692
	0.2803655432	0.3512574482
	0.2822836796	0.322785164
	0.2822036541	0.3086235267
	0.2804736188	0.3102237638
	0.2817870266	0.2416519702
	0.2829263584	0.2661227157
	0.2819842028	0.3005473756
	0.2830063839	0.3455185929
	0.2837678634	0.2430662972
	0.2797129643	0.251919915
	0.2821269287	0.1830251462
	0.2841556157	0.2167502028
	0.281009872	0.3099645962
	0.2820856784	0.2525379866
	0.2813167738	0.2510671983
	0.2822762545	0.1894585601
	0.2824585806	0.2801828482
	0.2815964505	0.2506374797
	0.2816583259	0.2582220194
	0.2810296721	0.2516186954
	0.2814141244	0.2672682878
	0.2846811439	0.3863561194
	0.2830822843	0.352050191
	0.283362786	0.3129472231
	0.2840203149	0.2820025928
	0.2797946398	0.2733523436
	0.2845524431	0.2587558139
	0.2846374186	0.2475642342
	0.283860264	0.3778614403
	0.2826978321	0.2110301991
	0.2816566759	0.2974275613
	0.2808044458	0.2534152489
	0.2934946713	0.1879293464
	0.3333580835	0.2532253745
	0.3338638115	0.3521614609
	0.3325050284	0.4287389792
	0.3331353322	0.7721223972
	0.332105726	0.8598750176
	0.3349495179	1.1189672816
	0.3357316226	1.2379022745
	0.3325891789	1.4574196121
	0.3324959534	1.4246468181
	0.333446359	1.6179862953
	0.3301471644	1.5331593897
	0.3306174172	1.5896157022
	0.3315777229	1.6902713182
	0.3320818009	1.6978313556
	0.3341748383	1.8026984298
	0.3324736782	1.4962394893
	0.3296166862	1.6207043767
	0.3242714794	1.744314124
	0.2820972285	1.7381346461
	0.2832852355	1.6207061385
	0.2848411948	1.6795758522
	0.2838957392	1.6149153049
	0.2835162369	1.327083468
	0.2817886766	1.2077435393
	0.2821178536	0.9570223572
	0.2842958666	0.9300851008
	0.2829634836	0.746435701
	0.2843387668	0.7016076001
	0.2825674813	0.7128381729
	0.2811352728	0.728964885
	0.2818687021	0.7199658726
	0.284867595	0.6352086363
	0.2846415436	0.4926006597
	0.2829181084	0.4397471462
	0.2830443341	0.402100814
	0.2846184435	0.3371298305
	0.2830509342	0.474905265
	0.2799794409	0.3441936235
	0.282012253	0.420869449
	0.2842521413	0.3871756441
	0.2862354531	0.2361087275
	0.284704244	0.2463418261
	0.2834098113	0.3119619724
	0.2849055452	0.3189467338
	0.284539243	0.2166203739
	0.2863146536	0.2291543938
	0.311096151	0.2586904366
	0.3331617323	0.1867690439
	0.333773886	0.4430865859
	0.3354304958	0.4830909591
	0.3368495043	0.4976497458
	0.3378807604	0.648876417
	0.3345254654	0.7381544524
	0.3375161082	0.6642610592
	0.3336979855	0.7996297364
	0.3340865628	0.82432224
	0.3340634627	0.9250531878
	0.3321164511	1.1723677106
	0.3314729473	1.3025020315
	0.3335189594	1.2481208374
	0.3311272702	1.3655957633
	0.3344784401	1.5337671433
	0.3356697472	1.3144842469
	0.336464227	1.3095529991
	0.3084932605	1.2659174823
	0.279666764	1.3025213892
	0.2820823784	1.2177310673
	0.2812392234	1.0109285529
	0.2801279418	0.979767076
	0.2849080202	0.696912372
	0.2838990392	0.6808452619
	0.2829090333	0.6869438233
	0.2856934249	0.5653731055
	0.2859054511	0.802188785
	0.2837835385	0.4565670605
	0.2824313555	0.4372827748
	0.2848378948	0.4514122387
	0.2842917415	0.3675475822
	0.2832208852	0.3813994134
	0.2820914534	0.416024158
	0.284710844	0.3478571397
	0.2841721158	0.2594076647
	0.2851662467	0.2432481054
	0.2810577223	0.2138135318
	0.2835558372	0.2506747373
	0.2856414496	0.3423037164
	0.2844765426	0.2290779743
	0.2823010047	0.229357516
	0.2823934052	0.2666869884
	0.2840640402	0.2222255402
	0.2858270757	0.235508178
	0.2838792391	0.2705106023
	0.2849104952	0.2447947147
	0.2838124137	0.2202150182
	0.2820040029	0.239629081
	0.2814627997	0.2860848424
	0.2841234405	0.269837265
	0.2868517318	0.2383646369
	0.2809710968	0.2665572984
	0.2784350317	0.1749297432
	0.2833825861	0.2160649835
	0.2866677557	0.1776484343
	0.2821698289	0.2211097934
	0.279499288	0.2067947942
	0.2837901386	0.213310951
	0.2851439716	0.2689773025
	0.283866864	0.2040840647
	0.285553999	0.2277395323
	0.2825963564	0.226427922
	0.2797987648	0.2596150227
	0.2828768581	0.2426150973
	0.2873863349	0.2291251115
	0.2847157941	0.2119363353
	0.2843313418	0.2216656205
	0.2848477948	0.1970893937
	0.2823125548	0.1575847655
	0.2862800034	0.2193688792
	0.2849187453	0.2030563937
	0.2833768111	0.1440949048
	0.2822977047	0.2147623122
	0.2825468562	0.2926049771
	0.2817746516	0.263202359
	0.2810271971	0.228530956
	0.2812573735	0.2611080527
	0.2843115417	0.2804566236
	0.285216572	0.3624010365
	0.2861620277	0.3812489251
	0.2817598015	0.3793210232
	0.2817218512	0.3176020152
	0.2824800308	0.3095492383
	0.2838503639	0.229603954
	0.2854244733	0.2900002007
	0.2855746242	0.2455392225
	0.2845796682	0.2555571281
	0.2870035327	0.3850617956
	0.2854558235	0.3007940584
	0.2854871736	0.3395728285
	0.2837282632	0.2256597967
	0.2818629271	0.1971056417
	0.2828067327	0.2628870612
	0.2814297995	0.2897360239
	0.2797830897	0.3703869627
	0.2842290412	0.2660568108
	0.2843214417	0.1967100357
	0.2843280418	0.1864896384
	0.282692057	0.2978697831
	0.2820980535	0.2688683458
	0.281183948	0.3465286572
	0.2816995761	0.2084560708
	0.2827324823	0.1684477791
	0.2820914534	0.2691730921
	0.2857668503	0.2126990722
	0.2842933915	0.1412575233
	0.2848923451	0.1530813171
	0.2853361978	0.1870055519
	0.2846951689	0.1394560632
	0.2829362585	0.1704921402
	0.2844592175	0.1547854759
	0.2859029761	0.1259693603
	0.2855993743	0.1941848711
	0.2864631545	0.1380479535
	0.2844550925	0.1618727645
	0.2819990529	0.1181180146
	0.2817771266	0.173769132
	0.283191185	0.0849614077
	0.2829717337	0.1356366063
	0.2981732741	0.1382978311
	0.9539630761	0.2231549794
	0.9451272735	0.128413995
	0.9520358646	0.1450076064
	0.957309296	0.17086856
	0.9567845929	0.1267160922
	0.9589205306	0.1518117742
	0.9569883691	0.1405451183
	0.9575864976	0.1580636992
	0.9594807089	0.2153895834
	0.9582720767	0.1527890591
	0.9675121317	0.2076218662
	0.9914661492	0.1707539486
	0.9631825059	0.1242389941
	0.9655238699	0.1080783597
	0.9581409009	0.2393885672
	0.9635818083	0.2386682964
	0.9640132859	0.2103757134
	0.9657697213	0.1368028768
	0.2809372716	0.072902231
	0.2806988452	0.1133975431
	0.2801931171	0.1415037306
	0.2789267346	0.0862066348
	0.2821112536	0.1260341037
	0.2832844105	0.1824330273
	0.281682251	0.1004868616
	0.2811542479	0.1755371888
	0.2804249435	0.2056939692
	0.2794737129	0.1715264303
	0.2821368287	0.1517187512
	0.2823826802	0.1552672512
	0.2805602443	0.2152751036
	0.2813060488	0.199609331
	0.2800809165	0.1912923629
	0.2856232995	0.1101177963
	0.2845285179	0.1090509363
	0.2835838873	0.0886207218
	0.282013903	0.0861859918
	0.2815288001	0.14355716
	0.279496813	0.1404300846
	0.2820328781	0.110610121
	0.2815345751	0.1475435636
	0.2825641813	0.1272975341
	0.2810354472	0.0495555032
	0.2820823784	0.1306013272
	0.2818744772	0.1156320419
	0.2814850748	0.1674490703
	0.2807541205	0.155984241
	0.2845829683	0.190388439
	0.2800264662	0.1017121032
	0.2771975243	0.1197526279
	0.283870989	0.1989526194
	0.2819215024	0.149763621
	0.2805206441	0.1209075866
	0.2817094762	0.1223008549
	0.2841019904	0.0850418465
	0.2833116357	0.1374039504
	0.2829766837	0.1502625077
	0.2836383376	0.2434203651
	0.2839097643	0.2546902138
	0.2853955981	0.2246674072
	0.2831631348	0.2156345696
	0.2839708146	0.1274139183
	0.2838742891	0.1251176055
	0.2809364466	0.2061333693
	0.2832497603	0.1817149388
	0.2826681319	0.1870061914
	0.2820807284	0.1797222252
	0.2832448103	0.2076352161
	0.286223078	0.2319807884
	0.2838223137	0.1922442699
	0.284874195	0.1995158605
	0.2839254394	0.1811637305
	0.2819528526	0.1409494245
	0.2833388609	0.159731306
	0.28486677	0.1472824495
	0.2822960547	0.1523869466
	0.28318541	0.0900075643
	0.2817292763	0.1628958944
	0.2833380359	0.1275531395
	0.2836597878	0.1044574516
	0.2830690843	0.1313021548
	0.2821005285	0.1635793041
	0.2820568032	0.1217654772
	0.2837488883	0.1630465811
	0.2847628193	0.0960204828
	0.2854756236	0.1693569354
	0.2856678497	0.1607244565
	0.2839411144	0.1329761235
	0.2831829349	0.1635838321
	0.2847322942	0.1795129514
	0.2878235876	0.0672701539
	0.2854921237	0.1133090743
	0.2844220923	0.1937064472
	0.2855704991	0.1590806538
	0.2850037208	0.1764745974
	0.2886296173	0.122286531
	0.2856562997	0.1225541366
	0.2821665289	0.1253630893
	0.2814718748	0.2172791607
	0.2814157744	0.1860943001
	0.2830030839	0.1121736011
	0.2810709224	0.2300388126
	0.2855564741	0.188971348
	0.286388904	0.0811237419
	0.2866314555	0.0585512401
	0.2837752885	0.0918676159
	0.2822977047	0.115793067
	0.2816269757	0.0946989605
	0.2834032112	0.1183088688
	0.2829882338	0.1730351723
	0.2841828409	0.131598296
	0.2827803325	0.0986234436
	0.7808712712	0.2350716516
	0.9847712344	0.1408979905
	0.9830700743	0.1510549785
	0.9706900506	0.1281558717
	0.9599757119	0.0911390261
	0.9624061763	0.0682137525
	0.9666137014	0.1292228157
	0.9673809559	0.1313982942
	0.967570707	0.1451535678
	0.9680384848	0.0724609814
	0.9705118495	0.0552105271
	0.9704606992	0.0772718391
	0.9684509873	0.114981431
	0.968575563	0.1739342892
	0.9572746458	0.1321942933
	0.9614978459	0.272711423
	0.9654751946	0.2209110908
	1	0.2260969287
	0.520173845	0.1220994933
	0.2825914064	0.1613394993
	0.2843016416	0.2297410377
	0.2823686551	0.2261789004
	0.2840780653	0.2087928961
	0.2806914201	0.120765496
	0.2831441597	0.1962232398
	0.2842447163	0.0975978844
	0.2845912183	0.1257958956
	0.2844971678	0.1267481204
	0.2858930761	0.1590599659
	0.2865844302	0.0748235125
	0.2855176988	0.1513527663
	0.2841712908	0.1262869088
	0.2815931505	0.1479257104
	0.2825782063	0.1138851498
	0.2834485865	0.0985493512
	0.2839757647	0.1519029866
	0.2840896153	0.1306769773
	0.2822407793	0.1199059905
	0.2807912457	0.0575371904
	0.2828859332	0.1677970378
	0.2847595193	0.1078474595
	0.285884001	0.1394349145
	0.2825699563	0.0895577426
	0.2820576282	0.1055325902
	0.2837587884	0.14059986
	0.2842595663	0.1696130462
	0.2857850004	0.106333282
	0.2842191411	0.1410753594
	0.2859978517	0.0357502902
	0.2836391627	0.1933264864
	0.2826384317	0.2080928434
	0.2829651336	0.0950567285
	0.282693707	0.1511661015
	0.2827308322	0.1420116608
	0.2827654825	0.1351366178
	0.2829007833	0.1220149623
	0.2821945791	0.1453228121
	0.2841679908	0.1179591999
	0.2849121452	0.1209778765
	0.2839518395	0.1447094541
	0.2822424293	0.1699990565
	0.2855325489	0.1617617559
	0.2831837599	0.11295011
	0.2820411281	0.1270375388
	0.2856752748	0.121236435
	0.2815420002	0.1409140252
	0.2872155589	0.0479932958
	0.2837216631	0.1051937483
	0.2815288001	0.0754126423
	0.2816921511	0.0724789686
	0.2848172697	0.092212601
	0.2870984082	0.092602129
	0.2848890451	0.1424057118
	0.2829189334	0.0534756306
	0.2832233602	0.1507243228
	0.2845738932	0.0856997741
	0.2835781123	0.0820270094
	0.2810634973	0.0478459647
	0.2836515377	0.061693563
	0.2844212673	0.0683623408
	0.2829280084	0.0520232679
	0.2837851885	0.0996494542
	0.282181379	0.0854313891
	0.2836045124	0.1404381784
	0.2846580437	0.1440722146
	0.2843610419	0.1277706483
	0.2856092744	0.1084820015
	0.2832332602	0.1567022852
	0.2816088256	0.0985190858
	0.2834345614	0.1220985442
	0.2855086238	0.0847590055
	0.2834568366	0.0725812243
	0.280498369	0.1549595862
	0.2859516514	0.1700075766
	0.2857841754	0.1677766052
	0.2839295644	0.1696698897
	0.2839741146	0.1370941136
	0.2845532681	0.1326399476
	0.2844823177	0.0718129865
	0.2842389412	0.053924096
	0.2819974029	0.0636441814
	0.2868748319	0.0871017017
	0.2844476675	0.0728026717
	0.2848362448	0.0007242136
	0.2857412752	0.0463799681
	0.2855143988	0.1052865535
	0.2821962291	0.0578509417
	0.285379923	0.0403764898
	0.2855795742	0.0362708453
	0.2848362448	0.1071228854
	0.2833413359	0.0769413535
	0.2837909636	0.0606109637
	0.2837719884	0.1673514096
	0.2835121119	0.0915753983
	0.2872130839	0.1609057799
	0.2833050357	0.2202864105
	0.285206672	0.2393626181
	0.2847867445	0.1347542322
	0.2860803522	0.0830796464
	0.2868261566	0.1397651526
	0.2855234739	0.1211010336
	0.2823843302	0.1522790081
	0.2841440657	0.0705773263
	0.2866108303	0.2831589229
	0.2844922177	0.1583806135
	0.2838792391	0.1188868455
	0.2849888707	0.1169968561
	0.284375067	0.1380267834
	0.2855053238	0.0289054317
	0.283018759	0.0256870984
	0	0.0118179523
