# Supplementary material for: Ciliary and rhabdomeric photoreceptor-cell circuits form a spectral depth gauge in marine zooplankton
Source: eLife. 2018 May 29;7:e36440. doi: 10.7554/eLife.36440 (PMC6019069; doi:10.7554/eLife.36440)
Supplement: Figure 2—figure supplement 2—source data 1. [file elife-36440-fig2-figsupp2-data1.zip › Figure-2-figure-supplement-2_source_data/Figure-2-figure-supplement-2_A_Source_data.csv]

Time_(frames)	405_treatment	cPRC
	0	1.8059186335
	0.0506020731	1.6687765178
	0.179835723	1.7932628194
	0.1055903834	1.7571040494
	0.152147601	1.7540279949
	0.1361699046	1.7861450877
	0.1236474045	1.6741296051
	0.1017265636	1.6995977737
	0.0813936648	1.6359270132
	0.0945885834	1.508242644
	0.1267663915	1.6212198477
	0.1080679867	1.6631133533
	0.0993213746	1.7273999085
	0.1099404134	1.598555514
	0.1375509486	1.6902618223
	0.1422371878	1.6725748122
	0.1478855027	1.7134396863
	0.1422475327	1.8011740266
	0.13229574	1.7777517097
	0.0974851551	1.782801382
	0.0830850558	1.8167163055
	0.1155835557	1.9506550714
	0.1078041918	1.8673892285
	0.1127076738	1.8998245273
	0.131064697	1.9100854299
	0.1235905075	1.887451418
	0.1146680322	1.8005676262
	0.1262181118	1.8921400255
	0.1397026876	1.8801126512
	0.1136904392	1.8101173116
	0.1046489976	1.804191007
	0.1114197339	1.8274639923
	0.1325853971	1.8317871756
	0.1088335092	1.6903792644
	0.1154076925	1.650584451
	0.1210094552	1.6688941427
	0.1266060456	1.6063924445
	0.1437216808	1.744336592
	0.1520700143	1.7498203382
	0.1579045373	1.8147858095
	0.1402354499	1.9533786263
	0.1192559949	1.9016003485
	0.1249094821	1.869809843
	0.1332681605	1.8820587938
	0.1694908241	1.8839726513
	0.1563734922	1.8589855723
	0.1584941965	1.9126472536
	0.1256750047	1.8624514946
	0.1199956551	1.9831966214
	0.1126042249	1.8719724712
	0.1260163863	1.7702802914
	0.1109438686	2.0127071065
	0.1044989965	1.9701465169
	0.1367647363	1.9906472477
	0.1203577266	2.0065578379
	0.1888719922	1.9031322962
	0.1864202512	1.9592450223
	0.1433078849	1.8133973002
	0.1105249002	1.9372200655
	0.078450541	1.8737365424
	0.1233474024	1.935975234
	0.1208491093	1.9022005662
	0.1177352947	1.8815568217
	0.122974986	1.9164966572
	0.1045921006	1.9410518731
	0.1326733288	2.0481808605
	0.1266215629	1.9382799869
	0.1048662405	1.8294695476
	0.1158887303	1.9344598761
	0.169547721	1.8284200037
	0.1587321292	1.8043357925
	0.1022955331	1.8250663831
	0.1176473631	1.8432380929
	0.1384509548	1.8093333622
	0.1447509983	1.7753152067
	0.1267250119	1.7228761645
	0.1329733309	1.76016846
	0.1225198105	1.6403945751
	0.1211801461	1.7016790509
	0.1221836013	1.7352557461
	0.1453613473	1.6986747402
	0.1521734633	1.6514021235
	0.1467579087	1.8147451194
	0.1309302133	1.7126091385
	0.0956075559	1.7362524607
	0.1722684294	1.7382956202
	0.1439751309	1.6945583057
	0.1036507148	1.7683609344
	0.0799143442	1.7795873241
	0.1248681025	1.7162632163
	0.120006	1.713127142
	0.1151180353	1.6719625122
	0.1790495107	1.6024045969
	0.1251060352	1.677843725
	0.0430709867	1.6795773935
	0.1276663977	1.6758380753
	0.1529751929	1.6030409324
	0.1345354106	1.5592137388
	0.16709598	1.7006193302
	0.1590735109	1.548756381
	0.0846833426	1.6645470507
	0.1142438913	1.6378148315
	0.1910237312	1.6238430822
	0.1516096663	1.5524956748
	0.1385388865	1.5676776367
	0.1048455507	1.7679638311
	0.0869902551	1.8164084971
	0.1174611549	1.7347961657
	0.1437371982	1.8884287875
	0.1017679432	1.8338348605
	0.1150663108	1.8532339411
	0.157314878	1.8720636779
	0.1644425134	1.9887611755
	0.1553338299	1.9550585272
	0.1680735729	1.9147591503
	0.1771874289	1.7885387908
	0.1693925475	1.8108316955
	0.1215008379	1.8149449107
	0.1206318664	1.6544476658
	0.1499699998	1.7524826135
	0.1077524673	1.6596365636
	0.1169801171	1.7149133834
	0.1147456189	1.5949481977
	0.1731994703	1.6920823382
	0.1717149773	1.5754177505
	0.1669252891	1.6240630451
	0.1616493907	1.5413125172
	0.1775650177	1.5643816266
	0.1759046614	1.7145372411
	0.188432334	1.5605930459
	0.1545217553	1.6515668987
	0.1498820682	1.631540901
	0.1361388699	1.5388747969
	0.1414820102	1.518206794
	0.1335216105	1.4689397391
	0.1091128215	1.5516595537
	0.1390457865	1.4005648726
	0.1348405851	1.4016776292
	0.0906678667	1.3908705021
	0.0302640018	1.3245968882
	0.0956903151	1.4576275806
	0.1747770674	1.4382581416
	0.1261560425	1.3584631578
	0.0879937103	1.5067122632
	0.0829764343	1.5477703224
	0.2164204581	1.5056006744
	0.2179359858	1.4172493271
	0.1493493059	1.4986659565
	0.1019024269	1.5232843271
	0.1575269485	1.5060287281
	0.1683115056	1.6350155883
	0.1597717915	1.6070604124
	0.1577700536	1.5593486911
	0.1469234271	1.541541117
	0.159570066	1.6579731733
	0.1902116566	1.5927923603
	0.1475751557	1.6895567238
	0.1514234581	1.5644398982
	0.2023617404	1.6493983597
	0.1710218691	1.702932299
	0.1439544411	1.5292445209
	0.1331905737	1.4917059412
	0.1455061759	1.4697957393
	0.1821012559	1.487194883
	0.1687977158	1.4994875099
	0.1741305112	1.4584782433
	0.1526027766	1.499828347
	0.1704063476	1.5093231686
	0.2106169698	1.4141420015
	0.2045445141	1.4923363193
	0.1302060704	1.3451022732
	0.1382957814	1.3371677266
	0.0847919641	1.2893241329
	0.0601659322	1.32083411
	0.2312860778	1.3606296658
	0.1539476134	1.3810176614
	0.1490027517	1.3717882594
	0.1583493679	1.4891017482
	0.1765253553	1.4882610516
	0.1939047856	1.3794009252
	0.1775443279	1.5326447053
	0.1417199429	1.5413327304
	0.1120921524	1.5241594626
	0.1817598742	1.4979805277
	0.1765046655	1.5132716918
	0.1530579521	1.4275251755
	0.1282612294	1.4722510501
	0.1326578114	1.3994359386
	0.1719477376	1.5202213521
	0.1454078994	1.6473698692
	0.1955961765	1.6121400702
	0.2084859206	1.5979217222
	0.1915306312	1.6992759859
	0.18679784	1.7066741508
	0.1926375354	1.7084350717
	0.1646856185	1.7571183569
	0.1339043718	1.6758502369
	0.2220118759	1.5947753306
	0.2217170463	1.6037168181
	0.1964392858	1.6175385395
	0.154966586	1.6242931157
	0.1602424844	1.677044905
	0.1827995365	1.6642436054
	0.2125566383	1.6521849373
	0.1753460369	1.599188703
	0.2026358802	1.5959302326
	0.1511389734	1.5415370126
	0.1375819833	1.518320939
	0.1437165084	1.3479559308
	0.2007582811	1.474299009
	0.1630925041	1.4331676016
	0.164990793	1.4680119022
	0.164737343	1.5148746519
	0.1976392941	1.5649636703
	0.1405199346	1.5092013711
	0.10260588	1.6234538311
	0.1576562597	1.5595270571
	0.1904547618	1.6964905974
	0.1875530176	1.5895470376
	0.1756563838	1.6463094209
	0.1695942731	1.5846156434
	0.1438820268	1.5363895071
	0.1373906027	1.6118944968
	0.1698115159	1.6445298446
	0.1553596921	1.577994623
	0.161721805	1.5931212444
	0.1807460741	1.6994040937
	0.1698373782	1.619236672
	0.167245981	1.6312034115
	0.1713787681	1.7491992763
	0.1757132808	1.8107109142
	0.1363664577	1.6838270228
	0.1405613142	1.7873866843
	0.1376492252	1.8917069066
	0.0994196512	1.7885123388
	0.1300302071	2.0007961489
	0.1082231602	1.8396954374
	0.1347061014	1.9382945601
	0.1460544555	1.8217310852
	0.183471955	1.8095124527
	0.213715267	1.8656908552
	0.1913030435	1.8258684337
	0.1800529659	1.918021539
	0.2016996669	1.8627644352
	0.1731477458	1.750505056
	0.1254939689	1.8276940834
	0.1349181718	1.8538101846
	0.1417199429	1.9646421671
	0.1507355223	2.3305500042
	0.140732005	2.4077365371
	0.1919289099	2.5025194429
	0.1763494921	2.5411413959
	0.1732511948	2.3692206907
	0.1706132456	2.3617828075
	0.1695684108	2.4115113432
	0.1606149008	2.1457765951
	0.1386164732	2.1388053612
	0.1296991703	2.1977130358
	0.1396975152	2.1148413289
	0.1488475783	1.9750331092
	0.1858978338	2.024126423
	0.174564997	1.9454769314
	0.1561821116	2.0834955346
	0.1593683405	1.8410357427
	0.1766546666	1.9275052388
	0.164530445	1.8304467919
	0.151226905	1.9421881523
	0.1662839054	1.6723563805
	0.1907185567	1.804863252
	0.2146307906	1.7628130855
	0.1977479155	1.6110772798
	0.170214967	1.5412108173
	0.1553079676	1.6243690424
	0.1689787516	1.7055886612
	0.1547441706	1.4951351911
	0.170628763	1.6505661236
	0.1835805764	1.6749955356
	0.1784650239	1.6304455872
	0.1654718308	1.6826917631
	0.1723873958	1.7755256438
	0.1742391327	1.8088111173
	0.1779322616	1.7317715544
	0.1564148718	1.8106765446
	0.1380164691	1.8048142153
	0.1295077897	1.8406822474
	0.1584476445	1.8895416213
	0.1774046718	1.818800034
	0.1594407548	1.8654124023
	0.1673390851	1.7467008434
	0.163149401	1.9149552616
	0.1659218339	1.8605137856
	0.1582562638	1.8718295956
	0.1596269629	1.9148253687
	0.1748546542	1.8236855348
	0.1664701136	1.7827014877
	0.1713011814	1.9159088209
	0.1724236029	2.1706203041
	0.1682856433	2.0937604126
	0.1455216933	2.2550900185
	0.149432065	2.1637119319
	0.1728167091	2.1699707887
	0.1775495003	2.1741490441
	0.1529286409	2.0499136161
	0.1371837047	2.1096534545
	0.1538648542	1.9898618205
	0.1758736267	1.9845251828
	0.1791736495	1.905270502
	0.1532234705	1.8969054664
	0.1262232843	2.0346774138
	0.1409699377	2.0811662923
	0.1635528521	2.0628961894
	0.1462251464	2.0606362611
	0.1433389196	2.0123400455
	0.1701322078	1.8426036987
	0.1674683963	1.8261292483
	0.2229480893	1.9321469878
	0.1964289409	1.811842426
	0.1733080918	1.866269041
	0.1871650839	1.8591887802
	0.1665218381	1.8748322079
	0.1285508866	1.8098643306
	0.1118335299	1.9118550065
	0.1539786481	2.098914958
	0.1773632922	1.9525438117
	0.1582148842	1.8655466908
	0.1564252167	1.8837434571
	0.1685132311	1.7912666578
	0.1670442555	1.7869097266
	0.1449682412	1.8446259712
	0.1353526576	1.6766983971
	0.1051041731	1.5734480667
	0.1482682639	1.6455350196
	0.1922961538	1.6881981831
	0.1685287485	1.691146118
	0.151226905	1.6648736866
	0.1846098939	1.7495197363
	0.1809374547	1.6571939474
	0.1635528521	1.6927918121
	0.1827840192	1.737096102
	0.1774098442	1.6062806574
	0.1490337864	1.7148852535
	0.1510096621	1.7037452545
	0.1479992965	1.6428659199
	0.1643080297	1.6591065236
	0.1918254609	1.7285037505
	0.1739805102	1.5632692669
	0.2019324271	1.7162712487
	0.179685722	1.6514657309
	0.1688959924	1.5676347744
	0.1501510355	1.5528035
	0.1756615563	1.4756073578
	0.1562700432	1.533394921
	0.1683580576	1.6262213745
	0.1540252002	1.6791328278
	0.1441975462	1.577761436
	0.155266588	1.3370443698
	0.171032214	1.4798970307
	0.1759822482	1.4222581015
	0.1623476714	1.4076096387
	0.1649649308	1.4161845914
	0.1524217408	1.4384334937
	0.167452879	1.3588028427
	0.164173546	1.3575147842
	0.1543303747	1.3867323734
	0.1641166491	1.4473919482
	0.1455423831	1.2832255692
	0.1619907724	1.3998369476
	0.1616700805	1.6200623654
	0.2119049097	1.8699524453
	0.198766888	2.06617626
	0.1787908882	2.2224110756
	0.1556131422	2.3050429527
	0.1714563549	2.3805873295
	0.157164877	2.2945988713
	0.1568700474	2.2031728101
	0.1574493617	2.0580687703
	0.1874495686	2.0755700868
	0.1858150746	2.1059845297
	0.1539269236	2.1476794728
	0.1392992365	2.1019412692
	0.1635321623	2.1544613629
	0.1755581073	2.0617453524
	0.159213167	2.0743025108
	0.172009807	1.9309802755
	0.1903720026	1.964867185
	0.1883392299	2.1755542889
	0.2072393603	2.3093933297
	0.1663821819	2.596748557
	0.1660666625	2.5689564772
	0.1878323299	2.5361199246
	0.1778184677	2.5695637422
	0.165451141	2.3410031666
	0.1845633418	2.2757251548
	0.1431734012	2.1021885333
	0.1041265802	2.1087188953
	0.1064800447	2.232808979
	0.2053048642	2.1135530049
	0.1639821654	1.996475437
	0.1424285685	2.0152441507
	0.1740115449	1.9573981034
	0.1797271016	1.8927069649
	0.1712546293	1.7209673159
	0.1476682598	1.7873458429
	0.153068297	1.8101412348
	0.1827116049	1.8010692914
	0.1530993317	1.7238313728
	0.1704322099	1.7347782563
	0.1680373658	1.7534552833
	0.137256119	1.6052228667
	0.1277750191	1.6541971454
	0.1448130677	1.7420990768
	0.175128794	1.6717220152
	0.1664856309	1.7517759688
	0.1466389423	1.6302076803
	0.1506579356	1.5892380909
	0.1522976021	1.5337675464
	0.1783977821	1.5046347103
	0.1813719405	1.4902890146
	0.1813305609	1.5462297824
	0.177223636	1.5970495609
	0.1426613287	1.6283278594
	0.1427389154	1.5634972322
	0.1368216333	1.5013645939
	0.1544700308	1.5730169469
	0.1623735336	1.5054098599
	0.1475079138	1.6941804156
	0.1287836468	1.6025912843
	0.1575941903	1.6191677623
	0.1421751184	1.6144479919
	0.1457234188	1.7430058298
	0.1546510666	1.6483933218
	0.1513406989	1.7042899529
	0.1509320754	1.7698132691
	0.1863633542	1.7083486507
	0.1907495914	1.8260616069
	0.1782219188	1.6789085673
	0.1666097697	1.7364616669
	0.1554476238	1.630156882
	0.169858068	1.8461999956
	0.1531148491	1.6166968525
	0.1593476507	1.6391467393
	0.1306664184	1.7101783129
	0.1572941882	1.7356334078
	0.1668270126	1.6554739789
	0.1635011276	1.6842184474
	0.1618562887	1.8772149192
	0.1835340244	1.9607759415
	0.1900875178	1.9144025195
	0.1767581156	1.8745129052
	0.1730132622	2.0174711182
	0.1607804192	1.9641312928
	0.1539476134	2.1538357535
	0.1564355616	2.2468665431
	0.1432561604	2.198638106
	0.1782788157	2.2210828967
	0.1645149277	2.196304968
	0.1842581673	2.1232723703
	0.172620156	2.120560017
	0.1794943413	2.0993700066
	0.1722425672	1.9730936481
	0.1629476755	2.0707948352
	0.1655597625	2.0645577911
	0.1870978421	1.961230043
	0.1479786067	2.1363069354
	0.1804977965	2.0927938044
	0.1697339292	2.0218794641
	0.1843098918	2.127113238
	0.177223636	2.1020259302
	0.1588200608	2.1220459923
	0.1649390685	2.0018059409
	0.1237353361	2.0361779444
	0.149385513	1.912392273
	0.1450044483	2.0000970149
	0.1729873999	1.9310664561
	0.1638631991	2.0290688687
	0.2092669605	1.9135078787
	0.8488972338	1.9113446702
	0.9001406906	1.7748082292
	0.8834543687	1.8101404249
	0.8595317899	1.7093863413
	0.9083855751	1.6388097236
	0.949744481	1.609751192
	0.9203287609	1.6002394115
	0.911468355	1.5553287329
	0.921906358	1.6083605415
	0.9122907744	1.4320480187
	0.8930234002	1.3942432317
	0.8941199594	1.4191169705
	0.8725094656	1.4256120918
	0.7890623384	1.3967767369
	0.894471686	1.4669634711
	0.887819916	1.5538772059
	0.8630438831	1.5110247246
	0.8640938903	1.7210427392
	0.8874268098	1.8362637784
	0.89304409	1.7957033953
	0.8791560631	1.75258528
	0.9361357665	1.8300374786
	0.9224856723	1.9104744902
	0.9100407589	1.9952043318
	0.8566455631	2.1650827281
	0.8860509383	2.2594125413
	0.8919009786	2.3933809169
	0.8824147063	2.5811864425
	0.9018734612	2.7894394108
	0.9009320754	2.8487978188
	0.9003372437	2.8684257273
	0.910801109	2.8766954474
	0.898511369	2.8382840166
	0.8737508535	3.0561942057
	0.8313678025	3.0646380296
	0.8569455651	2.9774652903
	0.9308443507	2.9774724866
	0.9208097987	2.9376919877
	0.9266288043	2.9900874669
	0.9303271057	2.9356716931
	0.8815922868	3.0557101833
	0.9121407734	3.0554579547
	0.9074390168	2.9161324161
	0.9065597004	3.1323381698
	0.8622887054	3.0760834795
	0.9016665632	3.0529683759
	0.9102476569	3.0163440455
	0.9023596714	3.0200056701
	0.8946372044	3.0156965715
	0.8964475617	3.0547228246
	0.9062338361	2.9313934979
	0.8983561956	3.0195331883
	0.8945182381	2.8543364387
	0.8859578342	2.9046091601
	0.8733422299	2.9399259028
	0.9169821861	3.0650979099
	0.9027165705	2.9634164471
	0.8995665487	2.9017216626
	0.9023596714	2.9668101572
	0.9144114787	2.8349646235
	0.9104493824	2.9225063881
	0.8818715991	3.0453629477
	0.8780284692	2.8117025279
	0.922159808	3.0911676759
	0.9160459727	3.2037804849
	0.8742887882	2.9924318035
	0.8760422486	2.9568121218
	0.9297115842	3.0886981907
	0.9394357892	3.146052385
	0.9175770178	3.0679108864
	0.8938251298	3.0598619505
	0.9249891379	3.0842577871
	0.901433803	3.0141036041
	0.8920302899	2.9665250898
	0.9590445451	3.194698021
	0.9553514162	3.2006283705
	0.8894802723	3.1034194969
	0.9167442534	3.3490573524
	0.9287391637	3.2816404072
	0.9075631556	3.1719187655
	0.9079562618	3.2179329279
	0.8869871516	3.2890013942
	0.910744212	3.2332914732
	0.9191546149	3.2454967421
	0.9121200836	3.1188073386
	0.911008007	3.1593663371
	0.8930182277	3.0601484544
	0.9144063063	2.9415475726
	0.8872716364	3.0251930314
	0.877428465	2.8645601223
	0.8403575197	3.1018891353
	0.8521300147	3.0782920096
	0.9562307326	2.9757378293
	0.9608755922	3.2651950355
	0.9064303892	3.3545598031
	0.8979372272	3.1844247026
	0.9126373285	3.2394560563
	0.9132994021	3.019134164
	0.8918440817	2.7953089691
	0.8778991579	2.835780348
	0.8714180787	2.8987223982
	0.8661370078	2.9546447738
	0.9018579438	2.9090630872
	0.9086855771	2.9206083146
	0.903688991	2.7629434276
	0.8870130139	2.8901831168
	0.8440765109	2.6883644489
	0.9080441934	2.823174338
	0.9440185794	2.838386336
	0.9146701012	2.8296597946
	0.8904992448	2.860806203
	0.8832991952	3.1116539502
	0.9063683198	2.8802391484
	0.8998820682	2.9698517403
	0.8970579107	2.8970353694
	0.9036476114	2.896718875
	0.893447541	2.7618255425
	0.888787164	2.891349065
	0.8902820019	2.7163866652
	0.8786957151	2.7146385854
	0.8657749364	3.0347157186
	0.8969027373	3.1180849544
	0.9220873937	3.1297982812
	0.9250460348	3.2071657651
	0.9307253843	3.0738590209
	0.9202822088	3.190896482
	0.8750439658	3.1647731881
	0.910237312	3.0494183446
	0.9094097201	3.2430437357
	0.8973423955	2.9760356178
	0.8853216229	3.0861266093
	0.8972492914	3.0082604631
	0.8971044628	3.0681760148
	0.8883319885	3.1179078902
	0.8962251464	3.1123948063
	0.9010872489	2.9380152021
	0.8778319161	3.0121002674
	0.8483748164	3.00435839
	0.9111942151	3.1929960873
	0.9032027807	3.0257451018
	0.876000869	3.1607861333
	0.8643163056	3.0472825508
	0.8862992159	2.8999697658
	0.902044152	3.1129897694
	0.9017958745	3.2228134062
	0.8792439948	3.0395339121
	0.902307947	3.1495430902
	0.9143132022	3.0191746881
	0.9028976062	3.2272708553
	0.9040872696	2.9939486229
	0.9034096787	3.1658813694
	0.9071803943	3.3571861699
	0.8651852771	3.4331773108
	0.8640990628	3.5569935894
	0.8765801833	3.6090342679
	0.9060838351	3.4326799789
	0.9048527921	3.4002893989
	0.8878923303	3.3845919807
	0.8743043055	3.4050267428
	0.797389982	3.3621334932
	0.8720129104	3.2586310951
	0.938489231	3.3469189911
	0.9279270892	3.3252846329
	0.9198632404	3.4223911893
	0.9198632404	3.3403719255
	0.9172925331	3.3003107549
	0.914230443	3.3142468471
	0.8809509031	3.3334461254
	0.8968406679	3.3314842942
	0.9230391244	3.1478475559
	0.9073459127	3.3305391413
	0.9213735957	3.1339600443
	0.8975130863	3.4177621874
	0.8956406596	3.3148166886
	0.9039217512	3.2420445532
	0.9238874061	3.2369842448
	0.9092648915	3.3201195394
	0.8889630273	3.0983936673
	0.9096476527	3.2053711517
	0.9102217946	3.279001417
	0.8983510231	3.2305980622
	0.8679318478	3.2780857043
	0.8864181822	3.1815331281
	0.8926251216	3.0291236797
	0.8830198829	3.1263646435
	0.8645801006	3.1095420941
	0.9074441893	3.0458310513
	0.9097355844	3.2427278568
	0.9233442989	3.4105079737
	0.9073666025	3.4040516548
	0.9287339913	3.6990897281
	0.9164649411	3.6222739321
	0.8932251257	3.6372930479
	0.8738025779	3.6955156895
	0.885828523	3.6757769353
	0.9198063435	3.6362941233
	0.9604980034	3.4508873085
	0.9548341713	3.4796668468
	0.9193304781	3.3550824801
	0.9083131608	3.3883567189
	0.9026803633	3.3568006581
	0.8811060766	3.325278954
	0.8919320133	3.3189262192
	0.9011441458	3.4738984912
	0.9370616349	3.2756738796
	0.9388978545	3.1939967388
	0.884644032	3.1983780191
	0.915761488	3.204757369
	0.9267012186	3.3843881632
	0.9334978172	3.3035620299
	0.9120942213	3.2092329942
	0.8961475596	3.3961938613
	0.9008441438	3.4268723193
	0.9164908034	3.4015380868
	0.9126735357	3.3335323015
	0.9033062297	3.4102982547
	0.9261943186	3.2610693451
	0.9258529369	3.1460005067
	0.9278650198	3.4078821124
	0.9163356299	3.3590760776
	0.8727525707	3.3859408008
	0.8841578218	3.4279767706
	0.8806715908	3.1355428543
	0.94089442	3.3380267649
	0.9378478472	3.2760933078
	0.9106821426	3.3368821297
	0.9221649804	3.2745820066
	0.9103562783	3.1817197508
	0.8883888854	3.0785679761
	0.8999596549	3.2278501508
	0.9478203298	2.9762706901
	0.9880981938	3.0718376768
	0.9589152339	3.172466499
	0.9249477583	3.2613875104
	0.9312012497	3.0947814049
	0.9574772929	3.270473465
	0.9379512962	2.9829882918
	0.9211977324	3.2160950662
	0.9259305237	3.1373078808
	0.9290029586	3.0941469184
	0.9222011876	3.1117276677
	0.9114838723	3.0210386867
	0.9233184367	2.9417495452
	0.9057527983	3.0787318244
	0.8992613742	2.8726909979
	0.8832785054	3.0052409635
	0.9070303933	3.0480081282
	0.9368702543	2.8671552322
	0.875023276	2.8242192409
	0.8350350692	3.0789610979
	0.880914696	2.9401800112
	0.968525645	3.0734410276
	0.9371754288	2.9536282974
	0.9240529245	2.7633922196
	0.9169252891	3.0937118461
	0.8989561997	2.9431827807
	0.8774026028	2.8481722882
	0.904759688	2.8439012123
	0.9211873875	2.9111176558
	0.9155339002	2.9373935785
	0.9272908779	2.9231862679
	0.9207063497	2.9273248979
	0.913713198	2.9577795636
	0.9184511617	2.6865028396
	0.899385513	2.9334231473
	0.8905251071	2.8706087451
	0.8923354644	2.7904646072
	0.8741801668	2.9274463102
	0.9334254029	2.8315868419
	0.9215235967	2.976345105
	0.9100873109	2.8946385237
	0.932597811	2.8333163371
	0.9240529245	2.8102621367
	0.8960182484	2.7096097763
	0.8953872096	2.7755383259
	0.8868268057	2.9625596421
	0.9106614528	2.8329713819
	0.9266391492	3.0193041055
	0.9176287423	3.0055243435
	0.9089648894	3.0881551286
	0.9499617239	3.0718498878
	0.9282995055	3.1460291864
	0.9263856992	3.4178945532
	0.9172873606	3.2432764183
	0.9066528045	3.2909345647
	0.9060579728	3.1898074697
	0.9187925434	3.0459692303
	0.9173856371	3.1143158172
	0.888383713	3.1437258287
	0.8897078601	3.0054975047
	0.9315064242	2.9293967408
	0.925175346	3.0509870164
	0.9106304181	3.1251024564
	0.9220201519	2.9003840636
	0.9218184263	2.913102586
	0.9141528562	2.9915802718
	0.915714936	2.8973120986
	0.9232770571	2.8869601878
	0.8856992117	2.9208167082
	0.8685008172	3.0047530456
	0.9228373989	2.9979803027
	0.8960234209	3.0311736066
	0.881571597	3.0316480371
	0.8828078125	3.0270074413
	0.8705594521	3.0240994443
	0.902964848	3.0696835917
	0.9649359651	2.8558633261
	0.9191753047	2.8470104057
	0.8890923386	2.9549264081
	0.9340512693	2.8545715263
	0.9604824861	2.9265293177
	0.9506806943	2.968598149
	0.9425806385	2.9912424961
	0.9375375003	2.9773717091
	0.9140183725	2.8469863344
	0.9212753191	2.8427434207
	0.9077390189	3.0287131917
	0.9134390582	2.9970347926
	0.9207632466	2.953691881
	0.9466099766	2.5918817715
	0.9423996028	2.9168500181
	0.944934103	2.7771178571
	0.9481927462	2.9907768444
	0.9137028531	3.0314704412
	0.8688059918	2.9862628151
	0.9004820723	2.9103172106
	0.9525427762	2.792079004
	0.9126942255	2.7821185221
	0.9232925744	2.8834226951
	0.9219115304	2.9574073306
	0.9358305919	2.9894644747
	0.9443961682	2.8779320393
	0.9138942338	2.7928047351
	0.9002441396	2.8290683277
	0.8957596259	2.7353046204
	0.9108631784	2.8707050224
	0.9094510997	2.6819626563
	0.9425392589	2.7042360455
	0.9376875013	2.878661053
	0.9175408106	2.6354555516
	0.9188080607	2.6702436536
	0.8979889516	2.8615205208
	0.9010717315	2.8588521138
	0.9102683467	2.8404974782
	0.9357943848	2.8234948763
	0.9577566052	2.8435088429
	0.8986510252	2.9411851974
	0.8804336582	2.6943686936
	0.8984234374	2.822832336
	0.8934940931	2.8174499571
	0.8638507852	2.6571069201
	0.8576283285	2.6129141415
	0.9087269567	2.6298583556
	0.9124614653	2.4892941003
	0.9281753667	2.5698106035
	0.937361637	2.7492301776
	0.9324012579	2.6618247958
	0.9150838971	2.5969701263
	0.9096321354	2.6327378956
	0.9081114353	2.6309399107
	0.8992251671	2.67570441
	0.9065286657	2.6296969783
	0.9092648915	2.7162348502
	0.8916320113	2.7239846315
	0.9012527673	2.5842067689
	0.9162321809	2.421713693
	0.9198632404	2.6708759033
	1	2.7350451381
	0.94370306	2.536465003
	0.91504769	2.5377704667
	0.936901289	2.6441964968
	0.9262667329	2.4525975362
	0.9192528914	2.6680508785
	0.9126373285	2.5784461165
	0.9096786874	2.3750202753
	0.9029751929	2.5069061779
	0.8829216064	2.3896663526
	0.8937216808	2.6750167854
	0.9091769598	2.5021253785
	0.9160563176	2.4537093648
	0.9301874496	2.4311564946
	0.9537738191	2.5559587255
	0.9313046987	2.5652443573
	0.9275443279	2.3189311725
	0.8991941324	2.3701954784
	0.9287443362	2.4613791493
	0.912585604	2.4737733109
	0.9029493307	2.5022611813
	0.9121356009	2.4644539306
	0.8917302878	2.5365443703
	0.9598617922	2.4231818075
	0.8944096166	2.5389360833
	0.909316616	2.5137193618
	0.9297788261	2.4957555915
	0.923080504	2.3781507435
	0.9205201415	2.4453235977
	0.9151459665	2.6697967265
	0.9107700743	2.5432613958
	0.8849647239	2.577007583
	0.8649111373	2.4454396479
	0.9424306375	2.4278927715
	0.9145201001	2.5921274031
	0.9057165911	2.3783370246
	0.9262046635	2.41881391
	0.9435220243	2.5196289617
	0.911008007	2.5253760781
	0.8876854323	2.4428173641
	0.8950923799	2.3967011429
	0.8914199408	2.351494084
	0.8794250305	2.4673597083
	0.91760288	2.3987204111
	0.885564728	2.3711083371
	0.9279839861	2.3681379823
	0.9202356568	2.3643508357
	0.9312115946	2.4363127109
	0.903125194	2.589472159
	0.9551134835	2.4274338546
	0.9510272485	2.3025576217
	0.9112304223	2.421990487
	0.9303788302	2.5334984007
	0.9114838723	2.3184125912
	0.9241822357	2.3955869158
	0.9333529886	2.4535405494
	0.9017234602	2.7606650834
