# Supplementary material for: Ciliary and rhabdomeric photoreceptor-cell circuits form a spectral depth gauge in marine zooplankton
Source: eLife. 2018 May 29;7:e36440. doi: 10.7554/eLife.36440 (PMC6019069; doi:10.7554/eLife.36440)
Supplement: Figure 2—figure supplement 2—source data 1. [file elife-36440-fig2-figsupp2-data1.zip › Figure-2-figure-supplement-2_source_data/Figure-2-figure-supplement-2_N_Source_data.csv]

Time_(frames)	405_488_treatment	cPRC	RGW	SN_early	SN_late
	0.0033374413	4.0752034471	0.9275740079	0.0568936283	0.3706980597
	0.002906459	4.323772818	0.9066255287	0.1940385394	0.4194895484
	3.56183705307526E-05	4.4309527994	1.0311751352	0.1904202249	0.386173672
	0.0051539782	4.6159208417	1.1091985561	0.1440618382	0.4714517222
	0	4.2891648214	0.9114115291	0.2071874305	0.3553179993
	0.0019429821	4.3364642899	0.9711746175	0.3580164936	0.333982406
	0.0032982611	4.4083150284	0.9487876353	0.2103434892	0.2892115986
	0.000808537	4.2331969489	0.932801818	0.2220420099	0.2982637439
	0.0040409041	4.4034268404	0.9725642401	0.2182133729	0.2406382464
	0.003627731	4.6295590992	1.016759218	0.0216305539	0.3253771415
	0.0203184995	4.2732554285	1.0564944002	0.2177758728	0.3249599628
	0.015016705	4.6616389157	1.0138585516	0.2269232565	0.2837105536
	0.0205161814	4.4617800944	0.823690929	0.3059528429	0.2410152102
	0.022056676	4.5032205416	1.001444107	0.29532487	0.3277382506
	0.0177201393	4.7196933993	1.0617499463	0.1784695856	0.3418072883
	0.026580209	4.9247840819	1.1042146502	0.2988938482	0.4223633679
	0.0192161109	4.671963044	1.162534955	0.3636749524	0.3293095272
	0.0257485201	4.9413769072	1.0595451768	0.3097065414	0.3666141293
	0.0260868946	5.0441863433	1.1422293129	0.3614124654	0.2613146139
	0.0313815654	4.8777256394	1.038072556	0.3539823377	0.3024653063
	0.0292640532	4.9230591838	0.9802810595	0.4923195531	0.3664134152
	0.030471516	4.6993864771	0.9099361919	0.4731705458	0.2852902696
	0.0381775505	4.658728071	0.8921823652	0.3728595816	0.2678280551
	0.0281634456	4.3969409805	0.8953735229	0.3337957351	0.2055024403
	0.0294581733	4.4927772476	0.8739625994	0.3920561413	0.1982054165
	0.030516039	4.7260879112	0.8927603856	0.2269210762	0.2072139624
	0.0350876568	4.8525139899	0.9165538022	0.2918790093	0.1540268985
	0.036088533	5.128103762	0.9897957222	0.2184550286	0.2892535078
	0.0416788363	5.0884458043	0.8220317565	0.1016889182	0.3400144225
	0.0396753029	5.0377111967	0.8544548601	0.1737111562	0.319617923
	0.0445194013	5.1332465595	0.9034233717	0.1517090843	0.3377400023
	0.0423733945	5.0156784214	0.8707578662	0.1832669189	0.3550954449
	0.0421187232	4.818263368	0.8906832203	0.2826086864	0.3120237085
	0.0471747508	4.7874690964	0.7317104678	0.1764698383	0.325499748
	0.0478425953	4.6288544386	0.8566754255	0.1636166685	0.2755662232
	0.0450803907	4.5102222076	0.7358673662	0.1503560914	0.2245267192
	0.0389771829	4.4987922288	0.8095588749	0.0959965355	0.2356000563
	0.0443430904	4.473836144	0.7120352152	0.1087926885	0.1184471401
	0.0465763622	4.002793442	0.6621021107	0.07561607	0.1061864378
	0.0467508922	4.2624342994	0.6986715895	0.0169944527	0.1159260314
	0.0457909772	4.1039029674	0.7740275743	0.0818347188	0.1464343799
	0.0449361363	4.1151420405	0.7099270048	0.1916349433	0.0609116932
	0.0505460296	4.1968323935	0.7139673471	0.2528503534	0.0642837795
	0.0434063272	4.2527691166	0.7501186984	0.0973779461	0.0408014355
	0.0499779166	4.48705861	0.9881882554	0.0475108677	0.055902043
	0.0502771109	4.1813936371	0.9976393001	0.1065587148	0.0238362965
	0.0530802767	4.2136251955	1.0436966733	0.0783816567	0.0257745486
	0.0487401782	4.0595201335	1.0495180472	0.0174546213	0.0305069894
	0.0560063258	3.7640977498	1.1358928872	0.0417465906	-0.0124180012
	0.055783711	4.0790999776	1.1929198484	0.071477325	0.0348050013
	0.0549021563	4.3161736368	1.134481068	0.0950689248	0.0517521086
	0.0568273293	4.5634055676	1.2569266277	0.0981453084	0.0949503946
	0.0538140151	4.7621128191	1.163546974	-0.0062462429	0.1310098127
	0.0536092095	4.8544592314	1.1789105447	-0.0420813586	0.1370578635
	0.0599688695	4.5778037117	1.1111918681	0.1149614478	0.0783177835
	0.0636286571	4.6248446787	1.1520729479	0.0269139473	0.1544508617
	0.0725047551	4.395165584	1.2419839526	-0.0455248513	0.1497859142
	0.0635752296	4.3978679333	1.1619211412	0.0391217148	0.0762378436
	0.0657639784	4.3958357419	1.1517518249	-0.0202009018	0.155470087
	0.0663748335	4.6362375047	1.2324221914	0.0810902494	0.2093274522
	0.0697621405	4.7889185751	1.1943821016	0.0902832834	0.2110780726
	0.0661735897	4.5530112387	1.2906572517	0.0348761993	0.2046457084
	0.0760772776	4.6530483809	1.2529176668	0.2052989376	0.2675344169
	0.0792241607	4.5871615775	1.1230388712	0.156967467	0.2658676008
	0.0859684991	4.6451603372	1.189692901	0.219919899	0.2744659368
	0.0834627467	4.4735469378	1.2357964525	0.1244039569	0.2426723766
	0.0881394388	4.3356399965	1.1175454752	0.1121165446	0.2019861641
	0.088289036	4.6700316946	1.2139640795	0.1564194352	0.249525607
	0.0877262657	4.5711883813	1.1234377669	0.1849151696	0.2277081992
	0.0920556786	4.5003929201	1.1934426137	0.0297008843	0.167459032
	0.0955320316	4.4467072325	1.2142345171	0.2013422736	0.2039926855
	0.0940912685	4.5366341201	1.146796886	0.1105145203	0.262760912
	0.0952916076	4.088267292	1.3748574106	0.1105520716	0.1730893428
	0.0949514522	4.2484861502	1.2381910106	0.0993029459	0.1400037859
	0.101052879	4.2701669361	1.1973700109	0.1780976666	0.1786453545
	0.1105451748	4.133894335	1.1727769083	0.1772912209	0.1606411265
	0.1117793513	4.2666679905	1.3338454881	0.1168780236	0.1529936233
	0.1164186441	4.3222371897	1.6329674098	0.1257959578	0.1399632648
	0.1211309545	4.310596023	1.5794419143	0.1393573971	0.1665953244
	0.1170294991	4.4505915491	1.614565656	0.2093883657	0.2167437927
	0.1139663193	4.0795264157	1.4175467772	0.1629414514	0.1670245024
	0.1130384607	4.1149540642	1.3489199196	0.0545589315	0.074342733
	0.1192912657	4.1648042293	1.3211805715	0.1310167765	0.139074317
	0.1205592797	4.1244105433	1.4263641712	0.1289468039	0.0738743922
	0.128356141	4.1333842451	1.2285443806	0.0102855705	0.1241748946
	0.1303810453	4.5990176144	1.2615332382	0.0605288028	0.1467109667
	0.134956225	4.6037206305	1.2772505829	0.0483273064	0.0522800634
	0.1310951937	4.5038185742	1.3099998643	0.0191173452	0.0974261901
	0.1277399432	4.6406042696	1.2996220901	-0.0496416011	0.1339830025
	0.1350737656	5.1059407343	1.4254061591	-0.045576278	0.1318908678
	0.1323062183	4.9486129068	1.265120588	0.0116526006	0.1733148727
	0.1377665145	5.2457196767	1.2344910034	0.0789451353	0.1433621295
	0.1327995327	5.3093640537	1.2637344903	0.1191263886	0.1913259553
	0.1395314047	5.1139169665	1.1720906414	0.0030649745	0.1868304812
	0.1402882951	5.3788597265	1.3371402171	0.1253808197	0.1494513625
	0.1461083368	5.2020001935	1.3583441628	0.0442978085	0.2459152904
	0.143679164	4.9086077636	1.3266368271	0.2910988245	0.2015802517
	0.1486229938	4.63854117	1.1187641382	0.1717110661	0.1580605232
	0.1409258639	4.6966445781	1.2081402863	0.1699792755	0.178572948
	0.1467245346	4.620896604	1.2620958627	0.2168453765	0.1962513782
	0.1533424279	4.6992748663	1.2146512496	0.2927122885	0.2093676811
	0.1491323365	4.5683799258	1.3304432337	0.2370022908	0.1577736973
	0.1458144853	5.0775657375	1.4310536925	0.187820053	0.2060435637
	0.1508901031	4.8426864754	1.4483096465	0.1886614075	0.1323421892
	0.1509827108	4.7556894323	1.5343398716	0.2124175817	0.1072559982
	0.1435384714	4.7016710346	1.4693428098	0.2272019777	0.0570876771
	0.1441564501	4.5944626114	1.4869071976	0.1926196804	0.0751408874
	0.1429685775	4.2110902462	1.524423555	0.2539939335	0.0228926239
	0.1419552348	4.3969396006	1.4219546304	0.2210363161	0.0792704368
	0.1541723359	4.3836366329	1.5135712762	0.2755061871	0.0633753203
	0.1617465824	4.3276726332	1.2551463416	0.2360855752	0.025042392
	0.159089452	4.3749261631	1.3674066823	0.2828008464	0.0800257773
	0.1565427385	4.367925338	1.3818365774	0.2420012643	0.0583377484
	0.1534884632	4.1731166402	1.2244359772	0.2874687359	0.0451390283
	0.1601295084	4.2938711098	1.4870603926	0.318497549	0.0426213427
	0.1590538336	4.1746183124	1.1328880637	0.2003766991	0.0823846256
	0.1579407595	4.1336130851	1.2339853208	0.2321233208	0.0558205778
	0.158608604	4.0097693385	1.225926107	0.2419607537	-0.0456518058
	0.1591232894	4.0245366722	1.1172523695	0.1978721594	-0.0480453486
	0.1600653953	4.0783335511	0.8586676723	0.1455768329	-0.0697623784
	0.1574830635	4.081061508	0.9455169237	0.145520508	-0.0761232384
	0.155481311	3.986608739	1.012927764	0.3263010676	0.0091655922
	0.1594723495	4.4448408826	0.9773613349	0.3417597464	0.0341110506
	0.1717428781	4.2171624754	0.9099275495	0.5323981562	0.0583521072
	0.1742254785	4.622370166	0.8997319416	0.495073488	0.0669548772
	0.1778834852	4.745223485	0.7700678991	0.5908054785	0.0976909691
	0.180380333	5.0133796708	0.810687993	0.3913622325	-0.0098785277
	0.1725674434	4.9467186106	0.7645941356	0.2921168317	0.0558822302
	0.1729788356	5.2627844145	0.7594461455	0.4091917135	0.0919807844
	0.1742058884	5.2226572285	0.6643515538	0.3416288001	0.0954672463
	0.1730144539	4.9884308505	0.5509549107	0.1606794799	0.0842015261
	0.1742308213	4.9413327332	0.6139044396	0.3374191707	0.0745980139
	0.1816323187	5.0194605658	0.5987105301	0.277029642	0.0449724692
	0.1813758664	4.7585974349	0.5190175402	0.4039381831	0.0648688386
	0.1787739444	4.5195477635	0.4630391052	0.3798246305	0.0900533377
	0.1822413928	4.3090202732	0.3935189174	0.429678648	0.0913855378
	0.1785317395	4.3168972555	0.4326222213	0.4751799471	0.0969758148
	0.1834007708	4.3631196052	0.3642699606	0.3699424029	0.094027672
	0.1768487715	4.5481815336	0.5028886418	0.4298980537	0.0819402411
	0.1755647293	4.3860451354	0.4230164177	0.5940394727	0.1352138078
	0.172576348	4.5163434386	0.376647014	0.8644079592	0.1200472909
	0.1837694209	4.3925304395	0.3465898281	0.7129732386	0.079229818
	0.1781132237	4.4569518394	0.4211117983	0.8520680349	0.1493243486
	0.1813634	4.6755746948	0.308935414	0.8806861057	0.1700474325
	0.1776359375	4.5264045385	0.3414831185	0.7993363861	0.1420605069
	0.1825815483	4.6043617288	0.2982197612	0.7991618059	0.2246581753
	0.1880097879	4.5082325547	0.3380786095	0.8667963925	0.126466341
	0.1826171666	4.4380524373	0.3861558784	0.8791295942	0.1932105182
	0.1851567564	4.33634582	0.2970207889	0.763186227	0.1639198676
	0.1820241208	4.3289156577	0.3024884166	0.7825756916	0.0769712581
	0.1862217457	4.257835169	0.3881124055	0.6623361652	0.0510568577
	0.1992598503	4.0279088058	0.3506173704	0.6595969849	0.0879142826
	0.1927897733	4.0754400394	0.3088921148	0.6697755956	0.052502502
	0.1929749888	3.9551346568	0.2328846462	0.6859162716	0.0668049112
	0.1957158224	4.0135428742	0.3439114988	0.7594818871	0.1969358935
	0.1998190587	3.7751577877	0.2590434373	0.6553963549	0.1109318849
	0.1961948895	3.5948803662	0.2703810366	0.5922930933	-0.0006072376
	0.1885832437	3.7545015729	0.2933475269	0.738429202	0.0577039447
	0.1999793413	3.7598215896	0.3314579259	0.8012750797	0.0644343639
	0.1972580978	3.8712628837	0.3553016412	0.6171077768	0.0379527499
	0.1959936457	4.1746514571	0.3399521231	0.725922751	0.0808871055
	0.1960363877	4.3295473864	0.3711577226	0.7493746306	0.0515231488
	0.1973792003	4.5328650504	0.3752216989	0.7219339564	0.0106704173
	0.1930854057	4.6551421154	0.4983110969	0.6162330133	-0.0437135998
	0.1911014625	4.8446398349	0.4524004128	0.4698493292	0.0035789474
	0.1901682612	5.1125435075	0.5607844165	0.4073137641	-0.0218865984
	0.1927684022	5.4988012569	0.5560156875	0.4281594142	-0.0344718289
	0.1939865505	5.3022041667	0.4502583333	0.6330375	-0.0001625
	0.2053185351	5.380849427	0.464856535	0.7551701566	0.0261254405
	0.204556302	4.9416802889	0.4030145605	0.7096992938	0.090752562
	0.207811821	5.0172897084	0.3877398449	0.6640838963	0.059377313
	0.2043105352	4.8228714682	0.4990442866	0.6828772526	0.0019268842
	0.2073772769	4.9862497228	0.5070084093	0.4855955774	-0.0467342583
	0.206152005	5.0278781226	0.58187861	0.3692429309	0.0119682837
	0.2088679057	4.8312596815	0.5554507353	0.3571992606	-0.0248987519
	0.2125918064	4.9311897409	0.608944819	0.3378709333	-0.0636455493
	0.2138295447	4.6769887866	0.7411702549	0.1676605334	-0.0607457485
	0.213145672	4.7335937841	0.7655395664	0.2597510828	-0.0451788769
	0.2232523846	4.7515564183	0.8532028523	0.189576272	-0.0162953725
	0.2201161871	4.6923092017	0.786370848	0.3143906241	-0.0701595097
	0.2215480456	4.2185263047	0.8120997451	0.2310410832	-0.0987653435
	0.2232434801	4.2426992666	0.7873083977	0.2493524055	-0.0205387744
	0.2163833819	3.9745958648	0.7572103174	0.1480746018	-0.0163616581
	0.2216620244	4.230236794	0.8489928987	0.3199053157	-0.020281618
	0.2219380668	4.579403027	0.9154554836	0.3082563429	0.0465661021
	0.2191153109	4.6047817937	1.0883520714	0.3246003793	-0.0058649484
	0.2135980253	4.7563012051	0.9531487153	0.3298261055	-0.0017972468
	0.2147182231	4.8610608257	1.0160743877	0.2322031118	0.0691696888
	0.2240217415	5.028271622	1.0328766233	0.4035061359	0.1598227846
	0.2186041873	4.946119721	1.0608531719	0.1875029544	0.0749936504
	0.2165436646	4.9450784436	0.8388176257	0.1863850288	0.0416545268
	0.2210351411	5.3872412873	0.9530365497	0.2339726989	0.135908751
	0.2221642434	5.1568574012	0.9206461923	0.2309079277	0.129086206
	0.2210707595	5.1312089645	0.9459852333	0.3734999278	0.1824267871
	0.2279130484	5.299709645	0.8798450244	0.3709004266	0.1589787524
	0.2318934013	5.2270450683	0.9919230716	0.4117687009	0.2170092536
	0.2300483697	4.8107207738	0.8669881397	0.3524994847	0.0758601241
	0.236294051	4.5230108516	0.7842126178	0.3959189246	0.0565935582
	0.2371328636	4.5703119336	0.806519556	0.2767921128	0.1224616918
	0.2301676913	4.510189314	0.8623899903	0.276856195	0.0765553317
	0.2315389986	4.6121953432	0.9211846485	0.2164206576	0.0802346882
	0.2370260085	4.6192819714	0.9437823595	0.3383061948	0.0520796592
	0.2451113786	4.8105843533	0.9995536064	0.2530025999	0.2062921384
	0.2464702195	4.8137594771	0.9233198106	0.3387959604	0.2084155504
	0.2344134011	4.7517047182	0.966158726	0.2600645276	0.1760123259
	0.2495725796	4.5356079486	0.9428982272	0.2222832477	0.1245942037
	0.2463562407	4.2517455485	0.8947838902	0.5641564591	0.1413954724
	0.2401515205	4.0787193571	0.9773166768	0.6948072748	0.1435028651
	0.2465699509	4.0188703628	1.1212583345	0.6191589967	0.1753723706
	0.2597612144	3.9586892771	0.9268973823	0.5618877664	0.0491888697
	0.5606278094	4.0194256829	0.9566735099	0.3872112933	0.0755017641
	0.5581950747	3.8645007495	0.8525996575	0.2852190979	-0.0283101971
	0.5590748484	3.8852779094	0.7982854969	0.3814777553	0.0406408508
	0.5512673016	3.7036063613	0.8492492911	0.3481687993	0.0748838305
	0.5563981279	3.6187796731	0.9467230534	0.2821996172	-0.0383365132
	0.5580775341	3.7214036694	0.997954096	0.3335755974	0.0220394925
	0.5636393426	3.5082624145	1.0073337514	0.2774622513	-0.0299979098
	0.5688734622	3.3919064836	0.9249833251	0.4011966075	-0.0129422631
	0.5734094617	3.4573000084	1.029864262	0.1978490607	-0.0591571363
	0.5816853901	3.5110412348	0.9894103511	0.2909998698	-0.0612252025
	0.574974889	3.5677726605	0.9711570562	0.1386965363	-0.0184928452
	0.5678458722	3.6294893803	0.917222172	0.1854595735	0.0325564769
	0.5712563312	3.7576383067	0.9781330016	0.3077344502	0.0424351925
	0.5825990013	3.6602480119	1.1374313748	0.2201193433	0.0031905209
	0.5792081324	3.5116356379	1.0572281375	0.2822663885	-0.0118557552
	0.5881679335	3.4177276456	0.9708465102	0.3481025458	-0.0976411975
	0.5886113822	3.7140147502	1.0991453698	0.3852069507	0.0096857027
	0.5968890915	3.7804987383	0.9369872436	0.3132475181	-0.0826786411
	0.2891748648	4.1191618454	0.925007593	0.4007009314	-0.0346071716
	0.2869398121	4.2034564431	1.0797320376	0.3935648173	0.0208760033
	0.2831268655	4.3588481604	1.1902038108	0.4655744347	-0.0760876584
	0.2872425682	4.6270142595	1.2144861613	0.3305861758	-0.0384051813
	0.2801135514	4.7018743297	1.1837181051	0.3629625689	-0.0365596377
	0.2779176788	4.7539657068	1.0381676244	0.3004950546	-0.0949780526
	0.2818089858	4.4957610774	1.0830399032	0.368541605	-0.160807726
	0.2821491412	4.5641018432	1.2937173038	0.2526387609	-0.1491339954
	0.2801936927	4.7201255984	1.0785507627	0.1794036064	-0.132960836
	0.2839817064	4.6184101438	1.0751650774	0.1659948886	-0.1207551948
	0.2860529147	4.3784026395	1.1162662725	0.2976906382	-0.0989415195
	0.2831767312	4.3336994828	0.9908144239	0.3523094282	-0.1190960884
	0.2851767027	4.4196071439	1.0776599011	0.1882004497	-0.1056115222
	0.2920457055	4.362694004	0.8990135348	0.2795784619	-0.1329795779
	0.2862221019	4.2167664652	0.7307575901	0.2543255467	-0.1313642308
	0.2799746397	4.1615567051	0.8660342768	0.2160743983	-0.1415787076
	0.2930305534	4.0653820642	0.9124273699	0.1738393708	-0.1070025138
	0.2882434444	4.0663618712	0.7426301201	0.2227990691	-0.1043026131
	0.2892977482	4.0618556294	0.7303380551	0.2334863364	-0.1136264882
	0.2842452823	4.0219210379	0.8200899394	0.2070446426	-0.1538247453
	0.2965300583	3.9384626586	0.7608495572	0.1505092896	-0.1383031173
	0.2961542845	4.2012852485	0.7400392437	0.1437068254	-0.130266329
	0.2975416201	4.1956223057	0.6641006243	0.0550732612	-0.1526433102
	0.3010803052	4.3655163832	0.6058004153	0.1787450322	-0.187731865
	0.2925960093	4.5076793167	0.7523589486	0.2422164248	-0.1381640313
	0.2948577758	4.5233560707	0.9314092079	0.1470277495	-0.1949477347
	0.2937892247	4.1244777668	0.8182256807	0.1910594314	-0.1255471485
	0.2940991046	4.088044449	0.7966758083	0.2147802445	-0.1604124021
	0.2926440941	4.0600325869	0.7572207324	0.3878865161	-0.1013393296
	0.3017285595	4.0306214398	0.7804921929	0.522182465	-0.098242202
	0.3111318093	3.9177850816	0.8058233322	0.4421169024	-0.067781919
	0.3036572943	3.8935803159	0.7326528169	0.5598284078	-0.0707485133
	0.2948132529	3.8749009014	0.7867543333	0.4674927079	-0.1016094361
	0.2987401782	3.8569242003	0.6957239817	0.387527679	-0.1328321454
	0.2946458465	3.848465385	0.6918554479	0.4112508226	-0.0523845739
	0.2992281499	3.6120347976	0.611499845	0.4035691537	-0.0860681843
	0.3010464677	3.6388769968	0.5332451872	0.3778699711	-0.0947326012
	0.3056590467	3.5910630043	0.5922270727	0.4147086056	-0.1200043702
	0.301936927	4.0407685461	0.7308981113	0.3720615927	-0.1051678674
	0.3050481917	4.0716154507	0.7398317275	0.4340945777	-0.1017378036
	0.3135289257	4.3052180447	0.7883373772	0.5637635479	-0.1023028582
	0.3178547768	4.3938502338	0.7696623042	0.4252816747	-0.1199078869
	0.3173080348	4.8909196589	0.7571446162	0.415481127	-0.0134512281
	0.3124870883	4.7964862379	0.7938930413	0.3946876184	-0.0898923302
	0.3101683324	5.2330731425	0.86073572	0.3759131704	0.0521421795
	0.3136838656	5.0882401219	0.8979410429	0.4280481532	0.0582021568
	0.3136446854	4.8804861781	0.7614376095	0.4449089159	0.0333316913
	0.3106669896	4.9014569252	0.7401376054	0.3721076893	-0.0148569669
	0.3161094766	4.9096915896	0.8956319742	0.4394885647	0.0309707989
	0.3313772912	4.7563190921	0.6330884653	0.4121819284	-0.0244523009
	0.3356817712	4.7059985863	0.6603006023	0.4233999399	-0.0290649423
	0.3346684286	4.4557422105	0.6416494602	0.3727746703	-0.0292145356
	0.3373950149	4.6576473307	0.7147526616	0.3116776687	0.0776009688
	0.339972004	4.8561760175	0.7071886074	0.2835004769	0.0557434857
	0.3357797217	4.898200825	0.6649692336	0.3424751577	0.0786156592
	0.3360717924	5.050931429	0.6794494444	0.2848853481	0.1836765659
	0.3275536591	5.3091015499	0.7625509842	0.2388471159	0.2131261339
	0.3403905198	5.4264502047	0.7530097991	0.2803894794	0.2566388989
	0.3521428012	5.3183299864	0.5753265537	0.1305078006	0.1983234953
	0.3454038055	5.3400846003	0.7161442057	0.1838888031	0.2498872964
	0.3425258411	5.6453484521	0.647801118	0.3221919736	0.3357328976
	0.3465614025	5.8340730668	0.7232440993	0.2288564366	0.4467256865
	0.3412560462	5.5159241322	0.6089070462	0.3910171993	0.2906730902
	0.3325135172	5.4621042975	0.6879216567	0.3676139916	0.3507229759
	0.3383923292	5.4017226331	0.7299802393	0.4183711274	0.3008399166
	0.3409265763	5.4618018603	0.7545115905	0.4602581386	0.2212632177
	0.3516940097	5.6353873018	0.7401913147	0.4152331803	0.2385190218
	0.3479754518	5.4273337606	0.6970175384	0.4432034889	0.190675118
	0.3408998625	5.4240530738	0.7187288474	0.5889485664	0.1294481367
	0.3380806685	5.1099851239	0.6449581126	0.7205119643	0.1934596907
	0.3506486105	4.8702011501	0.6331534507	0.8881503302	0.1951940868
	0.3510421935	4.6060422204	0.5339338099	0.9633276416	0.1518844412
	0.3550884404	4.5732851692	0.5898168112	1.0168461325	0.103605725
	0.3562638466	4.3434545783	0.5361586492	0.9464214839	0.1262743757
	0.3472256851	4.2552128627	0.5154180264	1.0832213114	0.0595118236
	0.3476851621	4.121743629	0.5863324886	0.9757693329	0.0468630311
	0.3561516488	4.2758534945	0.5987864738	1.0353300755	0.0146288838
	0.3473307593	4.3307146268	0.5860062575	1.0004979896	0.0454319096
	0.3590723552	4.1985097833	0.6123838788	0.9896439603	-0.0064030014
	0.3588265884	4.3537704655	0.4886142683	0.8095069279	-0.0128706923
	0.3591257827	4.4503110489	0.5989323074	0.927154313	0.0074307869
	0.3600785741	4.7929138284	0.6506042182	0.8020043306	-0.039516673
	0.3631916197	4.7748816438	0.4805046023	0.578415479	-0.049294377
	0.3628888636	4.7693830479	0.5839405153	0.4756872999	-0.069998311
	0.3611934291	4.7700732971	0.5414190446	0.579518168	-0.0274994157
	0.3515960592	4.6734753028	0.5259672368	0.4623964262	-0.0526322836
	0.3595229275	4.5996638475	0.5333044252	0.3932332039	-0.0953660072
	0.3584704047	4.6609987271	0.5184387622	0.4709557632	-0.0577097353
	0.366180001	4.4869336093	0.5708958669	0.2804061944	-0.0899653254
	0.3640108422	4.6092577074	0.4638390321	0.2292046198	-0.1397059447
	0.3664720716	4.7535976206	0.4619470778	0.216143279	-0.1178459209
	0.3654444816	4.8485842832	0.5044440158	0.1490375636	-0.1490467487
	0.3643260648	4.9040830116	0.4799326676	0.3498832353	-0.0833553955
	0.3664898808	4.9505977585	0.504963905	0.4454488105	-0.124190147
	0.360824779	4.4580552955	0.4641038958	0.2760632703	-0.1029620238
	0.3611186305	4.8983678743	0.527597016	0.2876538535	-0.0954526114
	0.6179448913	4.8861426772	0.5160223986	0.3301119931	-0.0826938235
	0.6850588059	4.8830786029	0.4059613878	0.2271345928	-0.0878946994
	0.6916072434	4.7248909177	0.6594695998	0.3550311034	-0.0874827944
	0.6836429757	4.9363727763	0.5743960213	0.3352357118	-0.156355286
	0.6801149761	4.7520196945	0.4813617024	0.3373721964	-0.1050753846
	0.6888218868	4.715623612	0.4916043027	0.2798353141	-0.0940682126
	0.6872992014	4.9104037013	0.5013014471	0.2195086591	-0.1277972885
	0.6882982967	5.04254758	0.3620531508	0.2574755263	-0.1122882988
	0.6960328259	4.6450730524	0.3333300362	0.2308200344	-0.1719915816
	0.6948681052	5.0096482292	0.4133464297	0.2089761142	-0.0890662156
	0.6920471302	4.9325180474	0.5691535667	0.2638301851	-0.1006266645
	0.6923926284	5.194717183	0.4508707085	0.1887980383	-0.1086956692
	0.6955110168	4.8644063932	0.4341481788	0.1751867922	-0.1157978005
	0.7021787757	5.1519016646	0.3438859383	0.301849477	-0.0568605987
	0.7044423232	4.8099738077	0.3919946571	0.1803668932	-0.0385276911
	0.7005456734	4.8780414952	0.3742154392	0.2097431405	-0.0344652235
	0.7061431004	4.5833907659	0.3226098885	0.1422278741	-0.0221577118
	0.7059454184	4.4366387878	0.2320941277	0.1575033188	-0.0074392729
	0.4669336857	4.6198002331	0.3279113097	0.1600496059	-0.013618042
	0.3894726344	4.6359625731	0.3655432856	0.236768835	-0.0685989239
	0.3812501336	4.5529694545	0.2084133274	0.3501321879	-0.1077716958
	0.3811183456	4.4016026574	0.2883319499	0.5316622568	-0.0294547289
	0.3786820491	4.5020402469	0.3209545683	0.5109191319	-0.0401493477
	0.3832144867	4.3085573774	0.2502428745	0.6165995724	-0.0444268912
	0.3857184582	4.2871068811	0.2341062481	0.7861358198	-0.0341120729
	0.3819322254	4.3567639268	0.2903744344	0.7333109663	-0.0572312205
	0.388170783	4.4517470524	0.2996518818	0.747490925	-0.0389430363
	0.388234896	4.4901825826	0.3175945121	0.8408012434	-0.0602048605
	0.3815048049	4.0764379601	0.2862560789	0.8241837065	-0.0615162792
	0.3962686195	4.2579289848	0.2143585292	1.1392645914	0.0285453806
	0.3910060053	4.335858469	0.2813381715	1.181247129	0.160573224
	0.3923844362	4.2918056121	0.2623683733	1.0487991611	0.0822319433
	0.3927530863	4.0118627566	0.239658061	1.1532498029	0.0237095645
	0.387841313	3.886843857	0.3309043331	1.0981386316	0.0298747179
	0.3963576654	3.6682135229	0.2775258074	1.0327977513	0.0485199892
	0.4019461878	3.7093473423	0.2700453577	1.0401181085	0.0295297997
	0.4012783433	3.789380118	0.4078973794	1.0358440788	0.0566756749
	0.3978376087	3.861618278	0.4122342142	0.8119853748	0.0423320481
	0.3909472349	3.5647062693	0.3909066256	0.5923407305	-0.0127533369
	0.4036558696	3.74376139	0.4782557728	0.5025068581	-0.0144434513
	0.3987636864	3.7567391342	0.486034647	0.558744137	0.0015078273
	0.393285581	3.6724811736	0.5620051571	0.4322115512	-0.0452154215
	0.3974351211	3.7118520504	0.5505072698	0.4345962886	-0.0590660242
	0.4004502162	4.0416443564	0.6072070007	0.4635174732	-0.0486861785
	0.4084625687	3.8029408066	0.6180085709	0.449306879	-0.0411654881
	0.4114972538	4.2157807243	0.6268719047	0.3263605898	-0.0449948653
	0.4014902726	4.3625647537	0.6140207112	0.3019297923	-0.0392629142
	0.4038197141	4.6466993612	0.7122966079	0.2556059251	-0.0079341789
	0.4078499327	4.8943791627	0.7091676999	0.1596890362	0.0230777378
	0.3984146263	4.8575863846	0.6264867717	0.2929253089	-0.0690562064
	0.408738611	4.5192299218	0.5968382458	0.2386873477	-0.095592799
	0.4129665116	4.8968085695	0.7994253092	0.3735478102	-0.0206930298
	0.4142594585	4.6592506014	0.7544798044	0.3936005818	-0.1245272977
	0.4144820733	4.7966676911	0.6316152595	0.4536613645	-0.0107649301
	0.4171605747	4.890134571	0.6565436236	0.3992137248	-0.0267646384
	0.4111802503	4.8832666745	0.6406265566	0.2382451092	-0.046785734
	0.4137946387	5.1540568377	0.6974632844	0.3286667938	0.0141560175
	0.4137465539	4.9949907969	0.6181844666	0.2861696432	0.0305716507
	0.4185959951	4.9154074867	0.573936284	0.4076542386	0.0754079653
	0.4222379735	5.2552599025	0.4518615177	0.408317939	0.1303006803
	0.4110110631	5.193273006	0.5492004144	0.4721358856	0.0836592462
	0.4144161793	5.1325291388	0.4429597338	0.3285888559	0.0785627477
	0.4184535216	5.1220796111	0.3511138097	0.1963217202	0.0410273997
	0.4273456478	4.9378230361	0.43804994	0.3110667958	-0.024007267
	0.432127414	5.0814391766	0.444094436	0.4150754581	-0.0509780181
	0.4302164885	4.7666435471	0.3527095671	0.3376247072	-0.0310765444
	0.4263394288	4.6337247884	0.3135285863	0.3075742819	-0.0920005935
	0.4259440649	4.4853618016	0.3627467466	0.3955606625	-0.1016071423
	0.4244302842	4.3591650541	0.2561382326	0.5222162244	-0.0392592769
	0.4164945112	4.2111794363	0.2714503184	0.6763408493	-0.051167763
	0.4280508915	4.2338044873	0.3705975035	0.5722584291	-0.0571883322
	0.4275486725	4.4315872778	0.3117517542	0.483819322	-0.1035633264
	0.4310962622	4.6674353649	0.4310745989	0.4368847499	-0.0728604406
	0.4261738034	4.5946825858	0.4773176832	0.4404723436	-0.1021624176
	0.4251034714	4.9643394302	0.4901304324	0.4215439898	-0.1496912421
	0.4203644472	5.0381962666	0.4125010408	0.3613440307	-0.1227913379
	0.4313776473	4.7024670478	0.4077579248	0.5989161014	-0.1058702514
	0.6854808836	4.8982288718	0.5437868177	0.6664009994	-0.1197414844
	0.7556704446	4.6286230141	0.4815310097	0.6164202139	-0.1071029449
	0.7619535252	4.5477639482	0.4901686905	0.6490718351	-0.1033844232
	0.772537524	4.4701819616	0.5307380087	0.5175459106	-0.0786085527
	0.7730717995	4.5993204418	0.4874531331	0.4875399848	-0.034412548
	0.7675224574	4.4901561804	0.537990525	0.4376095067	-0.0174726344
	0.7618965358	4.340950783	0.517912006	0.2334451902	-0.0396271439
	0.7613391083	4.5816026536	0.5661568405	0.4673900906	0.0020852567
	0.7628030233	4.3461140329	0.5738081606	0.2338519173	-0.0155158097
	0.7730717995	4.2842765863	0.4818439693	0.6969015839	0.0193926224
	0.7751715025	4.2126112074	0.5151816516	1.0171452199	0.0173261428
	0.7727138349	4.1283523697	0.4926950202	0.9872452252	0.0978572009
	0.7670202384	4.0985831028	0.5022554096	1.078807432	0.0780719891
	0.7631663307	3.8829402389	0.4396925848	0.978335868	0.0317510507
	0.7690718565	4.0984115517	0.4915327096	1.0125403197	0.0969932177
	0.7705197433	3.9429369579	0.4120112047	0.9621065108	0.0551925244
	0.7610274475	3.8998609132	0.4392218785	1.1310919331	0.0920286832
	0.7693995455	3.8909605295	0.4876244204	0.8839999602	0.1545612566
	0.5427028644	4.2632322105	0.4225909674	0.9749563786	0.1013709689
	0.4484584369	4.0358264631	0.3528598351	0.8733733588	0.0573406227
	0.4506044437	3.796296574	0.3650568843	1.0206185012	0.0654212218
	0.4490995676	3.9132405624	0.3838155173	0.8625287852	0.0983278728
	0.444631243	3.9253866532	0.3736465783	0.921200781	0.1066588425
	0.4447541264	3.7057553222	0.487623721	0.8115327057	0.0916736806
	0.4444905504	3.7607199109	0.4909253681	0.7450120165	0.0509878525
	0.4536017296	3.6444514444	0.3291494989	0.9078638158	0.110927374
	0.4589729799	3.6667116873	0.3721201627	0.9524012587	0.1630547692
	0.4494094474	3.9764415094	0.3319226207	1.335119432	0.2289210973
	0.4613683153	3.9894119757	0.3982030511	1.3425288266	0.2430682339
	0.4637387179	3.9296490111	0.3075867181	1.2446623547	0.2665499309
	0.4622000043	4.10304452	0.3933144373	1.1987127829	0.514185941
	0.4603941529	4.0306923133	0.3508750115	1.321834078	0.7032755401
	0.4672435655	4.5086250087	0.4089658424	1.234818053	1.129602314
	0.4755996353	4.5641301333	0.5380112457	1.0863152087	1.3490903773
	0.4789424193	4.6760697835	0.4403760829	1.3384244241	1.4271076873
	0.4791080448	4.5669431116	0.4005129615	1.361529826	1.2604385724
	0.4826235779	4.6091620866	0.3185559136	1.4858332185	1.1716318624
	0.4857633373	4.6075181186	0.3942531559	1.7584019032	1.0134963705
	0.4922512235	4.4966478139	0.4393062863	1.5749068165	0.9224240216
	0.4957453856	4.2469857973	0.4048987297	1.6975198302	0.8134258028
	0.4901568633	4.2284047138	0.4367088391	1.6166556427	0.7749465887
	0.4948887638	3.9188883183	0.3668682408	1.5824589466	0.6251443232
	0.5010543038	3.8988763117	0.3367397235	1.619586856	0.5290089372
	0.4932307287	3.6314968597	0.4122574436	2.0618159824	0.4180890683
	0.4949635624	3.7003814296	0.424200383	1.9728296109	0.4616698275
	0.5015013143	3.7772726047	0.4609095925	1.9166282186	0.3587307157
	0.5047140913	3.8021666346	0.5042332115	1.9819395805	0.333353858
	0.5013196606	3.4794377299	0.4933259891	1.6342660175	0.3035817368
	0.5041637875	3.4279177719	0.4995697946	1.5197456882	0.2435114003
	0.504306261	3.4794657667	0.5004218586	1.3210691924	0.1211535641
	0.5026054838	3.3096874518	0.4309385973	1.1615748967	0.127174278
	0.5099713628	2.9340563338	0.4203485071	1.1787574018	0.1016691159
	0.515125341	3.0019839604	0.4545576252	1.2587574493	0.0916736442
	0.5084629248	3.1686980601	0.5109122739	1.0773094608	0.0382102846
	0.5201279412	3.1259906052	0.5221130101	1.2436657341	0.0447671885
	0.5246318841	3.0356375514	0.5086287698	1.263990492	0.0307469413
	0.5199979341	2.7961594275	0.3624852398	1.348497506	0.0434237377
	0.5233282518	2.776566694	0.4295888233	1.1066033321	-0.0216965873
	0.5268669369	2.8135678799	0.3749501097	0.9473490889	-0.0620763482
	0.5268063857	3.2127226737	0.4112914543	0.8821298539	-0.0079288896
	0.5220887325	3.313823723	0.4947510787	0.7809293071	-0.0388661099
	0.5186177223	3.3424149422	0.4664299552	0.8210085059	-0.0698043997
	0.5274368308	3.4351242065	0.4055424085	0.6454565886	-0.0709770511
	0.5310307244	3.2868346797	0.267539184	0.6768075822	-0.1079919903
	0.5296611981	3.2992339283	0.3696674462	0.8477900887	-0.0957875841
	0.5280334385	3.2946078982	0.3621745537	0.6404647096	-0.1434033396
	0.5337590916	3.4867926747	0.4531972164	0.4950576027	-0.0669820296
	0.5319425547	3.4890562113	0.4441859983	0.6570965289	-0.1266712872
	0.5354046603	3.5305882675	0.361178266	0.5386343573	-0.1267872186
	0.5346210562	3.4129656195	0.4136144057	0.6212699368	-0.0819638159
	0.5398355856	3.1339348187	0.4633115109	0.4900405441	-0.1145054709
	0.538734978	3.1922466145	0.4592231846	0.4443372927	-0.107954155
	0.5357555013	3.2562755968	0.4062308928	0.4673850563	-0.1298996007
	0.5436057901	3.0193351999	0.3952038415	0.272622104	-0.1321141771
	0.542077762	2.8259817962	0.4404615845	0.3925743512	-0.1633689552
	0.5382185116	2.855148824	0.3657307177	0.4046598624	-0.150985287
	0.5350342293	2.7427160115	0.4099599471	0.4550440219	-0.1361987674
	0.5360262009	3.0812689119	0.4053878831	0.3908852587	-0.1049636851
	0.5407830343	3.2355056745	0.4123778163	0.247091039	-0.1501627409
	0.5424107938	3.4764949686	0.3907318466	0.341882891	-0.1165403411
	0.5438568996	3.8951217953	0.4172606276	0.2793745285	-0.1079274039
	0.5475273727	4.4693259046	0.5800557911	0.1325709008	-0.079921204
	0.5472958533	4.4706200536	0.5432819786	0.2203334532	-0.0454965755
	0.5410786667	4.3257370017	0.4840605063	0.5773774792	-0.0603080151
	0.5424820305	4.1438203435	0.4277287204	0.538980981	-0.0764916581
	0.5526635417	4.0217353654	0.468076535	0.5763693318	-0.0547318564
	0.5545495345	4.328825713	0.4206336232	0.5299672328	-0.0498570388
	0.5590018308	4.3652457501	0.3463981317	0.4994581847	-0.045001411
	0.5545263825	4.1512224312	0.3687995718	0.502441889	-0.0714800746
	0.5529288986	4.1745164098	0.4009387692	0.2631103196	-0.127825429
	0.5597872159	4.1446700059	0.3178860257	0.7855272473	-0.071345673
	0.558560163	4.0635213742	0.2908596492	0.7601589626	-0.0950254887
	0.5517908917	3.688826505	0.2008557441	0.7771946241	-0.0928080731
	0.5630783533	3.5286139707	0.2982076534	0.7139011886	-0.0866207891
	0.55989229	3.4594537571	0.2242120657	0.8443338572	-0.1135229323
	0.5531568562	3.7416004974	0.2176148036	1.0166521556	-0.1449696908
	0.5518585666	3.4765116862	0.2561493202	0.8719590998	-0.0948076543
	0.5627845017	3.6980385559	0.2902547984	1.1305325709	-0.0985331986
	0.5631478091	4.0096133884	0.3080726465	1.1022180308	-0.066436935
	0.5644959644	4.0094487585	0.3363539759	1.0126382318	-0.0416001252
	0.566385519	4.1580490461	0.2848809047	1.0662620607	-0.1009113036
	0.5656802753	4.0939485535	0.2208023974	0.7054291658	-0.087793788
	0.5571567992	4.3558510811	0.2129026717	0.7499037558	-0.0959450877
	0.5591371806	4.4118546224	0.2260352686	0.578962397	-0.1507254084
	0.5689571653	4.4218958378	0.2717019966	0.5036430424	-0.0802798861
	0.5653401198	4.4744684874	0.2415477279	0.4699603628	-0.1350945281
	0.5645992577	4.6659239154	0.1792024204	0.5129761044	-0.1597908309
	0.5720595254	4.3457769306	0.1316836676	0.8618408016	-0.0784198758
	0.5742910163	4.3444695145	0.1479325697	1.2764431329	-0.030623501
	0.5798973479	4.2493800448	0.1640096449	1.391912325	-0.0489224038
	0.7807315301	4.184826853	0.1539621802	1.2779695289	-0.1019985634
	0.8325081744	3.8822474417	0.1077891395	1.4821643197	-0.0475705508
	0.8286133056	3.5224331096	0.1547249769	1.7334653453	0.0177045796
	0.8285545353	3.3420893873	0.0305300727	1.7739941696	0.000673343
	0.8288679769	3.1209199592	0.0565686732	1.991447204	0.0363934357
	0.8330602592	2.896171895	0.1374268795	2.0645351255	0.0400597383
	0.8308537011	2.6216180557	0.0477954726	2.2383021854	0.0479665066
	0.816953632	2.2784303029	0.0569033535	2.1573239098	0.0562316032
	0.8205795821	2.2523906078	0.0143384691	2.1916193585	0.0435746137
	0.8224085855	1.921380039	-0.0246444995	2.6803468313	0.0894120725
	0.8337156372	1.7540519046	0.0124947677	2.6273377982	0.0834826287
	0.8301092772	1.6553420484	0.0907301278	2.695300762	0.1064247752
	0.8181058863	1.5964018301	0.0703385955	2.9858888685	0.1094265983
	0.8291547048	1.4189440735	0.0710976628	3.0849833055	0.0717153589
	0.8313648247	1.4696023533	0.009192359	3.1031894399	0.1124993947
	0.8259312423	1.361275381	0.1335158919	3.064823227	0.0947531722
	0.8299098143	1.2796934042	0.057389981	2.7582398686	0.0890254021
	0.8306257435	1.2275474094	0.1250395418	3.2936362028	0.1402871366
	0.6349882816	1.096295182	0.0771551846	2.9106596639	0.0756377637
	0.5728734052	1.1910713306	0.1011451463	3.0626610718	0.1627557234
	0.5803586058	1.2218752113	0.142220933	2.6374893952	0.0936166222
	0.5819097858	1.2698791608	0.018519995	2.3208165812	0.0791701449
	0.5756783519	1.424150848	0.1740509023	2.2655092161	0.0087255864
	0.5788127685	1.6034586622	0.1460318695	2.1919694245	0.0274289464
	0.578976613	1.8390357705	0.270175053	1.8556248868	-0.0293692615
	0.5794075953	2.3251237857	0.3484371597	1.6328634399	-0.0548347509
	0.5728235395	3.2102626655	0.4304485413	1.4130026175	-0.0097539165
	0.578210818	4.3808325004	0.586812501	1.3239275449	0.1181177907
	0.587216923	4.89568282	0.4697777086	1.1633889457	0.1159683524
	0.5784619275	5.3876084389	0.619738197	0.978688471	0.1276263814
	0.5871688382	5.7928702999	0.4898385175	0.829470146	0.195303469
	0.5894288238	5.6462628677	0.6615961568	0.8807715012	0.319737705
	0.5872632269	5.8790546871	0.6102553637	0.8184986745	0.4557798962
	0.5817815597	5.8186396099	0.6456165356	0.8505534652	0.7105674995
	0.5800861252	5.9114534709	0.6298036101	0.8339705056	0.9692509811
	0.5760274119	6.1666852062	0.6645633847	0.9789731466	1.1414990967
	0.5813131781	5.9963213456	0.7541940796	0.6182326852	0.9904432593
	0.5941304487	5.9238868544	0.6334291029	0.6302182804	1.0193341044
	0.5931082015	5.8039089638	0.7629932445	0.6482511989	1.0965333013
	0.59213582	5.7799687327	0.6785236461	0.4276729906	1.0499514547
	0.5824636515	5.7935227743	0.6159763385	0.5879338509	1.1068940478
	0.5841163438	5.7248000599	0.709175632	0.5321324514	1.1840277734
	0.5898704916	5.8183881103	0.665921594	0.5906168437	1.093166947
	0.5890868875	5.8474615036	0.4711219784	0.5038569177	1.0052728535
	0.5968107311	5.7184232766	0.5341053331	0.410084042	1.1341282142
	0.6039860518	5.682092518	0.4652650653	0.3623812122	1.124665644
	0.5983957486	5.4736602696	0.6128281584	0.2446465376	1.1301204901
	0.595216809	5.5452498272	0.4970294209	0.2571013757	1.0387071821
	0.5881643717	5.7847942331	0.5274241986	0.2650081892	1.1999269262
	0.5900432407	6.1683868153	0.4700135099	0.2513647548	1.2611816723
	0.5944901943	6.0959293721	0.4353708051	0.2005315325	1.2184653415
	0.6014589285	5.9491712635	0.3961497993	0.2052597646	1.1179090214
	0.59899948	5.7588263989	0.4065766018	0.2598682343	1.0064155348
	0.6016423631	5.4367856263	0.3794244128	0.1851928011	0.8260900662
	0.6060412318	5.0304151207	0.3479270537	0.1059256059	0.7125520521
	0.6000395364	5.3697362082	0.3034477317	0.3177544477	0.6050225087
	0.5976994094	5.2104075615	0.3160361816	0.2765503711	0.5521941951
	0.6014874232	4.8780123876	0.3329193648	0.254076168	0.4434357125
	0.600267494	4.7993420684	0.4049547698	0.3742233674	0.299798539
	0.6043849776	4.559110123	0.2932668544	0.4795322957	0.2469476366
	0.6056992955	4.3142522831	0.2989456422	0.9635732885	0.2605350412
	0.605118716	4.1532432027	0.2787719691	1.6985031372	0.2571102523
	0.5974340526	3.8377613756	0.2573381125	2.130518383	0.2597140688
	0.6012185045	3.6190051338	0.1964500398	2.0264828744	0.2371593062
	0.6132628565	3.3632233703	0.2402092092	2.3470766647	0.3041866447
	0.6078025602	3.2673277832	0.2400114547	2.7697533021	0.2428587406
	0.6081462775	2.7779821251	0.2301807349	2.4699026812	0.1941966236
	0.6080786026	2.6471716305	0.2789811028	2.7035316554	0.1896712611
	0.6038204264	2.8468348809	0.2010456522	2.6489777037	0.2013209103
	0.6018560733	2.8063902708	0.2289697449	2.0982157078	0.1492672105
	0.6130633936	2.8147991377	0.2190920486	1.7020883259	0.0993205388
	0.616375902	2.9340276238	0.1897033278	1.5550320612	0.0069079756
	0.6178611881	3.0422497031	0.2511052951	1.3201797839	-0.0299099306
	0.6199199299	3.3740506275	0.3079422305	1.1742217718	-0.0050637232
	0.6220908696	3.5911739987	0.1911067482	0.8864696602	0.0117923068
	0.622301018	3.7184637698	0.2064791699	0.7391357443	-0.0493244555
	0.6246589541	3.4383567464	0.1843943003	0.7892717503	-0.0817542957
	0.6263241129	3.5391612628	0.158038844	0.6363479431	-0.0878768795
	0.6251219929	3.4900907784	0.2393232334	0.7901943241	-0.0446090899
	0.6272590952	3.513149982	0.3001959782	0.7530472619	-0.0443772317
	0.6274425298	3.5498588663	0.3238497176	0.8950562219	-0.1152901526
	0.6261638303	3.5638386948	0.3346622174	0.7468269117	-0.091029754
	0.6231291451	3.4540393165	0.2602423622	1.1009151135	-0.0571054067
	0.6255725653	3.7370167291	0.4217140326	1.0212916429	-0.0381419701
	0.6283276463	3.5568582357	0.431233307	1.2208917897	0.0018808707
	0.6221175834	3.7237777559	0.4596197636	1.1887418658	-0.0001838066
	0.620464891	3.8682421092	0.320723937	0.9831486054	-0.0484757982
	0.6240748128	4.0860596079	0.3445993475	0.8896542011	-0.003656373
	0.622737343	4.1595711451	0.3023795108	0.6504165057	-0.0216270226
	0.6195530607	4.0775525706	0.3139233698	0.8421851385	0.0114270617
	0.6201639157	3.8510184299	0.2510941275	1.1048544389	-0.0348874841
	0.6223847211	3.6548196024	0.2212505506	0.7118388547	-0.0300516172
	0.6265431659	3.6780633275	0.301271071	0.6731501396	-0.058101199
	0.6258361412	4.1741653342	0.2422300589	0.6843731057	-0.008760934
	0.6322759426	3.8876373597	0.2430852771	0.6361655885	0.0235827612
	0.6300088334	3.9935357607	0.1818086817	0.6626527925	-0.0448540932
	0.6337612287	3.9202802545	0.2474928059	0.3726982047	-0.0895532643
	0.629228791	3.9412730858	0.2602546046	0.2611627326	-0.0673212495
	0.6330826987	4.2926696068	0.257463935	0.3311763755	-0.0522753624
	0.6384681964	4.4103598181	0.2716232069	0.377525359	-0.0557284918
	0.6328778931	4.4242974603	0.2821546478	0.3808608623	0.057194594
	0.6350612992	4.3645752979	0.2618491817	0.570309732	0.0747741804
	0.6412571148	4.1631504217	0.2638559275	0.8534870029	0.0856097581
	0.6354032356	3.7557939936	0.2064624849	0.6849573082	-0.0037283272
	0.6329046069	3.7234344671	0.2355781174	0.6132682496	0.0303550116
	0.6271077171	3.4127080277	0.2684244312	0.5588935258	-0.0172341071
	0.6385661469	3.3495247941	0.3817618882	0.5641729392	0.0635163315
	0.631743448	3.3933817891	0.4037585309	0.531027583	0.0148017817
	0.6359072355	3.127456815	0.4941218732	0.8501757425	-0.0035025961
	0.6410825848	3.0022183898	0.4782149559	0.8193531722	0.0296785614
	0.6437325915	3.1206004029	0.6171349405	0.7881054548	0.0440437172
	0.6413212278	2.9739755821	0.4582507879	0.5916715899	-0.0234096759
	0.6363684934	3.0695512086	0.5414037042	0.5758709799	-0.0036710366
	0.6385073766	3.0525369335	0.530755067	0.5537353985	-0.0100867349
	0.6314032926	2.765997619	0.5879434983	0.5801544929	-0.0129160287
	0.6278913212	2.8862147225	0.5944961601	0.5845398427	-0.0293588538
	0.641841256	2.9857397096	0.6348655316	0.3368468489	-0.0197176967
	0.6406035177	3.0088058588	0.559992158	0.6461322744	-0.054205216
	0.6385928607	3.2081370753	0.6050862101	0.635912308	-0.0375424286
	0.6464306831	3.2790870092	0.7829369311	0.5230110783	-0.0147116329
	0.6450380048	3.4803398019	0.6250126414	0.7567649772	-0.057838112
	0.6430985845	3.6062236131	0.6955780634	0.6702824172	-0.0038095899
	0.6462864287	3.7983559503	0.5489695551	0.6651012315	-0.0066761431
	0.6362812284	3.8991737365	0.6677917429	0.4678390525	0.0780875634
	0.6350203381	3.9635425706	0.7460979974	0.4671461575	0.0242146908
	0.6458127044	4.1731160188	0.7532990909	0.4196344665	0.0228428486
	0.6450664995	3.9669751857	0.5660528435	0.2588613654	-0.0182308775
	0.6560120248	4.0029703499	0.5504507018	0.332594753	0.0197557611
	0.6462240965	4.0569611576	0.617645186	0.1246073549	-0.0666490868
	0.6456506408	4.198076148	0.5841168082	0.2161253336	-0.0502993948
	0.6424699203	4.1731392075	0.5781570363	0.1919471074	-0.1138548319
	0.6593138477	4.2181625766	0.5323839255	0.2730529784	-0.0923796301
	0.8904895389	4.1007955297	0.4855764036	0.091610071	-0.082379121
	0.9049826539	3.6532651964	0.3503313157	0.3800968655	-0.0884271877
	0.903362018	3.4386088312	0.3301262884	0.6238866261	-0.0702402822
	0.9027903431	3.0918077134	0.303410565	0.9813167413	-0.0840340791
	0.9042346681	2.8992335187	0.3417454383	1.2824955991	-0.0389446213
	0.91455331	2.5572638093	0.3073579971	1.8023624977	-0.0884908043
	0.9067172685	2.2906807416	0.3632484551	2.2533305367	0.0105770208
	0.9008206473	2.153712893	0.2288601131	2.5544875878	0.1128254852
	0.9010129865	1.9471662213	0.1622663766	2.3602986178	0.0770399187
	0.9045445479	1.9912159175	0.1749735897	2.6827473282	0.0518769513
	0.9105426815	1.9126408868	0.0885279213	2.9277899615	0.1053868424
	0.9167687727	1.892625068	0.142033903	3.4106037885	0.0574568866
	0.9154366456	1.8280938737	0.1774718573	3.3637919074	0.1169824545
	0.9121401654	1.6472658519	0.083360256	3.1353582004	0.0873233354
	0.9119139888	1.5690019629	0.0704370495	3.081179865	0.0635865341
	0.9162398399	1.3999768903	0.0931505139	3.0229038731	0.0552557203
	0.9157910484	1.1920158598	0.0945325543	2.9363230384	0.085951586
	0.9047030496	1.2219114662	0.0423162752	3.3363962192	0.0774803025
	0.6636842218	1.2726145017	0.0577275069	2.839898055	0.1004807517
	0.6605854235	1.2494214141	0.0976801493	3.0080833386	0.0444899543
	0.6606673458	1.2167504389	0.0827434939	3.0757856061	0.0606851438
	0.6655185679	1.1461416599	0.0395135241	3.3851713484	0.0286135076
	0.6732228214	1.217366076	0.0813116254	3.0595500288	0.0789736726
	0.6722931819	1.2930864905	0.0849172044	2.8672885591	0.0012505294
	0.677450722	1.3758384866	0.1859201884	2.782101313	0.0125255677
	0.6736733938	1.7343414425	0.4436512029	2.2402600422	0.032038625
	0.6570574239	2.2279767175	0.4033381846	1.6923571683	-0.0564230878
	0.6498945696	2.7544111407	0.5654088659	1.4438588753	-0.043293998
	0.660663784	3.40669785	0.7357609067	1.3042035081	-0.0405271191
	0.6742290404	3.9478452263	0.7536108765	1.1387864299	-0.0143268232
	0.6665301296	4.2381514121	0.6377658628	0.8938219756	0.0241153021
	0.662193593	4.4675638609	0.6144450102	0.7785594937	0.0001488652
	0.6697624967	4.9237638121	0.6131235704	0.8094048604	0.0254514024
	0.6741471181	5.2308379386	0.6030678276	0.5493767186	0.0987286833
	0.6798834567	5.1836669272	0.6087543502	0.5319778099	0.2089773228
	0.6752886869	5.3717688289	0.6077207497	0.4863284376	0.259023067
	0.6812387357	5.3078727802	0.6151375006	0.3368870404	0.3179912421
	0.6777018315	5.409501135	0.6145442633	0.2713924874	0.3468552366
	0.6775753863	5.4137384636	0.7541478677	0.4280760748	0.4196049496
	0.6872404311	5.7788484954	0.8162135614	0.3516908311	0.5448210942
	0.6849572936	5.8171005482	0.8032488431	0.4436116102	0.7158490524
	0.6759191321	6.0765105332	0.7393851478	0.353619413	0.8333992952
	0.6677500588	6.0297972617	0.8274574553	0.4535080369	1.1337104159
	0.6750073018	6.3279368774	0.8661720501	0.365697181	1.2355080677
	0.6866188906	5.9613529132	0.6828290145	0.6767748678	1.395577365
	0.6948485151	5.6633686888	0.6615049294	0.525792414	1.2933885359
	0.6868878093	5.6741001985	0.5899618927	0.6646555028	1.2542827649
	0.6868219153	5.5147663068	0.7221868264	0.4646800032	1.2445594434
	0.6860970814	5.4818270471	0.5686812541	0.4919314634	1.0928017484
	0.6899777029	4.9714307459	0.5526369026	0.5584928741	0.9946661367
	0.6924478369	4.7733110106	0.5735585505	0.7003130559	1.0745157529
	0.6865601202	5.1082591909	0.6836335894	0.5978601026	1.0222999661
	0.6883695335	4.499325268	0.649458446	0.6580605915	0.9704454017
	0.6911210526	4.7101277969	0.6145115305	0.5402694446	1.1655687915
	0.6853651239	4.7767832428	0.5996055984	0.432053616	1.1281239456
	0.697603596	4.707226148	0.6563620341	0.4256298497	0.8882494405
	0.6936392714	5.1124508559	0.6476084952	0.3119642027	0.8811425086
	0.6892172507	4.6488275721	0.5857526447	0.2599529215	0.749604722
	0.6927025082	4.6840718255	0.5955761599	0.3280794697	0.602500445
	0.6975466066	4.603446605	0.599855281	0.280306591	0.5861828918
	0.6926757945	4.3804497574	0.5189209433	0.2233806707	0.4833585644
	0.6907684307	3.9595721977	0.4881067844	0.5460416101	0.3294600391
	0.7033595247	3.8655914941	0.5917733743	0.516961637	0.3359971961
	0.6973435819	3.6671281148	0.5305129243	0.5619275043	0.1892855891
	0.6950479779	3.5500600044	0.5114345055	0.8831132224	0.2137200277
	0.6978066207	3.1842225004	0.5180081935	0.9472213346	0.1538997897
	0.6992616312	3.0899450769	0.5694944941	1.0136685506	0.0939386833
	0.6985189882	2.7187631012	0.4504598291	1.324249019	0.0798094422
	0.6927488121	2.7287559592	0.5867914483	1.2776125497	0.0697133571
	0.6984762461	2.7523435957	0.6711990969	1.1292919591	-6.5847398850369E-05
	0.7031440336	2.8502119232	0.5777857001	0.8781659735	0.0062507427
	0.7003747053	2.9393400944	0.6347662182	0.9925190761	0.0443235153
	0.7049178284	2.9380150188	0.5610202726	0.6780191841	-0.028677976
	0.7050531782	3.0733247786	0.6279720302	0.5518434933	0.063644022
	0.7047201465	3.0186295727	0.5847251821	0.6009113001	-0.0120921905
	0.6965261403	3.0218475108	0.5935689131	0.4907355237	-0.017744654
	0.6938921618	2.711186849	0.5395990326	0.3529782945	-0.0790638084
	0.7023746768	2.7616865643	0.4904049798	0.4994518952	-0.1018069505
	0.7035340547	2.8183791129	0.328614403	0.6865474786	-0.0596636203
	0.7018065638	3.1733144775	0.5473776946	0.8139687441	-0.0365188294
	0.7036284434	2.9728894906	0.4039443897	0.8814427927	-0.102132334
	0.7077744217	3.1884178933	0.3537417781	0.7554841756	-0.1434745554
	0.7018421821	3.5478549635	0.3766224936	1.2201550279	-0.0951862898
	0.7061751569	3.7400264369	0.4264174538	1.1716080842	-0.1043273899
	0.708381715	3.9281269257	0.4429469936	1.2856298847	-0.1306564417
	0.7150548167	4.1304286119	0.4040795446	1.0775662476	-0.1078208818
	0.7145721878	3.8976005027	0.4804541435	0.9560829157	-0.0834975408
	0.7122071279	3.9393408666	0.3414550387	0.8677698012	-0.1238220561
	0.712139453	3.8120635945	0.4261416747	0.6962763301	-0.1398693674
	0.7124172763	3.8615380627	0.2762322423	0.7803735914	-0.1340537148
	0.7165792829	3.8957731756	0.3637916592	0.5991071645	-0.1210617172
	0.7237599464	3.7526610321	0.3599181197	0.7549189015	-0.1051129409
	0.7222906886	3.4426699021	0.3955174982	0.8186155847	-0.1327115306
	0.7222800031	3.7387085691	0.3915205175	0.8091524072	-0.1342295131
	0.7254838756	3.6105420098	0.4058154088	0.8167167212	-0.1199732177
	0.7267590132	3.6424106985	0.306383785	0.849785376	-0.0970618708
	0.7186967951	3.4415107276	0.3551305975	1.0981616612	-0.0757837518
	0.7096978137	3.3470115553	0.2801141187	1.0800110087	-0.096884606
	0.7054752559	3.23421197	0.335700122	0.8903639065	-0.1344068215
	0.7151759191	3.436262455	0.3478113298	0.8362492556	-0.0627263742
	0.7114805132	3.7502449856	0.3604419137	0.7973690798	-0.1093974184
	0.7154305905	3.6867188334	0.2638241522	0.6266468432	-0.1602127507
	0.7187039187	3.889225899	0.2825603847	0.6741919056	-0.1747635654
	0.7206415581	4.092552031	0.3965693475	0.5977982729	-0.1323925471
	0.7211651481	4.1415778645	0.3968687549	0.7287208458	-0.1166967156
	0.7264811899	3.9461693584	0.3087668154	1.0036488771	-0.1103183645
	0.7284045819	4.1122396197	0.4043467227	0.8184407902	-0.1040028977
	0.7261285681	3.9889463579	0.4469694406	0.8465774478	-0.1284545516
	0.718217728	4.2837182444	0.4204278381	0.6307553783	-0.0864898223
	0.7146808238	4.1989834125	0.4114527037	0.5115684488	-0.1564011146
	0.7108108878	4.1944250997	0.3332074018	0.462543271	-0.1172617258
	0.7266895574	3.8269057036	0.3294147567	0.3562931303	-0.151818589
	0.7204046959	4.1073270445	0.3536370194	0.3509017357	-0.1088654484
	0.7208926676	4.1418276478	0.3740023203	0.3653342571	-0.1647970464
	0.7269050485	3.878322192	0.5191014608	0.2490427495	-0.1740817842
	0.7197724698	3.6060799594	0.5076733651	0.1786611829	-0.1952799501
	0.7231900525	3.7069099583	0.390756391	0.2025949004	-0.2009622775
	0.725364554	3.6590579246	0.469982801	0.1996037499	-0.1833771265
	0.7267875079	3.51440342	0.4603534806	0.2280400108	-0.1847858196
	0.7199630281	3.7733002957	0.4355371472	0.149410074	-0.1140780014
	0.7211829573	3.9044890509	0.498438247	0.1064846857	-0.1325726293
	0.7143388874	3.8023192889	0.5668255632	0.1162128119	-0.1483284194
	0.7044601324	3.8445868949	0.5432363122	0.1519458913	-0.1558867894
	0.7253467448	3.6045086778	0.4611761023	0.0365822299	-0.1587167896
	0.7265096846	3.7433688912	0.541027676	0.0845763015	-0.1352831789
	0.7213610492	3.8110869198	0.5946729332	0.0802495734	-0.1826642547
	0.7257919745	3.6127581836	0.4859629078	0.0411567626	-0.220297878
	0.720598816	3.6352216753	0.5083626029	0.0932940653	-0.1615432951
	0.7129657992	3.7615085778	0.4438652197	-0.0805446587	-0.1995681268
	0.7261374727	3.7851328481	0.5953595254	0.0379747994	-0.2106640003
	0.7289762568	3.728927836	0.5299505179	0.1415580723	-0.2137566463
	0.7120931492	3.5193844278	0.4745320175	0.015655584	-0.1998824441
	0.7116781951	3.6885595244	0.4358850772	0.0706135269	-0.1909172187
	0.7173486397	3.6830411945	0.4033162648	0.0551964418	-0.1826543485
	0.7250974162	3.7230294843	0.456626763	0.1385002264	-0.1466693111
	0.8472310279	3.9986227663	0.3954116728	0.1053444923	-0.1553954912
	0.9865273513	3.8996060087	0.4535089537	0.1477891608	-0.1359526018
	0.9852112526	3.6486083166	0.3921243597	0.2836955109	-0.1241628047
	0.9682551273	3.2761539386	0.339128455	0.6238817934	-0.0691058774
	0.9783707445	3.011539916	0.3697585386	0.7734058687	-0.1148449968
	0.9753770205	2.537751144	0.4177496469	0.9242672277	-0.1215754875
	0.9848853445	2.6365770478	0.5437376912	1.2225868513	-0.0022772623
	0.9885914359	2.3747284678	0.4367570376	1.1296020706	-0.012124192
	0.9825434366	2.0825467713	0.5245250604	1.3278706544	-0.0316544976
	0.9880999024	2.1097021963	0.4923671547	1.1324648932	-0.0524092771
	0.9949475341	1.7768463464	0.4948927573	1.1342926348	0.0002165441
	0.9945058663	1.7065456048	0.4980723742	1.7047986489	-0.0067855228
	0.9770991687	1.6102121463	0.4111792407	1.945993376	0.0325352771
	0.9779949707	1.5318920817	0.4575033492	2.1824449864	0.0086713357
	0.9881782628	1.421825939	0.3974777427	2.2980840187	0.0380198978
	0.9902227573	1.4270654736	0.414893248	2.3756206983	0.0965700558
	0.9879877045	1.3804633181	0.4286245115	2.5956492208	0.1127981072
	1	1.3127511005	0.3463787242	2.7410773201	0.1175087494
	0.8875065004	1.3634818544	0.2614453518	3.1996040014	0.113152934
	0.7304918185	1.1782743581	0.3034000114	2.9948285634	0.1642190289
	0.7283547162	1.0864100384	0.2107474204	3.0057747712	0.157843747
	0.7365326941	1.3359439991	0.1885517681	3.0154741636	0.1099702514
	0.7355175705	1.3091403533	0.1743138088	2.6426593088	0.0603739378
	0.7414889904	1.5972670148	0.206153535	2.7304257887	0.0865122314
	0.7455833221	1.6663645686	0.2622892228	2.2267352557	0.0311501428
	0.7406466159	1.9009577749	0.2573214143	1.8669106128	0.0274696415
	0.7389191249	2.2129633385	0.2299995944	1.7524850525	0.0390071282
	0.7353786589	2.5604660378	0.3599442733	1.4944075635	0.0253613526
	0.7365309132	3.071830295	0.3335917408	1.3804600434	-0.0318343469
	0.7505841413	3.6698687429	0.359185615	1.4135530396	0.0198960791
	0.7546891585	4.3599202916	0.3722179707	1.200870697	0.0557575838
	0.7486749966	4.8299200647	0.4813641806	1.2704003293	0.1140490557
	0.7470383325	5.0756194532	0.5155372753	0.9987981069	0.2381453417
	0.7434177251	5.3004263016	0.5716520408	1.1194091113	0.1984063839
	0.7510792366	5.4758259352	0.5441069226	0.775242986	0.157761532
	0.7469421629	5.6817592441	0.6479459187	0.7841879629	0.3602969398
	0.7408727926	5.998566354	0.5882535641	0.6754776592	0.4460778365
	0.7484951238	6.0567163443	0.6401267212	0.5317727402	0.448943785
	0.7518966782	6.2670931273	0.6497165161	0.7243299218	0.4861720863
	0.746130064	6.1278961865	0.549686309	0.4967989788	0.5342997083
	0.7459092301	6.1575674706	0.5936118955	0.9280855256	0.4512094279
	0.7474550674	6.1403194739	0.3427759304	1.5980046399	0.459028173
	0.7515369327	6.185576569	0.4638523739	2.0145593186	0.4292465166
	0.7553872785	5.9806165253	0.379336758	1.9283221607	0.3840767893
	0.7551201408	5.8902225259	0.5395287154	2.3139595088	0.3521435204
	0.7498343746	5.66829883	0.3859331952	2.7043821321	0.3130500315
	0.7536686922	5.5704909055	0.3994207295	2.6011079866	0.3068343392
	0.7539963812	5.3018132387	0.2713989167	2.7825827428	0.2694468155
	0.754502162	5.1430054404	0.2497266574	2.4051684657	0.18664124
	0.7488067846	4.9497761303	0.2513319749	2.2580911224	0.1477450395
	0.747376707	5.0989857475	0.3242378541	2.4467521615	0.1863657701
	0.7592358435	4.8021628065	0.2307484557	1.9975028221	0.0740475863
	0.7555190665	5.0661667666	0.2449103829	1.935133269	0.1013810262
	0.7546464164	4.7637155137	0.1442013793	1.8014941217	0.0606479967
	0.755508381	4.6470991089	0.1946881496	1.4231244605	-0.0141265718
	0.7487996609	4.5122237789	0.1595450453	1.1965414074	-0.0126537814
	0.7417116052	4.5687139471	0.2659416235	1.5009756544	0.0450388125
	0.7431701775	4.2534822883	0.2985286447	2.1502084319	0.0308826919
	0.742874545	4.0604754065	0.1280030664	2.7912564768	0.057341513
	0.7470329897	4.080727886	0.1723377043	3.6383333901	0.1092608012
	0.7633836027	3.6936533359	0.1359011889	3.8412295409	0.0944193286
	0.7616703591	3.4276321488	0.1456578172	3.3662177045	0.0833172662
	0.7623043661	3.5045098095	0.0868836597	3.5773871055	0.1315360779
	0.7572590239	3.2516775978	0.0954270146	3.3473599401	0.0568499083
	0.7570898367	3.492150308	0.1027111827	3.8639114614	0.1231921542
	0.7558129181	3.3658327728	0.1970945686	4.0466769414	0.099169317
	0.7663791077	3.2803370442	0.1016133522	3.8622069224	0.0542459989
	0.7684823725	3.4605893082	0.1340482649	3.6587504668	0.0812389105
	0.7680638566	3.3349431479	0.1288100029	3.2110193639	0.1240038213
	0.7583008613	3.5041299233	0.1136789573	2.8828013679	0.0583901558
	0.7522475192	3.9429818656	0.1512380819	2.7677860487	0.0043923842
	0.7618270799	3.7764070918	0.0557518875	2.2889664957	0.007478694
	0.7588422605	3.9057304955	0.1798701434	2.1948161594	-0.0093744337
	0.7596703876	4.0229772183	0.1902620905	1.8076083233	0.0009725452
	0.7575172571	4.2141728745	0.1675350664	2.0099846533	-0.0542878112
	0.7515761129	4.182069207	0.3369758739	2.2513755131	-0.0191239294
	0.7505360565	3.8347174846	0.1952893928	2.5962263371	0.0227963735
	0.753627731	4.0689779684	0.2582872988	2.6622133039	0.0091790805
	0.7609633344	4.2597469315	0.3347783477	2.6812221897	0.03792076
	0.7628493272	4.0774312394	0.3670777718	2.2020233854	0.0442858655
	0.7646623022	3.9637975561	0.3426845277	2.2711755472	-0.0486711358
	0.7642455673	3.9718782966	0.4251806436	1.6660770799	0.0156729618
	0.7708029093	3.9534979585	0.4918588264	1.6767372582	-0.019725007
	0.7682793478	3.9600234054	0.4684372269	1.026600638	-0.0804884117
	0.7650042386	4.3533756597	0.5606428618	1.0909905573	-0.0487493375
	0.7560426566	3.9671013675	0.5931508514	0.8830756501	-0.0535556234
	0.7585377234	4.441763036	0.7820458416	0.6744034093	0.0147238657
	0.766263348	4.8049111084	0.8028352618	0.6071655799	0.1034536678
	0.7739747252	4.4590170981	0.612681246	0.4118822011	0.0019157096
	0.7691448742	4.2713891869	0.6343230625	0.4087477815	-0.0494066705
	0.7767511772	4.203040626	0.5710547176	0.484409055	-0.0272742644
	0.781869537	3.9267915966	0.6059889714	0.4247847193	-0.0497873708
	0.7838107382	3.9081920021	0.6948886185	0.3848875865	-0.0413306042
	0.7781687883	3.932297296	0.5044873644	0.357267264	-0.0455535235
	0.7719409162	3.8962815698	0.5751266148	0.5688573183	-0.0490487601
	0.7654957721	3.8916010125	0.5736079976	0.5296640704	-0.1401180105
	0.7763629369	3.6579774027	0.5021013042	0.3035755094	-0.1586378126
	0.7762400536	3.6653696785	0.4981803266	0.259011619	-0.143460516
	0.7720851706	3.8665210831	0.4510336746	0.2491398398	-0.1786308902
	0.7712517008	3.9085282621	0.408243134	0.3022490306	-0.1493523408
	0.7834866111	3.8519762154	0.3661912721	0.3507406631	-0.1568458303
	0.7826656076	4.4289281415	0.4325530562	0.2297873085	-0.1728349205
	0.7849006604	4.2253516488	0.3717076635	0.245626275	-0.2075603407
	0.779378032	4.3366173228	0.324496355	0.3910159411	-0.1659315223
	0.7812569011	4.5539891649	0.3926107028	0.2925065618	-0.1865026695
	0.7839104697	4.1744851391	0.2863678943	0.2573543323	-0.1977836638
	0.7871980453	4.3254602167	0.2432930683	0.2917589603	-0.1616648208
	0.7804554877	4.0306512609	0.1831579927	0.2905034519	-0.1529235116
	0.7714493827	3.9008389104	0.1544593458	0.6192747901	-0.2063767345
	0.7740317146	3.5664976486	0.234590797	0.5375196368	-0.1542644883
	0.7872817484	3.4478275426	0.0331718108	0.8409313701	-0.1696860347
	0.7771518839	3.3084741383	0.1250113142	1.109309182	-0.1163344105
	0.7761296366	3.2413953172	0.1735611958	0.880079319	-0.1116262921
	0.774722711	3.2376821931	0.1179163037	0.9295757324	-0.1418185813
	0.7910608575	3.1601090003	0.0511437118	0.7140423829	-0.1658146265
	0.7817733674	3.0571974751	0.0709583627	0.7940288594	-0.1712817189
	0.7924766878	2.9122944493	0.1225692986	1.0364876352	-0.1341651441
	0.7900688859	2.9488207453	0.0919358769	1.4622734862	-0.1311443428
	0.7909076986	2.6514934611	0.1812039123	1.4667312761	-0.1319315941
	0.7885622289	2.5369059841	0.182513945	1.5473948448	-0.0820952131
	0.8018104818	2.5910823708	0.1837223561	1.7151697952	-0.0915603185
	0.7998479096	2.5262516017	0.258023797	1.4849308829	-0.102944548
