# Supplementary material for: Ciliary and rhabdomeric photoreceptor-cell circuits form a spectral depth gauge in marine zooplankton
Source: eLife. 2018 May 29;7:e36440. doi: 10.7554/eLife.36440 (PMC6019069; doi:10.7554/eLife.36440)
Supplement: Figure 2—figure supplement 2—source data 1. [file elife-36440-fig2-figsupp2-data1.zip › Figure-2-figure-supplement-2_source_data/Figure-2-figure-supplement-2_O_Source_data.csv]

Time_(frames)	405_488_treatment	SN_early	SN_late	RGW
	0.4889559885	5.0698919357	0.3788606425	0.7419839199
	0.4843835804	5.0465302198	0.3406832118	0.6701547273
	0.4826954069	4.8304207472	0.350532993	0.7136171445
	0.4832706243	4.8765775435	0.3251855607	0.6844443596
	0.4889788017	4.1520161015	0.5468964049	0.6231153659
	0.490714231	3.9559652101	0.6310093739	0.7649340033
	0.4867724437	4.451794802	0.6161211401	0.6591371831
	0.4859837603	4.6762338501	0.5044689417	0.6930218315
	0.4834123918	4.4633367136	0.5093716939	0.6031982922
	0.4783560188	3.9980578564	0.4861944866	0.6672790069
	0.482631856	3.3751893876	0.425136269	0.5427327892
	0.4816411132	2.9808712885	0.6310301659	0.7156261308
	0.4834922378	2.6818666969	0.7501894071	0.7057242004
	0.4818448021	2.9617171307	0.7470250439	0.7651893098
	0.4821886289	3.6748077047	0.7124112607	0.8329910455
	0.4815808213	3.5930185399	0.7312915417	0.7597071641
	0.4826106723	3.6476028896	0.7706157592	0.8124158225
	0.4848137713	3.8425896408	0.7525983872	0.8099304781
	0.4869549489	3.6480032433	0.7989556693	0.7010814178
	0.4898538491	3.5385405088	0.8794818413	0.774507215
	0.4828665056	3.837408409	0.7691564885	0.6844276941
	0.4682628271	4.1884120971	0.7573485272	0.7105922292
	0.4981431721	4.072141572	0.7865379758	0.7033839819
	0.48975119	3.5356590034	0.7953150335	0.7682215833
	0.4807514002	3.0571086307	0.8642159728	0.778598387
	0.4875334253	3.0112110251	0.7803362896	0.6984898428
	0.4860668654	2.594181889	0.8519347601	0.6826727044
	0.4936880888	2.3008236281	0.9690961589	0.7128403781
	0.4933915177	2.1583791486	0.9729868293	0.7423000793
	0.4839159107	1.9605738856	1.0484682354	0.7491968983
	0.4798730937	2.0539347485	0.9693589125	0.6803503868
	0.4678081935	2.5584150144	0.8738884058	0.6980824754
	0.4847599975	2.8740134575	0.8274361707	0.757910134
	0.4811832206	2.7087034517	0.8503607123	0.7456301238
	0.4860750129	2.3483342628	0.9513300483	0.8816456292
	0.491740823	2.0918765108	0.967465393	0.9870956636
	0.4906832703	1.9346892611	0.9554931647	0.9382184901
	0.4806943673	2.3232562439	0.8830254337	0.883112971
	0.4810544892	2.3718378661	0.82281834	0.8683159575
	0.4863031445	2.0440123787	0.7906039336	0.7725294649
	0.492247601	2.793017275	0.647902325	0.6846343681
	0.4884915779	3.6200604913	0.5790896072	0.7612572081
	0.476392458	4.3617861106	0.4693610373	0.6090096836
	0.4793907584	4.6589955281	0.4731648572	0.6741370942
	0.4853319559	5.1566549198	0.3085496702	0.72983709
	0.4846785219	5.0224074168	0.297161218	0.764079597
	0.4780985561	4.9824411949	0.2408135406	0.6294466892
	0.4859853898	4.8640655514	0.1823701804	0.8179236672
	0.4930965762	5.043870612	0.0995064401	0.6730600764
	0.4889853197	5.2825072648	0.0452410674	0.6229177751
	0.4876474911	5.0348666768	0.0669439779	0.5851532963
	0.4890342051	4.9458645614	-0.0230801852	0.6180042324
	0.4930248777	4.7901371925	0.0089028095	0.6065571073
	0.4892590776	4.4060573293	0.0076361135	0.7456598047
	0.491890738	3.9927105255	0.0590553984	0.9037248825
	0.490130866	4.2059186864	0.0230249047	0.8945818416
	0.4851038243	4.6150599401	0.0176673783	0.8894084732
	0.4907321556	4.4500142831	0.011048991	0.7213573017
	0.4994989253	5.0106650022	-0.0150995231	0.7735651209
	0.4992512397	5.0962271827	-0.0781181938	0.6907664396
	0.4932269371	5.1793941831	-0.0973426235	0.6080414704
	0.4906800113	5.0277308011	-0.1014409329	0.5260494527
	0.4903019647	4.9800051154	-0.0554987464	0.6077947683
	0.4883221087	4.932396565	-0.1386747947	0.5110135743
	0.4939862893	4.6276123124	-0.0774119234	0.5771161184
	0.4998280866	4.2683274036	-0.1241463561	0.5651879521
	0.4920080628	4.3636916292	-0.1028932943	0.5374593002
	0.486234705	4.3801277467	-0.0522302434	0.5848744749
	0.4947847497	4.2876202389	-0.087395216	0.5640171528
	0.4929515497	3.5851582262	-0.1316370165	0.6166714563
	0.4922215288	3.2345481166	-0.0691518216	0.733951419
	0.4951627963	2.7077621103	-0.0382153791	0.7413587872
	0.497173613	2.4195525462	-0.0264752934	0.7309671083
	0.4995592172	2.7339729326	-0.0560283666	0.6461088485
	0.4818301365	3.5336804465	-0.0047541191	0.619162851
	0.4852227786	3.9385667424	0.0559560756	0.6452774211
	0.499006813	3.7372227261	0.1742480918	0.5873662932
	0.5029306757	3.49813358	0.145622713	0.6592003045
	0.497170354	3.2531192351	0.1062968867	0.552514325
	0.4954088525	3.6736326183	0.0905802966	0.5431637507
	0.4926044639	4.1104576101	0.064144624	0.6369264801
	0.5011414725	4.5282095759	0.1223971794	0.6296177169
	0.4971491703	4.3365791108	0.0776324232	0.6388680026
	0.5030284464	3.9476944021	0.1585275557	0.7677333202
	0.5024255273	3.4254229565	0.1134487274	0.8773521156
	0.4957608269	3.5209714343	0.0824007604	0.8168566483
	0.48455142	3.9537157644	0.0916069463	0.7668583927
	0.4995950665	3.9457682129	0.1601624653	0.6847388162
	0.4962496802	3.3056075125	0.1146425011	0.5780190604
	0.4958993353	3.3458002253	0.1293090181	0.5028545906
	0.4991795412	3.1150288946	0.2598132238	0.5757606464
	0.4961567981	2.6827376132	0.3316064934	0.5660632546
	0.4979313357	2.9711523822	0.3064311928	0.531990697
	0.4915827604	2.9520422858	0.2918066303	0.4885389931
	0.4939113318	2.7021633452	0.3252620282	0.4503312977
	0.4951660553	2.1545794102	0.4184057279	0.5241654421
	0.4964615167	2.0127546991	0.4764548882	0.5257594903
	0.4940775419	1.7584020356	0.6012797872	0.5527436759
	0.4927543789	1.5916264154	0.7362795102	0.577729154
	0.481311952	1.5625262003	0.6971360524	0.6018235396
	0.4707706447	1.5336141938	0.6536759328	0.6035844932
	0.4937027544	1.6606411502	0.6263872319	0.6612192062
	0.4920650957	1.5742758723	0.6206028534	0.589480765
	0.4917897083	1.3533820374	0.6425494464	0.6412533817
	0.4918092625	1.1309525285	0.6954870448	0.6823779548
	0.4884997254	1.0872559021	0.8689202654	0.7174111278
	0.4906718637	0.8272384911	0.8783046791	0.5971182064
	0.4908282968	0.8699887646	0.9983108836	0.6234589349
	0.4866632664	1.1141319987	0.8892261495	0.5578504848
	0.4937956365	1.1577977191	0.9278516013	0.6551491887
	0.4998346046	1.0516570675	0.8957007397	0.610664763
	0.4941182797	0.9460840468	0.9484203545	0.510294827
	0.4945940969	0.8511922902	0.984631837	0.6082365809
	0.4958895583	0.7800086509	0.9814776833	0.6647087015
	0.4874095825	0.7854712298	0.9045787113	0.6315230935
	0.4996276567	0.8123404382	0.9158589717	0.6344459829
	0.4950894683	1.1487642339	0.7691215411	0.5581327556
	0.4944327753	1.8543905761	0.7979537402	0.5394537399
	0.492397516	2.6149335354	0.5813658888	0.5230721941
	0.4941443519	3.1454503685	0.5371870979	0.4636878561
	0.5009948165	3.1198959077	0.4678299385	0.4091181844
	0.497620099	2.9058184613	0.3738992738	0.5523432351
	0.5040371137	2.8797372457	0.3138022249	0.4210492085
	0.503413011	3.3410255391	0.2546031435	0.4826224643
	0.5087382533	3.3832941054	0.1131200438	0.442665836
	0.4994109317	3.0903265489	0.1805049844	0.5215103865
	0.4947049037	2.7669932264	0.144558783	0.5036845483
	0.4931112418	2.8452574179	0.1614469239	0.472785329
	0.4932204191	2.4824566852	0.1310814107	0.4671479736
	0.5009948165	2.6073190512	0.0521199485	0.5064174165
	0.50304963	2.8694968436	0.0707469217	0.4819476217
	0.5058605367	2.9820261586	0.0311820517	0.4722647725
	0.4953453015	3.3747019255	0.0586997087	0.5128813956
	0.4933735931	3.4533488724	0.084150419	0.3906807546
	0.5002175397	3.5246425592	0.0734262325	0.4340929197
	0.7053501738	3.4373040331	0.0232722901	0.3853591331
	0.6951966901	4.3406926573	0.0949999378	0.4415880916
	0.6990390773	4.9934132979	0.0884944618	0.5196155255
	0.7116808244	5.9049900349	0.0715495038	0.4645684735
	0.7132190829	6.3082058994	0.0741023383	0.5065443116
	0.7049085763	6.597746619	0.0794009441	0.368916059
	0.7008347985	6.7924396174	0.0939543955	0.3937167043
	0.7019510136	6.6617466525	0.0060977782	0.4333103004
	0.6985648896	6.9344502006	-0.0294647579	0.4232012786
	0.6977745767	7.0400185809	-0.0038441731	0.4452456226
	0.6983693482	7.3960312449	-0.001837117	0.3754299394
	0.7074294299	7.7361355306	0.0225523549	0.3743906127
	0.7122364877	7.9758372846	0.0720439833	0.4236543541
	0.7141039074	7.801315511	0.0394489554	0.3877209676
	0.7113451451	7.9988107145	0.0878914317	0.4612225755
	0.7064419462	8.0745185719	0.0003480018	0.4016463871
	0.7032872127	8.2621724172	0.0312082384	0.4411007268
	0.7087574815	8.1343037763	0.0524745057	0.4822825017
	0.5000969559	8.1434733156	0.0536946631	0.5246459973
	0.5038285363	7.8071063285	-0.0138799984	0.4282812413
	0.4994060432	7.6855423172	0.0135691163	0.4308493229
	0.4970807309	7.1847928202	0.0029747503	0.3906157462
	0.4981692443	7.0022767143	-0.0296596275	0.4063573444
	0.4942502701	6.6392327665	-0.0380868471	0.4008215353
	0.48865127	6.2735431126	-0.0745742508	0.3947406122
	0.5000497001	5.6752619086	-0.0617423154	0.5370850643
	0.5005352944	5.2522394947	-0.0936281589	0.4503830104
	0.5046840297	4.6441870916	-0.1211164282	0.469963806
	0.4932383437	4.2628997153	-0.0501976683	0.4492151035
	0.4989220784	3.6554288755	-0.0522031696	0.4431653917
	0.502679731	3.097764577	0.03436671	0.5193570988
	0.5132145202	2.7158266354	0.2257503004	0.6427831382
	0.5037356542	2.4273837114	0.4932825167	0.7391131792
	0.5080571176	2.0649463369	0.8902029569	0.9058633814
	0.499223538	1.7266963248	1.1523664693	1.0368161736
	0.495123688	1.6733461829	1.3751323096	1.2674503987
	0.4957754925	1.5100571348	1.3694341169	1.224926081
	0.4951334651	1.394016659	1.2966334159	1.1997693115
	0.4989481506	1.1962739736	1.4022044811	1.2376497464
	0.5035238177	1.14674782	1.4455335147	1.2513332926
	0.4976999451	1.1702621646	1.3937050638	1.1990610702
	0.4972518295	1.0269198226	1.3664660382	0.949598843
	0.4957640859	1.6481566446	1.347697359	0.9540009463
	0.5008628261	1.8425900937	1.1625375578	0.8380141895
	0.5029974857	1.7521211899	1.2087338557	0.8971836171
	0.4999535589	1.6696971337	1.2204724883	0.9582408861
	0.4946087625	1.5935143343	1.1739721544	1.0566716717
	0.4903655156	1.7504586793	1.0680253039	0.929747638
	0.4983631561	2.1575113587	0.9524905985	0.8853408334
	0.4995624763	2.1929950786	0.8830783203	0.8604146456
	0.5020654053	2.2091419687	0.8288506671	0.8116004379
	0.4999014146	2.20535446	0.6601192418	0.7554283492
	0.4978694142	2.1688756995	0.6415012638	0.6567099374
	0.4991420624	1.9164010284	0.5117213128	0.6505235875
	0.4893992156	1.7655878191	0.45785667	0.5729100811
	0.4940645058	1.6518558691	0.3726761196	0.6722762528
	0.4973952265	1.3960227219	0.329878807	0.5292431679
	0.5013744926	1.4034170468	0.3506929138	0.6990488996
	0.5054857491	1.1754726371	0.2895774526	0.6612135555
	0.5005776617	1.2028708606	0.2580171557	0.6715762271
	0.4988096421	1.1700107416	0.2465705976	0.763605024
	0.4944686246	1.2661031403	0.2834174902	0.7512784259
	0.4995478107	1.2514729039	0.3109426352	0.7196749261
	0.502826387	1.5464027669	0.2515543422	0.7945014154
	0.504372793	1.7964616114	0.1932812194	0.7803112387
	0.4951790914	1.7623251239	0.2056169875	0.9094355526
	0.5023733829	1.9095017774	0.1663281832	0.7419567919
	0.506425977	1.9518276045	0.1577603163	0.7446173133
	0.5111059329	2.1116363116	0.1114102922	0.706210461
	0.5087936566	2.218686214	0.0908010771	0.7564801389
	0.5041218483	2.2344884266	0.1232439302	0.7705178902
	0.5067616563	2.0149523362	0.0522737439	0.8031464277
	0.5016335849	1.836203289	0.0743076697	0.8191893458
	0.4838572483	1.767113446	0.0105296244	0.9414322385
	0.4910417627	2.0586125934	-0.0613048737	0.8272216293
	0.5019757822	1.921533981	-0.0694565992	0.80076639
	0.4953567081	1.795217926	-0.0506491855	0.7972401989
	0.4886480109	1.6363240635	-0.0723098655	0.8343837336
	0.4914361044	1.6215209677	-0.0626082448	0.7658390165
	0.5001409527	1.4999971825	-0.100104924	0.7009576145
	0.5023847895	1.2886540977	-0.0773194714	0.6943078797
	0.5033787913	1.3574235103	-0.0938676173	0.6936036836
	0.5046351443	1.2594511556	-0.1088448871	0.6086776602
	0.5003250875	1.471954526	-0.1129747536	0.5945961762
	0.4918402232	1.6054199426	-0.0678921945	0.5605682947
	0.4872938872	1.6234327546	-0.0793433909	0.5919476251
	0.5001458412	1.945895248	-0.0979772319	0.6023861456
	0.5097387731	2.4318461738	-0.1146194983	0.5535835028
	0.4966945367	2.4394772029	-0.1074874677	0.6377098104
	0.4950731732	2.1451000453	-0.1017782575	0.6161557547
	0.4988357143	1.8801663898	-0.0745357246	0.7647994836
	0.500629806	1.6499103489	-0.0700754045	0.6944218837
	0.5068154302	1.4672983293	-0.0880766506	0.7020599959
	0.4667441228	1.3464106934	0.0154906113	0.7440388047
	0.4811848501	1.3532197906	0.1086267091	0.6668823876
	0.5202833394	1.3221845056	0.1400987438	0.6479528614
	0.5261398023	1.2039778581	0.1558494377	0.6471046887
	0.4975891383	1.2407941364	0.1503092466	0.5870347545
	0.4739807815	1.5956890172	0.1244674198	0.4973835285
	0.4904926175	1.8192351188	0.1517445887	0.5254944703
	0.5144122109	1.8748638081	0.136424222	0.5101514841
	0.5100728229	2.5657541852	0.1271498924	0.4664814268
	0.5111564477	3.1861905458	0.1448482958	0.4339818446
	0.510675742	3.2146857106	0.1342328933	0.4094697079
	0.5089060929	3.1928011542	0.0780165643	0.4443942808
	0.5021094021	3.5867532087	-0.0164187039	0.4286319655
	0.4972827902	3.6572140415	-0.0019837821	0.4492976749
	0.4985521794	3.4111458558	0.0150616291	0.408771885
	0.5094373135	3.1304447701	-0.0569992547	0.3587623038
	0.5048241676	3.2582132786	-0.057415679	0.4463521309
	0.6426025899	2.750563275	-0.0276191814	0.4251758199
	0.7141267206	2.6900395906	0.0023859144	0.558818286
	0.7128834036	3.2162693528	-0.0258825083	0.5163172587
	0.7146563117	3.7950363084	-0.0161976728	0.5178570906
	0.7218000883	4.6000035345	-0.0455718275	0.4254273832
	0.7171967195	5.113236401	0.033392287	0.3959483731
	0.7150979092	5.4494993186	0.0258794081	0.3761111131
	0.7112832237	5.7974906258	0.0074292751	0.4279180266
	0.712498839	6.1092312609	-0.0034322475	0.4321154975
	0.7174297396	6.5251981421	0.0063273265	0.4228612976
	0.7193362675	6.5225161018	-0.0324045423	0.4319909978
	0.7182526427	6.8765340435	0.0219122773	0.4268077169
	0.7078188831	6.8290160027	-0.012077538	0.4198142434
	0.7070253112	6.8642375198	-0.0112225458	0.4384985412
	0.7045500838	7.2084462767	-0.0429898269	0.3604970607
	0.7072681083	7.177582366	-0.0406214178	0.3561689124
	0.7209429655	7.4661774025	-0.0298904576	0.3826636461
	0.7150473943	7.4737608442	-0.0309880572	0.3292948518
	0.5854425997	7.3130492301	-0.0301796772	0.4016969231
	0.5009834099	6.9878981596	-0.0685137155	0.428627352
	0.4973186395	6.5203562834	-0.1159738664	0.3488521722
	0.5068040236	6.2539454718	-0.076650947	0.4231302426
	0.5024255273	5.5791650194	-0.1039417681	0.3954417813
	0.5037226181	4.8616425313	-0.1150226721	0.3422919172
	0.5084693839	4.366524848	-0.102950107	0.3720480542
	0.5115850091	3.931049969	-0.0991797998	0.4317775611
	0.5074737526	3.2118932376	-0.0867550109	0.3963284569
	0.5015227781	2.7238313789	-0.0712422792	0.3964843986
	0.5026552883	2.3611071831	-0.06641465	0.453415513
	0.5040892581	2.0300303085	0.0500335448	0.5303693926
	0.4996081026	1.7349893325	0.2783358732	0.6407010058
	0.4813445422	1.5715171291	0.4667159976	0.5965160419
	0.4939585876	1.4402347676	0.6614755865	0.6772704776
	0.501143102	1.2296902591	0.8738652611	0.8074536535
	0.4991518395	1.16647932	1.0259571391	0.7826514926
	0.4958960763	1.0518873525	1.2464101242	0.6964526553
	0.4959710338	1.0100872678	1.2997303024	0.7722782493
	0.5191508292	0.8597437529	1.4078514129	0.7721885736
	0.5120673444	0.7741554523	1.3466390378	0.880673341
	0.5041935468	0.7743865646	1.4402586015	0.8473656833
	0.4990785115	0.8586156792	1.4108317554	0.8801505845
	0.5002224283	0.8524432574	1.3216957055	0.7900095295
	0.5080245274	1.0000310656	1.2090485632	0.6866870305
	0.5070272666	1.0437411974	1.2005901637	0.8350519148
	0.4969552585	0.9889267511	1.2483865647	1.0624423146
	0.5017134309	0.941907919	1.2953039732	1.1432582543
	0.5062141406	0.8418105373	1.2600478065	0.9964469096
	0.5129163197	0.8261379198	1.1817828378	0.8647204234
	0.5085068627	0.8806889159	0.9869077396	0.8563681841
	0.5117463307	0.7935428948	0.9401018066	0.8478373995
	0.509658927	0.9466484826	0.8058270534	0.8380279638
	0.5030235578	0.8827530955	0.8406303587	0.8075285668
	0.5025412226	0.823755161	0.7363061287	0.8255356424
	0.5052185093	0.7752695414	0.813783734	0.829351698
	0.4978661552	0.8003876781	0.7223866635	0.8085612629
	0.5036721033	0.7490538506	0.8302715988	0.7792442893
	0.496140503	0.8669398076	0.5646475291	0.6665664173
	0.5016889883	0.8311037648	0.5371417946	0.6282409736
	0.5037600969	0.6973087059	0.6197049091	0.6755010567
	0.5016140307	0.8580038001	0.592183902	0.5799282404
	0.503259837	0.7057424397	0.5364527238	0.5714662899
	0.5007161701	0.7596706126	0.5150836016	0.5565308806
	0.5079837896	0.7819959713	0.5013680121	0.5833531922
	0.4976396532	0.7555680108	0.4159050008	0.5646141362
	0.5058132808	0.8073933799	0.3985086993	0.5454407115
	0.5025509996	0.7399402259	0.3283042679	0.5511699901
	0.5040941466	0.7060943299	0.3865853893	0.641248632
	0.5045536688	0.6911414348	0.5673400253	0.6493127249
	0.5026259571	0.6633305448	0.7142868433	0.6793958628
	0.5064243475	0.7174707879	0.7014159052	0.734931477
	0.5038024641	0.708590429	0.6571797728	0.8088909462
	0.5005874388	0.7784712697	0.5935610036	0.6619549239
	0.4934029243	0.8846807766	0.4469523664	0.6588265862
	0.5025770718	1.3137959117	0.4229731409	0.5789762742
	0.5103873185	1.2598528012	0.3188081445	0.6536138404
	0.5086698138	1.3130070987	0.2708777397	0.7284639192
	0.5054042736	1.5499152245	0.2241288587	0.6174241743
	0.5061750323	1.5754424917	0.2004570106	0.6078632185
	0.5033722732	1.6699228006	0.1337690839	0.566731184
	0.4998720834	1.6139146425	0.1241659142	0.5063808937
	0.4993213086	1.5292368406	0.0738689728	0.5631349095
	0.5062874686	1.5096461771	0.023312058	0.5167126273
	0.5093867987	1.2674403305	-0.0056566494	0.4508006368
	0.5094210184	1.2971601106	-0.0548875004	0.3782240212
	0.5048942366	1.121569848	-0.0449806785	0.4235333974
	0.5058670547	1.0290237671	-0.0440360223	0.4248111456
	0.5038399429	1.1583857935	0.0002386968	0.4480757406
	0.4984641858	1.5418324392	-0.0589048295	0.3730183684
	0.5018812706	1.7623780389	-0.0482570072	0.434758153
	0.4958716336	1.5592411781	-0.0961190378	0.5000058496
	0.5029306757	1.7472466686	-0.1146510804	0.4235061579
	0.5018535689	1.9482999405	-0.1015473296	0.4302199422
	0.502526557	2.1950488821	-0.0550844176	0.3952932511
	0.498570104	2.7439452743	-0.0557252548	0.4012843781
	0.4954300361	2.6395945444	-0.1116512563	0.3435972105
	0.499593437	2.6942151974	-0.0909603663	0.3738817302
	0.5072488801	2.9759086305	-0.0900684592	0.377620083
	0.5059550483	2.8911548118	-0.0796031477	0.4309220367
	0.4976510598	2.7088017543	-0.1469485644	0.3463707266
	0.4939422925	2.2728175466	-0.1079020483	0.4207238819
	0.5000382935	1.9463432384	-0.1090110935	0.3548182029
	0.5057089921	1.5660918702	-0.0848518827	0.3661813142
	0.5019725232	1.4086619993	-0.10936318	0.3641204182
	0.5041365139	1.2982548823	-0.1123659179	0.4003841223
	0.4997873488	1.1391125529	-0.0272491048	0.5367569964
	0.508989198	1.0319687376	-0.0096339198	0.6439331235
	0.5081239276	0.8947567568	0.0485677926	0.6483684699
	0.4993490103	0.881375495	0.0851833799	0.6061598656
	0.4955750626	0.7348859574	0.0186049671	0.5139216515
	0.5001344347	0.8578631903	0.0841985346	0.4753083223
	0.5085117512	0.7408542862	0.0765166722	0.5274542982
	0.5051989552	0.717492828	0.1164462833	0.4280029865
	0.5015749225	0.7495865725	0.0991918967	0.4554427756
	0.5023342746	1.074980897	0.0513687996	0.4920037477
	0.5039165299	1.5173781513	0.0232147899	0.3656793277
	0.5110000147	1.5070293284	-0.002006093	0.3977132674
	0.5094128709	1.2422394427	-0.0070194336	0.5516053818
	0.4992593872	1.3085284118	-0.0195183075	0.5160935684
	0.5056112215	1.4205349948	-0.0534946635	0.4637250493
	0.5059990451	1.2204043968	-0.0703710092	0.50428112
	0.5135469405	1.2878672112	-0.0265946516	0.5109155579
	0.518471323	1.154156948	-0.0410498157	0.4668370678
	0.5220301753	1.0684723993	-0.0994446264	0.4934662244
	0.5137115211	0.9891192827	-0.0567849293	0.4460635654
	0.5102862888	1.2241197243	-0.0683589434	0.4631954242
	0.5118001046	1.1910055931	-0.0752445137	0.5197901767
	0.6226524856	1.0942012349	-0.062030737	0.5126574153
	0.721821272	1.1757379685	-0.0177103674	0.5142577712
	0.7304022774	1.7274304773	-0.0580702788	0.5161030717
	0.7263301292	2.4458854689	-0.0763021871	0.5173277753
	0.7176725367	3.2928462362	-0.1118030681	0.471463432
	0.7191945001	4.562528237	-0.0699272866	0.4372198581
	0.7254290095	5.1615578141	-0.0789320761	0.4008045337
	0.7227826835	5.6456452049	-0.0661409833	0.4246350944
	0.7262568012	6.3743032577	-0.0647520629	0.3633972124
	0.7261264403	6.4708501368	-0.0845322198	0.4160982086
	0.7252057665	6.7998119406	-0.0755451343	0.3833793563
	0.7257923905	6.8148198306	-0.1036128132	0.3358465982
	0.7246582508	7.2254688787	-0.0683071036	0.3092564034
	0.7175780251	7.0326757634	-0.0954065768	0.3221724363
	0.7207360176	6.8760917769	-0.0787385162	0.3073291461
	0.7090817542	7.2834673594	-0.1037362077	0.2978185394
	0.7151256109	7.0528568316	-0.1047650965	0.2749812892
	0.7162255309	7.2323001965	-0.0991449629	0.2772150673
	0.6204135373	7.3777215979	-0.0924425609	0.3100924736
	0.5058230579	7.1302685837	-0.1122183389	0.3063790588
	0.4961356144	6.4353449555	-0.1266924278	0.2410741315
	0.5085133807	5.785897507	-0.1393007132	0.2458589892
	0.4945598772	5.7499643674	-0.1512651255	0.3610490727
	0.4919265873	5.2011913658	-0.1544152423	0.3262694029
	0.5138826198	4.9726335635	-0.1181484585	0.3833468173
	0.5132959958	4.5097516689	-0.1039907015	0.434430302
	0.5096377434	3.8091521105	-0.0920053819	0.4003344609
	0.4940319156	3.2216181134	-0.1309908426	0.373664265
	0.5047247674	2.9000814369	-0.1325569004	0.44018067
	0.5125252371	2.4211356734	-0.1469413253	0.3803685097
	0.5203110411	2.233648673	-0.1163940117	0.4129605127
	0.5155088719	2.0043339488	-0.0984662423	0.4484568409
	0.5059534188	1.6734225925	-0.070767592	0.4748823565
	0.5015879586	1.5773685424	-0.0374635385	0.523473252
	0.5073776115	1.3255418991	-0.0338776992	0.5284163995
	0.4995608468	1.1421653044	-0.0173873779	0.469681785
	0.5022136908	1.1052447985	0.006136442	0.5229124775
	0.500479891	0.9843705652	0.0455798649	0.4992350751
	0.5106203386	0.9344191431	0.0488579913	0.5182156912
	0.5062451013	0.8379471856	0.1236391011	0.528196967
	0.5016042537	0.8476014409	0.0743586948	0.4959882908
	0.5060283763	0.8470433652	0.2159119603	0.5697624124
	0.5087349942	0.8015595342	0.3423191441	0.7203482083
	0.5124600566	0.7547533887	0.4899973379	0.6438492023
	0.5131917071	0.7629446835	0.7217021144	0.704517228
	0.5075764118	0.8135702684	0.913606262	0.6451521413
	0.5008807507	0.7158569929	1.027286655	0.624147256
	0.5047964659	0.6494759363	1.1613606383	0.7487773574
	0.5137783311	0.6217431139	1.2280938345	0.8216486343
	0.5086453711	0.6197550478	1.2393129169	0.6894436182
	0.5010143707	0.6505857241	1.2579174456	0.7572010019
	0.4963718935	0.630301897	1.2244394669	0.7483109692
	0.5052967258	0.6441924392	1.2775522195	0.7244009598
	0.5087040335	0.5810018748	1.202142588	0.7206863411
	0.5058475006	0.6448038038	1.1861154161	0.6851861661
	0.4999242277	0.5859139514	1.166709673	0.6340735154
	0.500409822	0.6977655103	1.18348844	0.8064272793
	0.5098512093	0.6916178766	1.224907887	0.6816041834
	0.507375982	0.6420119176	1.1821112868	0.8519195818
	0.5063249473	0.6686444123	1.0559753829	0.9295598437
	0.5113226579	0.6984798654	0.9945572239	0.7837563919
	0.5054303457	0.7254728731	0.8124146993	0.7576270704
	0.5096980353	0.7604977636	0.7990919026	0.7393445024
	0.5081565178	0.7815319211	0.6965504159	0.6746857548
	0.5057448414	0.8662678671	0.5797285835	0.6363314915
	0.5091586671	0.8630866614	0.4906717346	0.5542505433
	0.5061685143	0.9256914848	0.3907632065	0.6297645544
	0.506279321	0.9352227613	0.3017216441	0.5067154865
	0.508106003	1.3731995113	0.2497905126	0.4853755777
	0.5041218483	1.4443385864	0.2324699052	0.5272926988
	0.5105714532	1.4050928988	0.1911249405	0.5461574661
	0.5122237775	1.7310572573	0.1377427641	0.516104611
	0.5158070724	1.9099999056	0.0938917863	0.4995390687
	0.516335034	1.9711278979	0.0981701516	0.4642540671
	0.5075975955	2.2463253886	0.0142266891	0.5163693432
	0.5097599567	2.1017615592	0.0233076318	0.4661677708
	0.5078029139	2.3133214709	0.0117741189	0.445404159
	0.5106333747	2.6797571141	-0.0228383287	0.3886838346
	0.9101015022	2.7917106698	-0.0017090618	0.3823735207
	0.9812655109	2.770344563	-0.0654308202	0.398599305
	0.9801444073	2.37008017	-0.0616155125	0.3805099867
	0.9837896236	2.1043832075	-0.0522978759	0.3827911093
	0.981861912	1.940877072	-0.080144938	0.3713166163
	0.9833855048	1.8498387136	-0.0837590062	0.4036504629
	0.9850084979	2.3145694458	-0.0596678744	0.3216224063
	0.9849840552	2.359125224	-0.0703783462	0.3899700514
	0.9820949321	2.2137249263	-0.044797381	0.3567045555
	0.9849954618	2.0149042444	-0.0556936081	0.4540078836
	0.9882316709	1.8771714208	-0.1187179207	0.3729578081
	0.9909219937	1.9789629075	-0.0741676174	0.4324742425
	0.9855006103	1.8313664101	-0.043511291	0.4751019912
	0.9844968314	1.7666164283	-0.054962714	0.4177959385
	0.9802959518	1.70824058	-0.0971097532	0.4196363855
	0.9805713392	1.6428636436	-0.0350358511	0.3723923662
	0.9861524147	1.5245033822	-0.0573009176	0.3789029536
	0.9834229836	1.8907822986	-0.096922861	0.437223342
	0.6029810276	2.2831950845	-0.0667628398	0.3997675816
	0.5101917772	2.3449872571	-0.0936200304	0.3118943321
	0.5088343944	2.0970575718	-0.1042898478	0.3079927088
	0.5031343646	2.0990969102	-0.145674584	0.3242262408
	0.5035010046	2.1783756761	-0.0776570185	0.2988174448
	0.4936131313	2.0021220761	-0.0634155049	0.3306444025
	0.5158005544	1.7597554097	-0.0809271976	0.3459618496
	0.5085801907	1.7105312515	-0.075542313	0.3836547356
	0.5102341444	1.5197133769	-0.0892828256	0.4013319472
	0.5328224273	1.5763188113	-0.0835366165	0.4103348495
	0.5221637952	1.595593673	-0.1112435291	0.4367541512
	0.5172573373	1.6905686285	-0.0756483035	0.3921189549
	0.5124111713	1.6118411151	-0.0354637816	0.4395628737
	0.5102716232	1.5320911769	-0.1160697401	0.3782679166
	0.5122694038	1.3415895789	-0.0694407342	0.4379287516
	0.5143128107	1.2168385984	-0.0882471904	0.3951218127
	0.5072668047	1.161181106	-0.1202858231	0.3557209955
	0.5078110614	0.972940876	-0.0813959306	0.4132204202
	0.5067975055	0.9968403195	-0.0707313447	0.3464105788
	0.5089468307	0.8272495877	-0.1111998199	0.3385331959
	0.4949916976	0.7914264052	-0.0359596519	0.4064299318
	0.4938722235	0.8734875389	-0.0658306882	0.302837927
	0.4760078934	1.0077508205	-0.0690217345	0.3215562274
	0.5116078223	1.1562340446	-0.1238992105	0.3354522784
	0.5344291252	1.1755699257	-0.06039623	0.2915997642
	0.5056747724	1.2569419142	-0.1033443194	0.2962959107
	0.5084530888	1.3395602206	-0.0785434901	0.3381693566
	0.5131363037	1.4079580569	-0.0737233425	0.3071250233
	0.5207330845	1.2893634398	-0.0652325947	0.2774775657
	0.5029241577	1.2741315663	-0.1399308763	0.2895125926
	0.5098365437	1.1899247183	-0.0681140286	0.3013979543
	0.5136202685	1.2011744509	-0.0954397526	0.344567364
	0.5119109114	1.2242126797	-0.1231013255	0.3389262288
	0.5103970956	1.1733108584	-0.0980685833	0.380120133
	0.512295476	1.0221792467	-0.1070944781	0.3358456501
	0.5087578074	1.0290458777	-0.0663914746	0.3620854588
	0.5086388531	1.1433634513	-0.1274483776	0.2870278562
	0.5074509395	1.1162593142	-0.0841794942	0.3272915881
	0.5099049832	1.3905432302	-0.1176126779	0.298123806
	0.5196804203	1.6179129692	-0.0679671592	0.2645428014
	0.5143242173	1.7384145446	-0.1115958863	0.2736493186
	0.5017134309	1.9511464927	-0.0664926591	0.2670016313
	0.5122563677	2.1083862499	-0.0837992476	0.2500725831
	0.5149711332	2.2913013196	-0.0774744857	0.2219435921
	0.5080929669	2.2670678776	-0.1101769164	0.2368690244
	0.5037666149	2.0712272045	-0.0889703748	0.1782126151
	0.4971133211	1.7523026944	-0.1094974202	0.2493891331
	0.4997091323	1.7302321937	-0.0605388263	0.2854164712
	0.5114497597	1.4645359198	-0.0702851712	0.2824503841
	0.5101934067	1.5667487808	-0.0711222083	0.2573648194
	0.5079234977	1.4955396527	-0.0713579729	0.2726992368
	0.5072309555	1.3170936204	-0.0431244247	0.322480648
	0.5093819101	1.1408337939	-0.06144333	0.3558448077
	0.524927446	1.105953994	-0.0426836462	0.4111298324
	0.5142720729	1.2072941307	-0.0037769829	0.3606874397
	0.5080277864	1.3446339581	-0.0486609696	0.3582315472
	0.5072456211	1.1820266382	-0.060999144	0.4509242007
	0.5091733327	1.0618296734	-0.0331308925	0.3863159307
	0.5073678344	1.0102222323	-0.0837388068	0.3589091562
	0.5107278863	1.0993278789	-0.0057479433	0.4445762733
	0.5040925171	0.9885241462	-0.0982583847	0.358817986
	0.5360341937	1.0196760051	-0.1142403022	0.404761579
	0.9848569534	1.0324997857	-0.0704809678	0.3290699686
	0.984294772	1.0186793596	-0.0818930953	0.4198770552
	0.9736866548	1.16765527	-0.115679111	0.3131227958
	0.9752053591	1.3498771838	-0.0909367501	0.3667185247
	0.9791178153	1.4640533618	-0.075953192	0.3750578056
	0.9739978914	1.5671415012	-0.0955795061	0.3051421181
	0.9807945822	1.5799788567	-0.0798294857	0.3050497451
	0.9864587628	1.7544395884	-0.1189354139	0.313167281
	0.9826196346	1.713540678	-0.1161992587	0.3238952553
	0.9790216741	1.569820645	-0.1004898473	0.3530049449
	0.9778598327	1.4476593411	-0.1120791876	0.3552459638
	0.9779527148	1.2714568225	-0.1058628846	0.4178905367
	0.9714998509	1.4469645557	-0.1305332826	0.3310184896
	0.9733689001	1.3527682095	-0.12492146	0.3297836145
	0.9770450772	1.4454374144	-0.1108258361	0.3236276592
	0.9777441374	1.586329718	-0.1202171684	0.3053718107
	0.9695623622	1.7540771208	-0.1107084325	0.3617751403
	0.9716546545	1.9028906041	-0.0715972348	0.3342606888
	0.5066101118	2.3655307219	-0.1038218008	0.428413465
	0.5087887681	2.4763805389	-0.1392271922	0.3696857837
	0.4992349445	2.526513207	-0.1051417213	0.3240829496
	0.5118701736	2.2353261045	-0.1365276271	0.2925194729
	0.5109397228	2.1222569909	-0.1341463718	0.3438137131
	0.5091537786	2.0437057456	-0.127028837	0.3202119948
	0.5082037736	1.810162786	-0.0950317293	0.2610632093
	0.5078615763	1.7350903482	-0.1094327268	0.2663955172
	0.5184468804	1.5933549803	-0.129837052	0.3237659746
	0.5200340242	1.486278676	-0.1213752929	0.2835156661
	0.5141889679	1.333151585	-0.1157336645	0.2395712052
	0.5139135805	1.1996871351	-0.1054506219	0.2822143508
	0.5119418721	1.1536598891	-0.1547421477	0.2587828112
	0.5011838398	1.0986297546	-0.1379628123	0.2509000545
	0.5165012441	1.0043203407	-0.134421911	0.1880740104
	0.5202474901	0.9832236392	-0.1152870918	0.2700566096
	0.5135860488	0.9899106327	-0.1107175051	0.1997515733
	0.5107718831	0.8696341057	-0.1067786048	0.1739988903
	0.5152269665	0.7661932565	-0.1290800872	0.2516992916
	0.5138255869	0.790032352	-0.0960499902	0.2531932817
	0.5135371634	0.8060092078	-0.1012233048	0.2517946202
	0.513328586	0.7996415964	-0.1253139704	0.2300001469
	0.5047345445	0.6851925466	-0.0532621118	0.2956124224
	0.4853075132	0.6485085949	-0.0470229711	0.2770573869
	0.5105698237	0.7981044398	-0.0450443622	0.3001047659
	0.5215152498	0.9682723698	-0.1227308771	0.2589147834
	0.5140911972	0.9531083055	-0.1228285868	0.194134562
	0.506566115	1.070623065	-0.0467875449	0.2954143077
	0.5203028935	1.1446342603	-0.0926864991	0.2618869824
	0.5374274256	1.0672793301	-0.0809662573	0.2424326044
	0.5293988245	1.0176892122	-0.1014146283	0.2656042445
	0.5143535485	1.1072384263	-0.1001415873	0.2124668663
	0.5174968754	1.0479855538	-0.0937684665	0.2327657894
	0.5139983151	1.0068859159	-0.0814463745	0.19911464
	0.5106985551	0.9897448504	-0.1090183811	0.2066376899
	0.5134833896	0.9454865735	-0.0879331023	0.2319213444
	0.5094503496	1.0070296248	-0.0617453315	0.2425130909
	0.5056747724	1.0952028525	-0.0907801193	0.2695962396
	0.5041071827	1.0069603322	-0.0820426527	0.2359890517
	0.5052625061	0.9810984387	-0.0960649539	0.185320147
	0.5148163297	0.923232693	-0.0901674137	0.1895125959
	0.5170829796	0.9662690791	-0.0748527889	0.2421848029
	0.5184256967	0.8232912287	-0.0504836196	0.2907582839
	0.5161134205	0.7513850409	-0.1066692988	0.2278410478
	0.5153328847	0.7970726089	-0.0825006385	0.2536227525
	0.5145376833	0.730279394	-0.1112036957	0.2286549204
	0.5098903176	0.6269947875	-0.1327199514	0.2789604068
	0.5138402525	0.6903068634	-0.0997484631	0.2688355108
	0.5116550781	0.761530273	-0.0853022592	0.3218105753
	0.5041039237	0.812608375	-0.1039300095	0.2498953957
	0.5061049633	1.0095460507	-0.0860314659	0.21830131
	0.5230486197	0.8191619461	-0.1002580702	0.2289143013
	0.5307725023	0.8127578432	-0.1421417531	0.1818846656
	0.5286525084	0.8557506987	-0.0954638378	0.1514617188
	0.5155626457	0.8319651661	-0.059818449	0.153387472
	0.5136610063	0.8644635449	-0.110952571	0.2450727062
	0.5149695037	0.8715381524	-0.0645269949	0.1782755655
	0.5203191886	0.7898642273	-0.0766649119	0.183561628
	0.5199427716	0.7140961583	-0.1035428404	0.2146636357
	0.5208634453	0.6587087797	-0.0958743974	0.1979648651
	0.5205131005	0.7256774943	-0.0944977655	0.1600534463
	0.5212137902	0.708991321	-0.0981551103	0.1596942502
	0.5164637654	0.7869860828	-0.1057297589	0.1984904839
	0.5212757116	1.1115123845	-0.0596968361	0.24060048
	0.5139168395	1.5418373667	-0.0652010785	0.2085371058
	0.5115198287	1.6016557654	-0.0771671437	0.2450402868
	0.5083210984	1.3997494038	-0.1056822792	0.2156483209
	0.5127778113	1.4164773672	-0.0251824057	0.1751916717
	0.5117968456	1.4757260668	-0.0574282636	0.2267845374
	0.5152595567	1.6140675908	-0.0164329658	0.1678058716
	0.5074851592	1.7248523492	-0.0304567712	0.2155426627
	0.5049920072	1.7497439667	-0.0705818939	0.1848879089
	0.5066166298	1.8368110531	-0.1191111783	0.1476874216
	0.5202849689	1.8690565546	-0.0549945749	0.1340999247
	0.4920895384	1.6045590161	-0.0758585642	0.1518704521
	0.5023733829	1.4864016487	-0.0830975904	0.1812223012
	0.5161671944	1.3025065081	-0.0825159797	0.1480727367
	0.5172133405	1.2954344252	-0.0611315342	0.1873658622
	0.5099685341	1.3940930973	-0.0328092208	0.1697015475
	0.5044558981	1.5259245123	-0.0617019216	0.1457900779
	0.5204120708	1.3968816907	-0.0695614426	0.217102964
	0.5168646251	1.3077859465	-0.0610349847	0.1652457648
	0.5200763915	1.2282425498	-0.0604799637	0.227197689
	0.5199476601	1.1245079586	-0.1125131853	0.1673393207
	0.507226067	0.9995194262	-0.0687124281	0.2367360658
	0.5456466796	1.0828589398	-0.0544163217	0.2167634223
	0.9908307411	1.1919001992	-0.0756910578	0.1998878128
	0.993684015	1.1805488573	-0.0508730118	0.2272686835
	0.9914760274	1.1533559549	-0.1125766926	0.1671358228
	0.9899752477	1.1973598284	-0.0678118222	0.1664984738
	0.9829259827	1.1583271206	-0.0907385523	0.2713925764
	0.9871301213	1.0754146867	-0.0533541235	0.2135020111
	0.9913472961	1.2758002	-0.0577544274	0.2527775035
	0.9903989206	1.3713770325	-0.0935421212	0.2585832882
	0.9813241733	1.2514310426	-0.0899305448	0.2850798509
	0.9868254028	1.125056745	-0.0324778779	0.3318802125
	0.9850769374	1.0813068803	-0.0795792421	0.2702498079
	0.9860073882	1.1938680251	-0.1049117403	0.2647174505
	0.9915998703	1.4301518065	-0.0499182139	0.2323825102
	0.9918084477	1.4442775625	-0.071062708	0.21981593
	0.995737199	1.4331399242	-0.0571266618	0.2034693661
	0.9974889234	1.4155910039	-0.0814679011	0.2049747831
	0.9953102671	1.2148411664	-0.0597634031	0.1971341913
	0.9774834157	1.2631820054	-0.0223209646	0.2099063776
	0.5139543183	1.246244603	-0.0949196705	0.1820173791
	0.5171986749	1.7635128347	-0.0597416981	0.1744667764
	0.5130809003	1.9303679612	-0.0912951492	0.1815431749
	0.5174072523	1.7409353622	-0.1060784006	0.2057625096
	0.5191296455	1.5302382895	-0.0431780716	0.2016583615
	0.5125236075	1.2656473044	-0.065035649	0.1414051637
	0.5086518892	1.2215841156	-0.0889421877	0.2256560072
	0.5109951261	1.3126887585	-0.1041629113	0.1669950992
	0.5146142703	1.2968955876	-0.0933743424	0.2238061661
	0.5206825696	1.5317904567	-0.0456185713	0.1924665189
	0.5202556377	1.4688675848	-0.0655070284	0.1471068753
	0.5198319648	1.3007825126	-0.065803151	0.131799314
	0.5167342642	1.2068184771	-0.0605849711	0.1760852217
	0.5190074322	1.284492999	-0.05333076	0.1925172007
	0.5178944761	1.1247908481	-0.106742682	0.1641913106
	0.5184501394	1.1337947162	-0.0603196715	0.1504587251
	0.5099734227	1.1223596632	-0.0442220563	0.1957568417
	0.511195556	1.5277032472	-0.0921166153	0.2219104053
	0.5186277561	1.5825638366	-0.0539124439	0.1354967076
	0.5187385629	1.8848998195	-0.0680461886	0.1549918095
	0.513185189	1.7745527804	-0.0572425988	0.1711620793
	0.5162975552	1.8978174396	-0.0931465246	0.1744755982
	0.5114742024	2.1796216536	-0.0660969811	0.1984380644
	0.5110733427	2.4121902908	-0.0598945363	0.1276228097
	0.5136023439	2.3571520135	-0.0691957637	0.1491735568
	0.5124079123	2.2459972261	-0.1038247707	0.1373013586
	0.510162446	2.0991673742	-0.0695167325	0.1882262524
	0.5101820001	1.9372175403	-0.1016371158	0.0991402605
	0.5143209583	1.755796682	-0.051568678	0.1390901505
	0.5070940766	1.5907912571	-0.0500147065	0.1018085997
	0.5039426021	1.4486091453	-0.1145792702	0.1462617065
	0.5019350444	1.7331177478	-0.0543261542	0.1351824845
	0.50524947	1.9541554314	-0.0344076752	0.1133038816
	0.5166902674	2.2289147718	-0.0293396378	0.2081994765
	0.5193610361	2.076907184	-0.0689846884	0.1367832564
	0.5077051432	2.0482361873	-0.0824285932	0.105053034
	0.5088050632	1.9451535538	-0.0428917022	0.1300645108
	0.5181437913	1.780727752	-0.0678534706	0.132907318
	0.5208292256	1.846106096	-0.0839850614	0.1303449923
	0.5142443713	2.0418220507	-0.0695164461	0.1144784334
	0.5106187091	2.4353825271	-0.0900572406	0.1536136044
	0.5177038233	2.2876596098	-0.061086338	0.1701074902
	0.5203582969	2.3998067066	-0.067610863	0.1404684616
	0.5070696339	2.1642318234	-0.0363742264	0.17544824
	0.5020670348	1.941748663	-0.033350645	0.1578587838
	0.5110000147	1.7994449712	-0.0157623872	0.1960430857
	0.5136447112	1.8151969005	-0.0491711998	0.1565973087
	0.513245481	1.8184290479	-0.0470127147	0.1747953325
	0.5159814301	1.6632309185	-0.0543190182	0.1532351181
	0.5121504495	2.2691028422	-0.0119933847	0.1950062521
	0.9757610224	2.2477540882	-0.0193777077	0.1504247068
	0.99853344	2.3314168053	-0.0719697322	0.0827252192
	0.9896297914	2.4115613109	-0.0318540964	0.1625769677
	0.9848341402	2.2252331061	-0.0128403387	0.2062886222
	0.991997471	2.0297834275	-0.045185875	0.1433509064
	0.9975622514	1.834253543	-0.052055968	0.1872297831
	0.9893869942	1.6138023285	-0.0251710603	0.1778334302
	0.9970033291	1.5396565403	-0.0729334137	0.1738494147
	0.993390703	1.5990752634	-0.0680260767	0.1777863885
	1	1.5903454319	-0.1083922885	0.1290029769
	0.9992879037	1.5093758274	-0.0551021699	0.1811550907
	0.9997213536	1.567388622	-0.055775014	0.2329093574
	0.9934689195	1.4598885713	-0.0309904703	0.2156135682
	0.9914678799	1.5514184902	-0.0712648339	0.2359030394
	0.9940653206	1.6272539591	-0.0642735637	0.1989820522
	0.9925466162	1.5862255735	-0.0752586885	0.2464381762
	0.9992716085	1.4121420191	-0.0619520941	0.2374552494
	0.9993107168	1.4415045561	-0.080887951	0.179813315
	0.5646109298	1.4672181258	-0.0548441668	0.1719592233
	0.5197781909	1.5224569684	-0.0341630612	0.2522475698
	0.5169102514	2.0053129417	-0.0315247611	0.1900205198
	0.5093281363	2.2416327731	-0.0946990645	0.1650017384
	0.5175294656	2.5362943569	-0.0869017341	0.1910810843
	0.5238812999	2.4200424397	-0.0825363611	0.1569513417
	0.5084628659	2.2250975687	-0.0930199087	0.1685373057
	0.5109006145	2.3227349636	-0.0486877388	0.1807962549
	0.5167929266	2.6735670384	-0.0662173359	0.1602303871
	0.5178521088	2.909701415	-0.0649818077	0.1609910482
	0.5139233576	2.9264611716	-0.050854408	0.1365843201
	0.5124877583	2.7574825565	-0.0859369815	0.2010307037
	0.5140227578	2.5022475784	0.0029477802	0.1225551865
	0.5139836495	2.2607409282	-0.0436578491	0.1761165148
	0.5179873583	2.2247764004	-0.0474142987	0.1699089345
	0.5211958656	2.1409651949	-0.068038056	0.2128961717
	0.5275248867	2.1617844209	-0.0194830715	0.1736351382
	0.5161965256	2.2727447984	-0.0691338569	0.1587813061
	0.5196527186	2.7168627793	-0.0437991893	0.1973816023
	0.5162421519	2.9239283306	-0.0659133224	0.1642017951
	0.5149434315	3.1329230055	-0.0365857624	0.1918755081
	0.5126116011	3.1606632403	-0.0995178766	0.1360459331
	0.5178292957	3.344462588	-0.0542666791	0.1446821704
	0.5158201085	3.3084633982	-0.0390368165	0.1022939292
	0.5177722628	3.2939292494	-0.0103172192	0.1435769643
	0.5112998447	2.6368284348	-0.0386954757	0.153328675
	0.5176777511	2.5564242982	-0.0277588587	0.1293465255
	0.5266726524	2.494266162	-0.0115224188	0.1864607288
	0.5207363435	2.098715814	-0.0491835894	0.1154465831
	0.509062526	1.9234867988	-0.0427560226	0.1272687081
	0.5072391031	2.0465168687	-0.0144250397	0.1054562455
	0.5181519389	2.3516916284	-0.0997646267	0.1527009217
	0.5218395225	2.5278924328	-0.0433863767	0.1602051844
	0.5170569074	2.4218576393	-0.0470877773	0.1497933974
	0.5195907972	2.3340392317	-0.0513186565	0.1225947473
	0.5238796704	2.1980263879	0.0137126516	0.1517558625
	0.5220106212	2.1838809146	-0.0486474157	0.1677993227
	0.5134459108	2.0919776092	-0.0254733697	0.1542735074
	0.5145833096	2.2025369146	-0.0445774234	0.1735808363
	0.5219796604	2.0769191787	-0.0273348005	0.1366518889
	0.5191785309	1.9798073948	-0.0086782917	0.1058218704
	0.5156424918	2.2474664801	-0.0004663635	0.1533869651
	0.5134931666	2.2253492676	-0.0498469627	0.199978962
	0.4973007149	2.0117810957	-0.0042143568	0.2110463206
	0.497466925	1.7474441799	-0.0398963257	0.2390039203
	0.4996113616	1.6070581423	-0.0086911464	0.2395436621
	0.5173208882	1.4152325437	-0.0475363315	0.1818441127
	0.506492787	1.3605301335	-0.0407326845	0.1892608984
	0.5111352641	1.3792790745	-0.0643690976	0.1973703044
	0.5114709434	1.8048264931	-0.0078349955	0.2131046256
	0.516991727	2.3452654641	-0.0448029882	0.1943137724
	0.5226559075	2.3027938084	-0.0551920959	0.1990584441
	0.5200421717	2.0928128268	-0.0199512025	0.2283490182
	0.5192192686	1.9158071594	0.009328069	0.2088501434
	0.511338953	1.6475308862	-0.0621390514	0.2171943334
	0.5124535386	1.6863815203	0.0148242639	0.2022009759
	0.5236971651	1.3671840071	-0.0158832741	0.2059885761
	0.5297622054	1.2984461386	-0.0607492319	0.2235183362
	0.5223316348	1.1931135708	-0.0300660031	0.2132953696
	0.5198678141	1.2465291667	-0.0300352631	0.1824663344
	0.5191052029	1.3078705021	-0.0476138869	0.1252134772
	0.5195386528	1.1502473393	-0.0037127212	0.1707041537
	0.5216961255	1.1000206878	-0.0202895751	0.1687261851
	0.5148424018	1.0375879603	-0.0120857062	0.2662773955
	0.5080913374	0.8822996091	-0.003613262	0.2089799229
	0.5156897476	0.7974349996	-0.0314646044	0.1833572448
	0.5108696538	0.7733989017	-0.048634168	0.2503666532
	0.5091554081	0.681260882	-0.0167916863	0.2195145248
	0.5126360438	0.6314365838	0.0171412108	0.2540243391
	0.5146436015	0.6420982985	-0.0113749503	0.1922343559
	0.5158706233	0.6612441125	0.0156103273	0.2262475557
	0.5143796207	0.5536073028	-0.0322846311	0.1879671366
	0.5164930966	0.5729153365	0.0486664721	0.1577567178
	0.5150868285	0.5973768453	0.033569507	0.1407204493
	0.5156131606	0.6777810033	-0.0013574553	0.1658368571
	0.5141824498	0.6356958184	-0.0273578953	0.1835468035
	0.5257324245	0.7568013364	-0.0128958327	0.1503810174
	0	0.9498915737	-0.0465731832	0.1693317662
