# Supplementary material for: Ciliary and rhabdomeric photoreceptor-cell circuits form a spectral depth gauge in marine zooplankton
Source: eLife. 2018 May 29;7:e36440. doi: 10.7554/eLife.36440 (PMC6019069; doi:10.7554/eLife.36440)
Supplement: Figure 2—figure supplement 2—source data 1. [file elife-36440-fig2-figsupp2-data1.zip › Figure-2-figure-supplement-2_source_data/Figure-2-figure-supplement-2_H_Source_data.csv]

Time_(frames)	405_488_treatment	SN_early	SN_late
	0.0129122829	-0.2924160998	-0.0519956641
	0.0124376102	-0.2636927058	-0.0985225383
	0.0130653648	-0.2534566313	-0.0609660498
	0.0133940756	-0.2599540045	-0.0336094014
	0.0123284355	-0.2924490456	-0.0557128262
	0.0104249982	-0.2608005479	-0.04618669
	0.013899602	-0.2451786316	-0.0678116022
	0.0123782761	-0.2593356475	-0.1045496052
	0.0132255668	-0.3053241043	-0.1419121235
	0.0085547879	-0.2814222169	-0.1124150412
	0.0128280285	-0.2863946166	-0.0921919605
	0.0149818556	-0.2787873693	-0.1028012241
	0.015673691	-0.2857902175	-0.1607429618
	0.0128565088	-0.2370588367	-0.1514102382
	0.0116211732	-0.2309145119	-0.1068861947
	0.010705055	-0.2396391379	-0.0666861372
	0.0120080315	-0.2395630534	-0.1218468639
	0.0140158968	-0.2071143113	-0.1134435678
	0.0104712787	-0.1286158256	-0.1187894066
	0.0130843517	-0.2008441016	-0.0587607677
	0.0182748972	-0.1987386826	0.0268502752
	0.0142389929	-0.2140894823	0.0270574778
	0.0069397142	-0.17232615	0.0717603835
	0.0145582103	-0.2145184898	-0.0100647975
	0.0121421265	-0.2000413161	-0.0270817936
	0.0124162499	-0.228953063	-0.1096151857
	0.0106480943	-0.2195912326	-0.0865162863
	0.0078332855	-0.218638823	-0.1114850478
	0.013057058	-0.1995707496	-0.101037973
	0.0103644774	-0.1830423458	-0.061757125
	0.010283783	-0.1514620955	-0.093156444
	0.0157698122	-0.1999573203	-0.0870507771
	0.0128220951	-0.2418748935	-0.105399082
	0.0159988418	-0.2349167598	-0.0883961684
	0.0130843517	-0.2395112769	-0.086702968
	0.0097996169	-0.2490346619	-0.1013032274
	0.0113019559	-0.2484764596	-0.0726531859
	0.0154387281	-0.2990234093	-0.0664848878
	0.0130962185	-0.2785925147	0.0037571668
	0.0126191725	-0.2787864826	0.0512596983
	0.0100440734	-0.2832696275	0.1321167595
	0.0100310199	-0.3176802205	0.1733771326
	0.0130701115	-0.2891529711	0.1745253636
	0.016091403	-0.3170049153	0.2585608037
	0.0128909226	-0.3039864661	0.3423838397
	0.0106670812	-0.3260250655	0.2927373286
	0.0115108119	-0.321862968	0.3575897763
	0.0131377524	-0.3187285554	0.4625891838
	0.0162717786	-0.3351934476	0.5565421024
	0.0151907116	-0.298408793	0.5323653952
	0.0142176327	-0.3007169045	0.4564649786
	0.0134842634	-0.2941977725	0.5470810496
	0.0118359626	-0.2973853716	0.6014493122
	0.0126381594	-0.2934636436	0.4404173643
	0.0110859798	-0.2788736579	0.4314633897
	0.0123011418	-0.2616376219	0.3319752062
	0.0162243113	-0.2750642143	0.2905475875
	0.0154019409	-0.2831944175	0.2013691118
	0.0148074134	-0.2818065141	0.1008474514
	0.0139458826	-0.2599001184	0.0693335301
	0.0147836798	-0.2480096621	-0.0297217766
	0.0146982387	-0.3070501861	-0.0739716383
	0.0138568814	-0.2949490641	-0.0420845337
	0.012896856	-0.2450328329	-0.1012894172
	0.0148774277	-0.2987013681	-0.1530182327
	0.0136634523	-0.3083115144	-0.148544785
	0.0129324565	-0.3149373459	-0.1651620594
	0.0132148867	-0.3009714551	-0.1506878022
	0.0120329518	-0.2711035521	-0.13460156
	0.0128541355	-0.2896019995	-0.1840043608
	0.0121884071	-0.2572402882	-0.1656805053
	0.0149984692	-0.2876131553	-0.1598100364
	0.0098055503	-0.2795812967	-0.1731355795
	0.0127532675	-0.2844108202	-0.1287755303
	0.011230755	-0.2880371939	-0.1374426699
	0.0118110423	-0.2940160525	-0.172455237
	0.0105567198	-0.2794615478	-0.1525907308
	0.009381905	-0.2678552208	-0.1780326335
	0.0149070947	-0.2385648267	-0.1672460031
	0.0148204669	-0.2823896693	-0.173032191
	0.0134273027	-0.2877853068	-0.2392589165
	0.0108522035	-0.3017581031	-0.1890517738
	0.0099467655	-0.2496541516	-0.1825598987
	0.0142235661	-0.2536695873	-0.1536774701
	0.0126381594	-0.2542876942	-0.1706072927
	0.0123759028	-0.2714494322	-0.1905905619
	0.0113470498	-0.258562095	-0.1842459772
	0.0155479028	-0.2397930237	-0.186310437
	0.0154458482	-0.2152727735	-0.1989629255
	0.0145427834	-0.2538735861	-0.1976137123
	0.0141855923	-0.2616026962	-0.1900278538
	0.0104522918	-0.2668864255	-0.1876580549
	0.0111619275	-0.2882295993	-0.1507264234
	0.0127414007	-0.2831673449	-0.1796050865
	0.0141108313	-0.2960867041	-0.1951649153
	0.0158137195	-0.2972402128	-0.190781948
	0.0119083502	-0.3138858606	-0.1916889233
	0.0111844744	-0.3212759051	-0.1736762757
	0.0143683412	-0.3013499373	-0.1987611673
	0.0129941639	-0.321296285	-0.2197723728
	0.01374296	-0.3203466365	-0.19469899
	0.0114669046	-0.2708110751	-0.196420243
	0.0116900008	-0.2321487768	-0.1796724789
	0.008822978	-0.2239711968	-0.1870183855
	0.0149604954	-0.2381175162	-0.2109369888
	0.0160641093	-0.2462448892	-0.1558877904
	0.0146163577	-0.2031669054	-0.1452451896
	0.0167203442	-0.147931507	-0.1077193758
	0.0128517621	-0.0827554465	-0.1690018502
	0.0149165881	0.075700215	-0.128430494
	0.0155835032	0.0556284604	-0.1677712658
	0.015722345	0.0148518704	-0.130894838
	0.0124316768	0.1044161179	-0.1796122729
	0.011286529	0.2028462014	-0.205766699
	0.0221624662	0.2635077022	-0.1470043789
	0.0164948747	0.3350381456	-0.1524783953
	0.0130677382	0.3985419227	-0.165844667
	0.0137453334	0.5145355085	-0.1615025449
	0.1687164614	0.5888441631	-0.2012116906
	0.1649689208	0.5977661587	-0.2119083481
	0.1658090914	0.9712646908	-0.2217337962
	0.1680424262	1.1974747691	-0.2444285061
	0.1695091647	1.4283572764	-0.2215585615
	0.1674680723	1.4762166172	-0.2276911097
	0.166276644	1.7008225003	-0.225836123
	0.1641382437	1.7659391637	-0.1631492343
	0.1647315845	1.8141342913	-0.1980421903
	0.1673695778	1.8626805618	-0.1895976947
	0.1665958613	1.8079464194	-0.1655061743
	0.1658779189	1.8771221568	-0.176753702
	0.1666801157	1.8448173207	-0.1643619305
	0.1658767323	1.9097331621	-0.1674944062
	0.1638641202	1.8740824584	-0.1588822685
	0.1669079586	1.8887592554	-0.1447959958
	0.1685301524	1.8737123847	-0.188715003
	0.1684708183	1.8176146532	-0.1531630661
	0.0158932271	1.9079542545	-0.1972347871
	0.0142603532	1.9968440541	-0.1502841643
	0.0128719357	1.9754905265	-0.1557828808
	0.0132599806	1.7319288669	-0.1833550934
	0.0121931538	1.5521259299	-0.2151969945
	0.0119866712	1.4119064035	-0.1814185986
	0.0101971553	1.133248673	-0.1761414949
	0.0117267879	0.9405318301	-0.1596466412
	0.0125183046	0.7665300133	-0.1821816866
	0.0144478489	0.6414203847	-0.1603209949
	0.011707801	0.4410470449	-0.1421364361
	0.0148394538	0.3707010234	-0.1464611781
	0.0113506098	0.2707440547	-0.1383760473
	0.0151230708	0.1346745904	-0.0397837481
	0.0130594314	0.11180142	0.1000726207
	0.0153022597	0.0231492985	0.3283143028
	0.0142864602	-0.0075381309	0.5259193947
	0.0128398953	-0.0816854301	0.8009125965
	0.0118632563	-0.1168526307	0.9441284839
	0.014932015	-0.1005432816	1.0714186742
	0.0136195451	-0.1164325956	1.1510634496
	0.0169292002	-0.166163998	1.2328253471
	0.0129241497	-0.1660449904	1.2752113493
	0.0160830962	-0.1681600746	1.3544454994
	0.0173457255	-0.1752998716	1.4083584132
	0.0137607602	-0.2166899933	1.4256889217
	0.0151740981	-0.1798551439	1.4459961283
	0.012818535	-0.2382499834	1.4651795099
	0.0120353251	-0.2009574455	1.4419145645
	0.0108866173	-0.2011237038	1.3926075287
	0.0100725537	-0.2348269571	1.3709147774
	0.01215518	-0.2398441268	1.2757044702
	0.0117623884	-0.2712538666	1.2571839327
	0.0121053394	-0.2234445216	1.1975353891
	0.0118015489	-0.2102079502	1.1246246636
	0.0134498496	-0.2303670665	1.1882417994
	0.0139494426	-0.2143357298	1.1561860369
	0.0169398803	-0.2339683505	1.0853701675
	0.0153960075	-0.2538291143	1.0768428908
	0.0117623884	-0.2358227443	1.0299688324
	0.013269474	-0.21882923	0.8285145498
	0.0132718474	-0.2809604921	0.7581920647
	0.0133252481	-0.2450219073	0.5610798702
	0.0135542776	-0.232676383	0.549334999
	0.009933712	-0.2481782431	0.5571831039
	0.0087553371	-0.2279676114	0.4063269093
	0.0172709645	-0.2578472762	0.3675321897
	0.0162421115	-0.2965419076	0.2503584677
	0.0132611673	-0.2387393146	0.2471098964
	0.0123082619	-0.2640345413	0.1934679177
	0.0127675077	-0.2807709844	0.1579731767
	0.0138236544	-0.2861242235	0.100502766
	0.0130523113	-0.2623115911	0.0441778845
	0.0122738481	-0.2851955127	-0.0100182415
	0.0153509136	-0.2624660847	-0.00759927
	0.0144502223	-0.2398975559	-0.0532036945
	0.0156416506	-0.2315265174	-0.0580703329
	0.0145914374	-0.222240488	-0.0112115299
	0.012207394	-0.2109464492	0.0022197958
	0.0141013379	-0.2409784497	-0.0231969202
	0.0151729114	-0.2307841543	-0.0574148246
	0.0147326525	-0.2546795529	-0.0251923056
	0.014954562	-0.2178363464	-0.0566943242
	0.0092596768	-0.2389075277	-0.0995299738
	0.0157057314	-0.2050163092	-0.1038586088
	0.0167998519	-0.2511347061	-0.1511835242
	0.015356847	-0.2419478822	-0.1554219735
	0.0153117531	-0.2376718713	-0.1640493687
	0.0162978856	-0.2582243028	-0.1663256821
	0.0140918444	-0.2768144628	-0.1554132806
	0.0111322604	-0.2705124599	-0.1079599956
	0.0134367961	-0.2669878227	-0.0877654667
	0.0160047752	-0.2848263147	-0.1081593502
	0.0166550767	-0.3104317961	-0.0264374396
	0.0140930311	-0.3087385745	-0.0159910764
	0.0148964146	-0.2745488624	0.0241067276
	0.0118964834	-0.3220076381	-0.0172137355
	0.0115962529	-0.3158501547	0.0391557389
	0.0116994942	-0.3103903253	-0.069984834
	0.0130368844	-0.2931296385	-0.0362568378
	0.0167155975	-0.3001903243	-0.0860450883
	0.0133549151	-0.30740425	-0.0937888922
	0.0115950663	-0.2912323366	-0.1365701837
	0.0180802814	-0.2675716612	-0.1401284584
	0.0138972286	-0.3058587254	-0.1266693278
	0.0141784722	-0.2894640008	-0.1130781449
	0.0151918983	-0.3128726064	-0.1151570081
	0.1668391311	-0.2942846268	-0.1558409361
	0.1659538666	-0.3067804932	-0.1391522079
	0.1655824352	-0.1874413827	-0.150785559
	0.1644301673	0.1536163788	-0.1311171741
	0.1651042025	0.5597939151	-0.12987359
	0.1650935224	0.9852287607	-0.1334907311
	0.1640563626	1.3110373019	-0.1588726137
	0.1673161771	1.5475398303	-0.1762466377
	0.1658411318	1.5597954642	-0.1598481202
	0.1649214535	1.7145768111	-0.1535148394
	0.1631710981	1.6822378777	-0.2044051589
	0.16305599	1.6927784629	-0.1731808159
	0.1639293877	1.7453427724	-0.1443237623
	0.1627082923	1.8177401747	-0.1365888478
	0.164718531	1.8859539214	-0.1437997375
	0.1654519002	1.8329301867	-0.1850589263
	0.1652454176	1.88042001	-0.1767574905
	0.1669459324	1.8738545103	-0.1626676238
	0.0171119492	1.8871210252	-0.1705683082
	0.0134581564	1.858807718	-0.1579483248
	0.0123403023	1.6930403487	-0.1223305064
	0.0114028238	1.4329252243	-0.171630626
	0.0110302058	1.2190247842	-0.2170569244
	0.0143007004	1.0760698576	-0.1859604498
	0.0153521003	0.8003969628	-0.1595278602
	0.0187661834	0.5903517877	-0.1468573482
	0.0133430483	0.4727829599	-0.1426849405
	0.0125776386	0.4088113891	-0.1425743408
	0.0119095369	0.2177051939	-0.1633493463
	0.0112722888	0.1139768581	-0.0906176463
	0.0165174217	0.1032688842	-0.071686056
	0.0170170146	0.0546279068	0.0064759636
	0.0172911381	-0.0596441784	0.1474006526
	0.0130440045	-0.061229681	0.4344533815
	0.0147896132	-0.1169523537	0.6966073536
	0.0169090266	-0.1523059139	0.8171000282
	0.0183627116	-0.1795259474	1.0955361871
	0.0156416506	-0.2003878179	1.3810715693
	0.0171997636	-0.2014193798	1.5884076994
	0.0163702732	-0.1795671201	1.6349736243
	0.0160047752	-0.1719340064	1.7311491304
	0.014589064	-0.2284587098	1.7644633901
	0.0170348149	-0.228018387	1.7009706031
	0.0149225216	-0.2504369225	1.6022781832
	0.0133584752	-0.2128166839	1.6049711275
	0.0173753925	-0.2307051198	1.4939781819
	0.016068856	-0.2564141616	1.5743506514
	0.0150459364	-0.2359019779	1.5951344192
	0.0164960614	-0.179812732	1.4430454232
	0.0129134695	-0.2346542709	1.5122990406
	0.0130036574	-0.1862910692	1.3433613146
	0.0185941145	-0.252300715	1.3345972229
	0.0160000285	-0.2003910445	1.5599302818
	0.0181194419	-0.2176361597	1.6218302276
	0.0181016417	-0.2017225992	1.6378520526
	0.0168449458	-0.2234773347	1.6128950408
	0.0173184318	-0.2141173881	1.5369454526
	0.0155277292	-0.2295876484	1.6260354289
	0.0180280674	-0.2180902638	1.6032271971
	0.0143279941	-0.2365597698	1.6006089363
	0.0144359821	-0.2471618399	1.7384782618
	0.013236247	-0.2346636944	1.6233743964
	0.0163999402	-0.2488658358	1.7241297045
	0.0160273222	-0.2396820914	1.5189450908
	0.0173113117	-0.2632089043	1.557271505
	0.0174988074	-0.2266255909	1.4088390297
	0.0137322799	-0.2651006516	1.2833182345
	0.0182701504	-0.2240783701	1.1686983961
	0.016993281	-0.2552326181	0.969759458
	0.0171333094	-0.2814876811	1.0407679627
	0.0170858422	-0.2651040516	0.7848094277
	0.0165019948	-0.272248288	0.7582420904
	0.0155906233	-0.2398836603	0.7165012333
	0.0171902702	-0.240597726	0.590873989
	0.0144359821	-0.2528275643	0.4434886759
	0.0148643742	-0.2469962184	0.3554924777
	0.0153615938	-0.2513450173	0.2297111573
	0.0130131508	-0.2529615465	0.1832063225
	0.0151159507	-0.2310432968	0.0678794181
	0.0150862836	-0.224567801	0.0225402157
	0.0151135773	-0.2528125544	-0.0213826154
	0.0171950169	-0.258974023	-0.0469213442
	0.0165565822	-0.2810785833	-0.0808332114
	0.017921266	-0.2737918827	-0.1042545093
	0.0134652765	-0.2753207174	-0.0558494222
	0.0131282589	-0.3195339966	-0.0646084225
	0.0129478833	-0.2805401924	-0.0687173271
	0.0178251448	-0.2814740841	-0.1173978221
	0.0158944138	-0.2827891562	-0.0797904461
	0.0180114539	-0.2992375485	-0.1191225687
	0.0167642515	-0.2683058351	-0.1232168586
	0.0177788643	-0.2476382574	-0.1629759876
	0.0152642859	-0.2725740458	-0.1315748215
	0.0156748777	-0.2480263334	-0.1452821876
	0.1677220222	-0.2643162108	-0.1164621606
	0.1704098561	-0.2066229377	-0.1531059948
	0.1686725542	0.0574931962	-0.1885575919
	0.1686179668	0.30453175	-0.1835695322
	0.1708050211	0.5964416988	-0.1367283787
	0.1687188348	0.8004073636	-0.1820640656
	0.1719252486	0.9772601368	-0.1792636425
	0.169239788	1.289991591	-0.1718964239
	0.1673660177	1.500811205	-0.1856588992
	0.1696337663	1.3929216594	-0.2112813397
	0.1660855882	1.4965858485	-0.1915856348
	0.1664760065	1.5186289121	-0.2178897957
	0.1658340117	1.5850981424	-0.1689993485
	0.1669411857	1.5116379464	-0.2065198485
	0.1676164075	1.4998858237	-0.1697352005
	0.1707112732	1.5361333931	-0.1423502164
	0.1675523267	1.5432285556	-0.1548970708
	0.170533271	1.4802395311	-0.1468721976
	0.0162278714	1.463849361	-0.1495490237
	0.013951816	1.6340412587	-0.1747231845
	0.0169754808	1.4801036547	-0.1483528141
	0.01453329	1.3386221866	-0.1373974411
	0.0149355751	1.0597179633	-0.1471638742
	0.0158350797	0.8573990756	-0.1287386648
	0.014141685	0.667825447	-0.1832052445
	0.013452223	0.5176918593	-0.1608686353
	0.0163916334	0.3678505958	-0.1003980652
	0.0126642664	0.2946626949	-0.1604784808
	0.014089471	0.1961548925	-0.141424547
	0.0147551994	0.1084687852	-0.1257628839
	0.0169446271	0.0238586405	-0.0812987823
	0.0170632952	-0.0495190939	-0.0373696285
	0.0141986458	-0.0926651212	0.0914120582
	0.0115559058	-0.0864289986	0.2373361966
	0.014082351	-0.0967295608	0.6239508867
	0.0179117726	-0.1718036908	0.8394883516
	0.0159632413	-0.1873587155	1.0491866303
	0.0155158624	-0.2136675987	1.1006054339
	0.0133371149	-0.1646590047	1.2485398256
	0.0170526151	-0.1584726438	1.3080203915
	0.0178927857	-0.1946574851	1.3631975946
	0.0155146757	-0.1975030191	1.3439740916
	0.01611751	-0.2052907004	1.3401582516
	0.01691496	-0.1998894084	1.3051980849
	0.0193203637	-0.1914236395	1.5011794727
	0.0173718325	-0.1851183863	1.5501593101
	0.0165826892	-0.1981987504	1.4619505337
	0.0159917217	-0.2071134392	1.4254268463
	0.0148987879	-0.2098142014	1.31665334
	0.0176198489	-0.2149316116	1.4509262475
	0.0179046525	-0.2205582649	1.2832956663
	0.0150233895	-0.2663969264	1.2002791808
	0.014350541	-0.228893669	1.1116930262
	0.0161364969	-0.1942769974	0.9789998809
	0.0160154553	-0.2364052444	1.047682993
	0.0163999402	-0.2462519279	0.8827088096
	0.0179200794	-0.2251240614	0.8644618461
	0.0159252675	-0.2441003095	0.8314896596
	0.0152049518	-0.2186034933	0.8852622574
	0.0181360554	-0.2380228208	0.8659141024
	0.0173730191	-0.2467925778	0.70370458
	0.0188136506	-0.2404892551	0.5937570334
	0.0164236738	-0.2268699454	0.4219517858
	0.0151847782	-0.2347120506	0.3152060641
	0.0149889757	-0.2267874673	0.3763183081
	0.0169731074	-0.2251333446	0.3194240024
	0.0171143225	-0.2851928201	0.3126270783
	0.0159027206	-0.2510483365	0.3306378393
	0.0151230708	-0.2839830683	0.362454678
	0.0142093259	-0.2486332472	0.3887666966
	0.0150269495	-0.2905316158	0.4864370693
	0.0153592204	-0.2648212562	0.5032662521
	0.0164711411	-0.2702743319	0.594451937
	0.0147172256	-0.329203622	0.6732293363
	0.0168140921	-0.29663431	0.6495449505
	0.0189323188	-0.3021987621	0.7029193288
	0.0155206091	-0.284573202	0.6118529545
	0.0147362125	-0.2757754572	0.4937082945
	0.0167108508	-0.2915286723	0.3685645844
	0.0163228059	-0.3007950288	0.2645604257
	0.0181514823	-0.2794745295	0.2059399894
	0.0134949435	-0.3255313136	0.1049433359
	0.011782562	-0.3046293933	0.0939602339
	0.0139446959	-0.3197872025	-0.0270632117
	0.9826578346	-0.2970591725	-0.0196989864
	0.98255934	-0.2827532118	-0.0496900209
	0.9824335518	-0.2986574572	-0.0862022861
	0.9821629883	-0.2892982333	-0.1002803283
	0.9840153984	-0.3038486346	-0.0946155451
	0.9783893408	-0.3192400258	-0.1465623871
	0.9823813378	-0.2972099056	-0.1454720358
	0.9858025409	-0.3104520703	-0.1317212529
	0.9861170116	-0.2821476661	-0.1409151275
	0.9846621399	-0.2793327209	-0.1686882622
	0.9865525237	-0.322576336	-0.1629987366
	0.9881225035	-0.31604106	-0.1371325874
	0.9917442559	-0.2645687466	-0.1290043401
	0.9931208066	-0.3019527407	-0.0776773192
	0.9920053258	-0.279952903	0.053586194
	0.9934507041	-0.3061148535	0.0343332465
	0.9927683621	-0.2712146784	0.0752198832
	0.9932632084	-0.272845171	-0.0316426118
	0.0158030393	-0.2894019085	-0.0131677812
	0.0153224333	-0.3118264156	0.0800737854
	0.0150079626	-0.304930524	0.1454624948
	0.011916657	-0.262076251	0.2552611546
	0.0134830767	-0.2612098583	0.4579288389
	0.0123308089	-0.2841538109	0.5037060945
	0.0133015144	-0.3108997447	0.5190663504
	0.019501926	-0.2870346401	0.4110521274
	0.0157579454	-0.2992685246	0.2245634214
	0	-0.2815796318	0.168530747
	0.0149355751	-0.3050091168	0.0825888756
	0.0228531149	-0.3186287954	0.049540506
	0.0100262731	-0.3149830277	-0.0047901874
	0.0144514089	-0.3075418678	-0.0422811133
	0.0090626876	-0.3223043765	-0.039291505
	0.0186617554	-0.3092412956	-0.0768999158
	0.0236636185	-0.3145888563	-0.1353837802
	0.0139435092	-0.3106905337	-0.1058318352
	0.0139138422	-0.3165973435	-0.1485054604
	0.017153483	-0.3291744279	-0.1646368122
	0.0185063001	-0.3074899902	-0.1377704554
	0.0181194419	-0.278663535	-0.1345769996
	0.0182618437	-0.3040171029	-0.1690253058
	0.0160973364	-0.2871653825	-0.1246280822
	0.0133845822	-0.2670841624	-0.1622370434
	0.0163655264	-0.2913486859	-0.1925789632
	0.0134593431	-0.3219909074	-0.1239351877
	0.0147338392	-0.3383769427	-0.1701190865
	0.0142995137	-0.3016446225	-0.1477365935
	0.0175249144	-0.3141059554	-0.1290228486
	0.0173196185	-0.3195197926	-0.1036684458
	0.0158908538	-0.271039088	-0.0955117079
	0.0146519581	-0.2666129237	-0.0581265184
	0.0174988074	-0.2720042992	-0.0064982585
	0.0141844056	-0.2984885782	0.0091975942
	0.0136029316	-0.2909371639	0.0135740705
	0.016728651	-0.2798410871	-0.0196866153
	0.0123770894	-0.2724098935	-0.0329782577
	0.0169553072	-0.2447911673	-0.0112923318
	0.0169968411	-0.1731343804	-0.062802294
	0.0173124984	-0.1952840711	-0.0778558504
	0.0165708223	-0.2033985231	-0.1344709144
	0.0151978317	-0.2239885233	-0.09862352
	0.0141191381	-0.2676745986	-0.1773630313
	0.0170668553	-0.2532537196	-0.1984142527
	0.0183923787	-0.2774123695	-0.1942739133
	0.0167405178	-0.2983513615	-0.1808688904
	0.0188136506	-0.3190249491	-0.1578887297
	0.0183484714	-0.3133093741	-0.2046700387
	0.0209757846	-0.3183162966	-0.2299682734
	0.017149923	-0.29621318	-0.2020001382
	0.0163868867	-0.2930980403	-0.2037111339
	0.0136242918	-0.2772872797	-0.1898480069
	0.0203848171	-0.3137814595	-0.1945417755
	0.0196265276	-0.2926381797	-0.2174458512
	0.017679183	-0.3104882705	-0.2192184782
	0.0162966989	-0.3102551227	-0.1395315484
	0.0164758878	-0.3299171954	-0.1466950444
	0.0169837876	-0.2918619318	-0.1867062239
	0.0181550423	-0.3228465579	-0.1298823992
	0.0142223794	-0.2818200489	-0.0486972065
	0.0160997097	-0.2876298311	-0.1216939284
	0.0166099828	-0.2938267847	-0.0661600484
	0.0181621624	-0.2821456688	-0.0950220605
	0.0201012002	-0.2762854904	-0.0453618062
	0.0193025635	-0.2742419667	0.0167160861
	0.0176245956	-0.2896073589	0.2196002084
	0.0161459903	-0.3020093382	0.471070439
	0.0133418616	-0.2728546919	0.5406192283
	0.0186522619	-0.2854879478	0.6411575076
	0.0200857733	-0.2940034759	0.7197494805
	0.016777305	-0.2973066725	0.8756080175
	0.0181016417	-0.2881289375	0.9227854295
	0.0154411014	-0.3102628503	0.7583466461
	0.0174643936	-0.3073396986	0.6859258857
	0.0193168036	-0.3118449979	0.5123287998
	0.0178370117	-0.3171468472	0.4267059857
	0.0108771239	-0.3066914209	0.2502685558
	0.0157389585	-0.2947567778	0.2697558794
	0.016490128	-0.3398462794	0.1329598475
	0.0190865874	-0.3038177137	-0.0085396598
	0.0194864991	-0.2922748256	-0.0296687235
	0.0188290775	-0.3159208883	-0.0896285586
	0.0169197067	-0.3314875061	-0.1040873538
	0.0150305096	-0.3074890419	-0.1127477458
	0.0124067565	-0.3055302024	-0.1319793421
	0.0231604655	-0.2866305605	-0.1611157171
	0.0189097718	-0.3109095389	-0.1600721656
	0.0164391007	-0.2693525999	-0.1897711499
	0.0143327408	-0.275671116	-0.1806028839
	0.0174074329	-0.2938899077	-0.1694491509
	0.0131033386	-0.3057689621	-0.1787332558
	0.0145380367	-0.348706263	-0.1695287723
	0.0167440779	-0.3352921405	-0.1946787688
	0.0181241886	-0.3368144569	-0.2243592324
	0.0204963652	-0.3205495687	-0.2004695877
	0.0181146952	-0.3203009939	-0.1471044555
	0.0159039073	-0.3305611331	-0.2073174352
	0.0158849204	-0.3196286096	-0.153840581
	0.0135091837	-0.2737237429	-0.166598283
	0.0125159312	-0.2875000734	-0.2127317757
	0.0186154748	-0.2767447316	-0.1802620536
	0.0192740831	-0.2923511349	-0.1943810283
	0.0182582836	-0.3008820681	-0.1957584133
	0.0174359133	-0.3255096322	-0.1807880911
	0.0151491777	-0.3120952546	-0.1986910497
	0.0193963113	-0.3296861613	-0.206236108
	0.017682743	-0.3269413519	-0.2484132765
	0.0160202021	-0.3521707643	-0.1823357877
	0.0150767902	-0.3099383296	-0.190072311
	0.0162326181	-0.3458247	-0.2023495969
	0.0160937763	-0.3428572323	-0.1963819014
	0.0160451224	-0.3219373699	-0.2156063922
	0.0170597352	-0.3511814671	-0.2228571149
	0.0187282096	-0.3556142831	-0.2186356872
	0.0164747011	-0.3587706231	0.0607566847
	0.0141760988	-0.3216131084	0.2120209026
	0.0186190348	-0.3292146352	0.2135924027
	0.0182025096	-0.3355477172	0.0897024295
	0.0173267385	-0.3387994815	0.0774264643
	0.0139909765	-0.3330196868	-0.0576889691
	0.0161566705	-0.3428114114	-0.0959908218
	0.0190118265	-0.3459833396	-0.114094705
	0.0222443472	-0.3386336816	-0.134540237
	0.0187199028	-0.3373802136	-0.1674084431
	0.019636021	-0.3486117625	-0.1544652153
	0.0166752503	-0.322282416	-0.1566609094
	0.9935836124	-0.3306610927	-0.1481282565
	0.9928122693	-0.3200090364	-0.1651188552
	0.9933795032	-0.3149170281	-0.1425526462
	0.9955736775	-0.3586823181	-0.1509655099
	0.9942279805	-0.3348979019	-0.1566257549
	0.9916018541	-0.3001969753	-0.1529577838
	0.9897114702	-0.3127111197	-0.1810187692
	0.988083343	-0.3235731218	-0.1944540978
	0.9918415638	-0.3041562782	-0.2201823098
	0.9921667145	-0.3052775818	-0.1813405485
	0.9879468746	-0.3295881943	-0.2313325464
	0.9932193011	-0.3221695922	-0.1926853915
	0.990800844	-0.3637297587	-0.2157988933
	0.9919388717	-0.3351598742	-0.2334408768
	0.9942647677	-0.3402430423	-0.2631940215
	0.9978544796	-0.3689630249	-0.2397022742
	0.9975495024	-0.3416423956	-0.237158283
	0.9957481197	-0.3710656127	-0.2131225432
	0.0157306517	-0.3231369666	-0.2498687388
	0.0182440435	-0.3021117879	-0.1854341996
	0.0132967677	-0.3365026806	-0.2154481461
	0.0118822432	-0.3469209839	-0.2388989886
	0.0121302597	-0.361861692	-0.2570249329
	0.0163512862	-0.335699164	-0.2231930071
	0.0172116304	-0.3423082712	-0.228157178
	0.0126429061	-0.3417687362	-0.1825747626
	0.0164580876	-0.3200359362	-0.1891926406
	0.0142603532	-0.3463461759	-0.1270194289
	0.0175047408	-0.3468436969	0.1314274676
	0.017597302	-0.3214965298	0.3586911689
	0.0115262387	-0.3314261039	0.5325976048
	0.0181277487	-0.3125536017	0.578478428
	0.01902488	-0.2953255873	0.6310662335
	0.0115796394	-0.2636929564	0.7555404148
	0.0168769862	-0.2160318894	0.6693425413
	0.0167381445	-0.2063870106	0.6350836863
	0.0151990184	-0.2263916248	0.4865130323
	0.0163489129	-0.2518692961	0.5830915659
	0.0140906577	-0.2761473928	0.6191138185
	0.0168864797	-0.279218764	0.6297158226
	0.0164296072	-0.2800784673	0.5683711784
	0.0164272339	-0.2781952221	0.4126677591
	0.0135352907	-0.2887656691	0.3101305094
	0.0159727348	-0.314693121	0.1688854895
	0.0150756035	-0.3063661948	0.1085301453
	0.0137085462	-0.3212811236	-0.018497377
	0.0200477995	-0.3481486444	-0.0490715451
	0.0178488785	-0.3422852949	-0.0456560999
	0.0193251104	-0.3479798565	-0.0947151524
	0.017015828	-0.3276369177	-0.0616505003
	0.0147872398	-0.3453035434	-0.1462395021
	0.0151847782	-0.3206802638	-0.1673335482
	0.0155597696	-0.3456349534	-0.1944737657
	0.0174810072	-0.3190696217	-0.1946176033
	0.0185383405	-0.3342168605	-0.2023457106
	0.0166123562	-0.3138142735	-0.2112022667
	0.0148881078	-0.3420095725	-0.2602450353
	0.0156748777	-0.3190210862	-0.2126835806
	0.0164248605	-0.2967231575	-0.2404989002
	0.0133110079	-0.2942311269	-0.2600608189
	0.0142105126	-0.3239276284	-0.2378939563
	0.0144134351	-0.3267556528	-0.2031740569
	0.0141226981	-0.3294689113	-0.2183066405
	0.0151028972	-0.3140729152	-0.2447286084
	0.9935230916	-0.332313485	-0.2304851703
	0.9884856281	-0.3245551717	-0.2445816635
	0.9884168006	-0.3435703066	-0.2258573266
	0.9892189973	-0.3538271035	-0.2379696306
	0.9898313251	-0.3418886197	-0.2647574791
	0.9894147998	-0.3531432906	-0.2320599265
	0.9916374545	-0.3300754977	-0.2640299735
	0.9929558578	-0.3269086187	-0.2586801996
	0.9974949151	-0.3117784195	-0.2671505733
	0.9954229689	-0.3578713829	-0.3167355063
	0.9897067235	-0.3034025283	-0.2541897185
	0.9898526853	-0.3042928674	-0.2594444694
	0.9929748447	-0.3225961758	-0.2554382233
	0.9963485806	-0.3266183716	-0.2366513577
	1	-0.294852751	-0.2664874561
	0.9993769921	-0.3002382088	-0.2816915382
	0.998363566	-0.329807337	-0.2559880803
	0.9999560928	-0.3321497502	-0.2349224627
	0.0118869899	-0.3418420489	-0.291609076
	0.0157828657	-0.3587462139	-0.2997562426
	0.0169220801	-0.3204196119	-0.2893491511
	0.0173967528	-0.332715866	-0.2411443636
	0.0151396843	-0.3246012736	-0.237049395
	0.0163133124	-0.3309441264	-0.1960573003
	0.0167820517	-0.3334377396	-0.1421627584
	0.0167927318	-0.324319072	-0.0342683655
	0.0145534636	-0.3283843666	0.0131950747
	0.0147824931	-0.3254739601	0.3063358624
	0.0169909076	-0.3228755541	0.5794262235
	0.0191660951	-0.332163351	0.8445336077
	0.0148964146	-0.2800638651	0.9028526459
	0.0154980621	-0.3008696826	1.0434200562
	0.0137453334	-0.3304372786	0.9536975882
	0.0140930311	-0.3488844829	1.0010108956
	0.0146009308	-0.3280621363	1.0318265442
	0.0172768979	-0.3139356171	1.1955073158
	0.0170288815	-0.3107962361	1.0703271084
	0.0175320345	-0.3245490602	1.0242395575
	0.0166776237	-0.3377647284	0.9860456316
	0.0168307056	-0.3431314812	0.8498303231
	0.0133715287	-0.3456413731	0.624816086
	0.0144751426	-0.3140921039	0.6338886423
	0.0134308627	-0.3565820523	0.7581732028
	0.0154648351	-0.357978122	0.6400058616
	0.0200489862	-0.3151122916	0.5817811996
	0.017623409	-0.3192943184	0.4423868725
	0.0179355062	-0.2947112527	0.3227649985
	0.0124518504	-0.3056026019	0.2383587563
	0.017336232	-0.3455493912	0.1413377678
	0.0163999402	-0.3008369456	0.0295891962
	0.0137097329	-0.3204746748	-0.0267125308
	0.0159074673	-0.3279025939	-0.060438732
	0.0172935115	-0.3481038016	-0.1862595255
	0.0152642859	-0.3281555153	-0.1764564779
	0.0089653797	-0.3407897391	-0.1481238044
	0.0208488096	-0.3189132708	-0.1994027838
	0.0179497464	-0.2781140564	-0.2206538778
	0.0204726316	-0.2865772256	-0.2034794004
	0.0175937419	-0.3158444111	-0.2362894134
	0.0168686794	-0.3185268819	-0.240356099
	0.0165601422	-0.3211801921	-0.2151412538
	0.0130084041	-0.3511838492	-0.2433088594
	0.0140360704	-0.3640440755	-0.2747965104
	0.0159098407	-0.3750473662	-0.2657905278
	0.0172911381	-0.3272523839	-0.2488427452
	0.0180245073	-0.3349366743	-0.2340320213
	0.0154565283	-0.3349064625	-0.2344997071
	0.0184861265	-0.3639043662	-0.2245936743
	0.0178346383	-0.3392069593	-0.2667357351
	0.018711596	-0.3555569558	-0.2465551625
	0.0164628343	-0.3284191161	-0.2096279822
	0.0158137195	-0.3547179316	-0.2296717665
	0.0163168725	-0.2707587559	-0.2371472457
	0.0169090266	-0.2538477894	-0.2365820245
	0.0161578571	-0.2701856843	-0.2597456451
	0.015304633	-0.2494845153	-0.2714258324
	0.0148964146	-0.2806168116	-0.2894065516
	0.0178037846	-0.2070917795	-0.2787938893
	0.0164841946	-0.2551574243	-0.2585153212
	0.0182214965	-0.2389459498	-0.2434756084
	0.0172270573	-0.2475001728	-0.2577780308
	0.0177005433	-0.2019085525	-0.2353207702
	0.0161804041	-0.2434314646	-0.2282598152
	0.0155253558	-0.2743007531	-0.2155131496
	0.0175035541	-0.2936656311	-0.2791447576
	0.0150340696	-0.3031422076	-0.2239266029
	0.0151918983	-0.3220592187	-0.2648089413
	0.0129704303	-0.3257721869	-0.2510172298
	0.0083245717	-0.3582646129	-0.2832132216
	0.017761064	-0.3413792716	-0.2789541234
	0.0154363547	-0.3288843708	-0.2145384246
	0.0182464168	-0.3583765748	-0.2258209994
	0.0150649234	-0.3470218483	-0.2280428514
	0.0124055698	-0.3150527873	-0.2156714411
	0.0160095219	-0.3191360659	-0.2715346213
	0.0162361781	-0.3074936495	-0.209030037
	0.0187685567	-0.3172527371	-0.2938296308
	0.0158291463	-0.3243344483	-0.244479721
	0.0145522769	-0.3475853632	-0.2046543143
	0.0161139499	-0.363232716	-0.2405708008
	0.0157923592	-0.3363100384	-0.2430591578
	0.016493688	-0.3277181375	-0.221334582
	0.0167155975	-0.3636154	-0.2098031269
	0.0161008964	-0.351129068	-0.1683721827
	0.0162883921	-0.3401000996	-0.1339926466
	0.0169137733	-0.3232268818	-0.126963353
	0.0177990378	-0.3445672966	-0.1719308394
	0.0146175444	-0.348452147	-0.2552289682
	0.0192289892	-0.3738493876	-0.2387471701
	0.0149854157	-0.3142668937	-0.2299281151
	0.0127864946	-0.3532535145	-0.2228106847
	0.0169268268	-0.35556659	-0.2031056299
	0.0181775893	-0.3773236008	-0.2690358427
	0.0176067954	-0.3437274202	-0.2824965676
	0.0158101594	-0.3475798155	-0.2793403631
	0.0152144452	-0.3372081648	-0.2471864389
	0.016303819	-0.3392006441	-0.2876473351
	0.0154102477	-0.3656097216	-0.2422833044
	0.0148394538	-0.2477343426	-0.2917566807
	0.0160296955	-0.2381060673	-0.291136695
	0.0149830423	-0.2620304017	-0.3074528885
	0.016307379	-0.2837534417	-0.258957375
	0.0155550229	-0.2677541706	-0.2523269356
	0.0149854157	-0.2959530322	-0.2634538183
	0.0154411014	-0.325932814	-0.2421622364
	0.0170739754	-0.3274036155	-0.2531105021
	0.0180648545	-0.3152867306	-0.2600614542
	0.0168342657	-0.3408852666	-0.2340711058
	0.0160842829	-0.3482740598	-0.2645653773
	0.0164735145	-0.3449965319	-0.249244304
	0.0089297793	-0.3556546772	-0.2563211702
	0.0097296027	-0.3687071263	-0.2502942471
	0.0190569204	-0.3901928084	-0.286685083
	0.0133454217	-0.3638660099	-0.2152187523
	0.0170799088	-0.3715182302	-0.2169207207
	0.0164913147	-0.373509267	-0.1602287422
	0.0155514628	-0.3559236755	-0.1407971247
	0.0166883038	-0.3551409218	-0.1253766251
	0.0157448919	-0.3600909509	-0.1043419645
	0.0177254636	-0.3644719033	-0.0738012797
	0.0170621085	-0.3756377253	-0.1291665274
	0.0181586024	-0.3915859855	-0.041526162
	0.0143042604	-0.3734145318	-0.0450915166
	0.0156392773	-0.3793995871	-0.0815437646
	0.0157543854	-0.3766705038	-0.1375162251
	0.0148833611	-0.3673125697	-0.1399542602
	0.0124103165	-0.3474141289	-0.1861209993
	0.0183057509	-0.3598440301	-0.1601119739
	0.0179533065	-0.3483100444	-0.1834221189
	0.0179829735	-0.3751380935	-0.1825033217
	0.014980669	-0.393064717	-0.1908880793
	0.0146839985	-0.3618582277	-0.2424117723
	0.0162563517	-0.3443051489	-0.2177236713
	0.0182179365	-0.3347224723	-0.2287667084
	0.0165114883	-0.388540922	-0.2590321401
	0.0189869062	-0.3635821053	-0.236791115
	0.0162919522	-0.3702269462	-0.2323370258
	0.0182191231	-0.3973561509	-0.2403375343
	0.0205960465	-0.3465533427	-0.1992389191
	0.0178975324	-0.3805081878	-0.2045608337
	0.0137785605	-0.367703577	-0.2300185845
	0.0165031815	-0.3677563289	-0.2345183826
	0.0174109929	-0.3839943312	-0.2431291571
	0.0156226637	-0.342336285	-0.2276396136
	0.015040003	-0.3661208843	-0.2101478914
	0.0139791097	-0.3687106046	-0.243639054
	0.0159715481	-0.3700816654	-0.2547861303
	0.0180090805	-0.3406113093	-0.2659002429
	0.0180150139	-0.3451902097	-0.2740186702
	0.0199599851	-0.3126175299	-0.2407508071
	0.0159976551	-0.3076284526	-0.2431227947
	0.0148370805	-0.3250085051	-0.2778117983
	0.0164509675	-0.3027953388	-0.2864197109
	0.0153105665	-0.3258900781	-0.2295808812
	0.0149355751	-0.3364324363	-0.2594605079
	0.0125717052	-0.3339434685	-0.2730966266
	0.0164723278	-0.3677097965	-0.2727105295
	0.0115428523	-0.3578124629	-0.2639829518
	0.0155087423	-0.3172987073	-0.2641936126
	0.0160581759	-0.347000273	-0.2666435214
	0.0151693513	-0.3370487779	-0.2658336394
	0.0160047752	-0.3395076237	-0.2829278109
	0.014507183	-0.3426283036	-0.2509274798
	0.0172638444	-0.3526350077	-0.2832412872
	0.0177361437	-0.3333886424	-0.2463280042
	0.0184030588	-0.3369498411	-0.2902493362
	0.0153058197	-0.3529489212	-0.2347158945
	0.0132801542	-0.3614266416	-0.237042466
	0.0147172256	-0.3847904623	-0.2628761749
	0.0170051478	-0.3881416705	-0.2901865742
	0.0189952129	-0.375577207	-0.250034171
	0.0185039267	-0.3596887212	-0.2528803396
	0.0162444849	-0.3484458034	-0.2594119538
	0.0157140382	-0.3877830448	-0.2103738955
	0.0174952473	-0.3493445701	-0.1914125351
	0.018443406	-0.3362837766	-0.1908941691
	0.0175154209	-0.3657380704	-0.1701872262
	0.0148216536	-0.3726891204	-0.102915322
	0.019665688	-0.3651804613	0.0147529816
	0.0173789525	-0.3335770487	-0.0363382435
	0.0169244535	-0.3382440531	0.080422052
	0.0171546697	-0.3418731264	0.2503012611
	0.0149747355	-0.3797464753	0.3298786815
	0.0141060846	-0.3471806474	0.297533147
	0.0148335204	-0.3489728139	0.3161272961
	0.0146721317	-0.3554737862	0.3537094721
	0.0145926241	-0.3361293348	0.3973960423
	0.0172745246	-0.3208027598	0.4086078506
	0.0205094187	-0.2688941191	0.5564711845
	0.0193440973	-0.1209896897	0.6250245356
	0.020165281	-0.1044364347	0.8403961463
	0.01823099	-0.0976630291	0.8335673017
	0.0185169802	-0.1145689153	0.8247985434
	0.0187756768	-0.1717590828	0.6863715485
	0.0170431216	-0.1958959946	0.5019488505
	0.0204833117	-0.2220232364	0.4249124837
	0.019658568	-0.1510211736	0.2984077193
	0.0184030588	-0.1633765936	0.2854313602
	0.0166776237	-0.2012971102	0.2421570963
	0.0184362859	-0.2322497114	0.1165495816
	0.0178904123	-0.2713956792	0.043380006
	0.0194105515	-0.2928425584	0.0128158624
	0.0174572735	-0.2931725957	0.0357601785
	0.0179675466	-0.3093276412	-0.0021893427
	0.0208155826	-0.3055548891	-0.0449953079
	0.0162729653	-0.3408859766	-0.0907648203
	0.0148774277	-0.3153771111	-0.1295974837
	0.0145190498	-0.3467372935	-0.167392679
	0.0184386592	-0.3205897026	-0.1660133647
	0.0181538556	-0.3612583471	-0.2093730045
	0.0159525612	-0.3570358337	-0.1986788088
	0.0177100367	-0.3320472656	-0.2416452047
	0.0162397382	-0.3382046807	-0.19576585
	0.0175296611	-0.350863425	-0.1582928718
	0.0143635945	-0.3457693434	-0.1856259328
	0.016091403	-0.3493997255	-0.1107851437
	0.0167642515	-0.3530258551	-0.1269834153
	0.0164925014	-0.3920173251	-0.1411906229
	0.015934761	-0.3761656318	-0.1277718601
	0.0149462552	-0.3459856865	-0.0932879849
	0.0202875092	-0.37319447	-0.0929891957
	0.0184327258	-0.3515393657	-0.0816947153
	0.0186475152	-0.358142822	-0.1290665098
	0.0154031276	-0.3479106799	-0.159204402
	0.016434354	-0.3430565458	-0.1051427783
	0.0144715825	-0.3633783803	-0.1511461489
	0.0172923248	-0.3530767773	-0.2164773298
	0.0125040644	-0.3618195006	-0.2339858954
	0.0145012496	-0.3434463225	-0.2373948806
	0.0175522081	-0.3342283379	-0.2285929812
	0.0205924864	-0.3329819817	-0.2438204916
	0.0178999058	-0.3316316388	-0.2362564469
	0.0143315541	-0.3521984377	-0.1985873729
	0.0157270917	-0.358005797	-0.2357855009
	0.0167357711	-0.365231202	-0.2211523566
	0.020034746	-0.3338233647	-0.2558590546
	0.0196977285	-0.3709601729	-0.2546508322
	0.0167678115	-0.3551389546	-0.273835283
	0.018365085	-0.3440057759	-0.2591259353
	0.0169600539	-0.3542299202	-0.262217694
	0.0167191576	-0.3369945943	-0.2543433278
	0.0159727348	-0.3699010371	-0.2904663458
	0.0191435481	-0.3799486772	-0.2582961601
	0.0191744019	-0.3488894003	-0.2289555777
	0.0181680958	-0.3867969752	-0.2622375442
	0.0186665021	-0.366535067	-0.218210641
	0.0179544931	-0.3797378315	-0.2652338854
	0.017336232	-0.3455785249	-0.2747293292
	0.0182203098	-0.3847839604	-0.281353401
	0.0205521392	-0.3549401652	-0.2681948424
	0.0176139155	-0.3744399456	-0.2530706332
	0.0158232129	-0.3740742494	-0.2067465662
	0.0170182013	-0.3792731505	-0.1174653455
	0.0183472848	-0.3611655917	-0.0620295127
	0.0189370655	-0.3643708901	0.0043908803
	0.0199398115	-0.3617186552	-0.040224066
	0.0151800315	-0.3485957045	-0.1060723558
	0.0159442544	-0.3708502394	-0.1149317872
	0.0143398609	-0.359140179	-0.0338913033
	0.0195090461	-0.3649210698	0.2282702041
	0.0208310094	-0.3527412826	0.3660555445
	0.0149960958	-0.376948988	0.5269635636
	0.0140135234	-0.3554177828	0.8866275436
	0.014294767	-0.3517197128	1.2430291816
	0.0160581759	-0.3425510588	1.1882712226
	0.019717902	-0.3732639686	1.4309164087
	0.0184244191	-0.37018322	1.2765404363
	0.0216664333	-0.3818015788	1.2022068328
	0.0190082664	-0.3828168469	1.4320699117
	0.0182416701	-0.3712854648	1.5921654892
