# Supplementary material for: Ciliary and rhabdomeric photoreceptor-cell circuits form a spectral depth gauge in marine zooplankton
Source: eLife. 2018 May 29;7:e36440. doi: 10.7554/eLife.36440 (PMC6019069; doi:10.7554/eLife.36440)
Supplement: Figure 2—figure supplement 2—source data 1. [file elife-36440-fig2-figsupp2-data1.zip › Figure-2-figure-supplement-2_source_data/Figure-2-figure-supplement-2_G_Source_data.csv]

Time_(frames)	405_488_treatment	SN_late
	0.0012865429	1.1025168614
	0.0023372908	1.0469980757
	0.0034678243	0.959451267
	0.0014895687	0.8993230226
	0	0.9067025426
	0.1029839816	0.8391310108
	0.1689588406	0.8355658332
	0.1871862894	0.8476124211
	0.1847464171	0.6844568587
	0.1849102626	0.8106149995
	0.1849209481	0.8038067885
	0.1878694537	0.7681054335
	0.1872333059	0.7010094269
	0.1866577098	0.8109843833
	0.1879983929	0.740589013
	0.1877633103	0.6877813169
	0.1877690093	0.6806671836
	0.1854879958	0.6863385865
	0.1877326783	0.6162155331
	0.1856967207	0.6336812215
	0.1867332212	0.6564312078
	0.1883346322	0.6391593138
	0.1881102352	0.6389489573
	0.184251319	0.5805529564
	0.1819589076	0.6116735258
	0.1817202631	0.543123248
	0.1816483136	0.5462406759
	0.1875061442	0.6723734124
	0.1843617365	0.8657358072
	0.1859474754	0.8579328779
	0.1874983081	0.839044594
	0.1893134306	0.8368134328
	0.1880069413	0.8921169441
	0.184400917	0.7952017401
	0.1874683885	0.7984257587
	0.1882954518	0.7588529324
	0.1875966154	0.6751206766
	0.1885056014	0.7528773427
	0.1885226983	0.6644223482
	0.1897529638	0.7157983896
	0.1891852038	0.5598148825
	0.1889686428	0.5653820502
	0.1895727338	0.4964415817
	0.1873380245	0.5877778675
	0.1885789756	0.5738803129
	0.1895513627	0.5087445089
	0.1908699623	0.5540765593
	0.1896304359	0.5431793384
	0.1886808448	0.5774211044
	0.1874662514	0.6142207966
	0.1879869949	0.5421755359
	0.1861854075	0.5237966759
	0.1886929551	0.5466633607
	0.1881522651	0.6551281054
	0.1892692636	0.468361085
	0.1884471869	0.494131722
	0.1887962489	0.5735223038
	0.1900742434	0.477041845
	0.1878594805	0.5084646653
	0.1870623368	0.529247288
	0.1892350698	0.5437380243
	0.1925162528	0.5867201823
	0.188809784	0.499698406
	0.1888511015	0.5897693873
	0.190161865	0.5293327609
	0.192719991	0.5414385405
	0.190616358	0.5528299658
	0.1865736499	0.6488577509
	0.1879884197	0.613189017
	0.188704353	0.6464689613
	0.1860115889	0.621260611
	0.1860735652	0.5265604313
	0.1857985898	0.5467715153
	0.188990014	0.5722367536
	0.189208712	0.5315194157
	0.1905209003	0.5708368727
	0.1897330174	0.5803532298
	0.1899453041	0.5188664048
	0.1874498669	0.5894504111
	0.1866548603	0.5762297382
	0.1886516375	0.5570815423
	0.1894651657	0.5681325591
	0.187476937	0.5227540282
	0.1891275017	0.5557174377
	0.1908763736	0.56397657
	0.1929956788	0.5741451324
	0.1923965743	0.577413878
	0.1890797728	0.5205286278
	0.1893355141	0.4837170388
	0.1898085288	0.5987596037
	0.188759918	0.5463389739
	0.1903456569	0.6680541036
	0.1915467152	0.5435922284
	0.1924542764	0.4536857594
	0.1907866148	0.5496319172
	0.1895349782	0.6030901943
	0.188673721	0.6378369311
	0.1901775372	0.5527516783
	0.187651468	0.7768355281
	0.1869163006	0.7853876103
	0.1905935622	0.7570254601
	0.191063015	0.7902656692
	0.1883182477	0.6247309759
	0.1880382857	0.6130426565
	0.1813206227	0.5497188569
	0.1887634798	0.5126503025
	0.1925418981	0.4874794982
	0.1890519903	0.5436496372
	0.1872297441	0.5690387004
	0.187657167	0.5540317336
	0.1882847662	0.4695024857
	0.1907317622	0.5662955301
	0.1914961368	0.4543008412
	0.1883937591	0.4832843015
	0.1880276001	0.4473971323
	0.1873287637	0.4382087005
	0.1876671402	0.3985715638
	0.1894815503	0.4663183853
	0.1872418544	0.4543021372
	0.1873593957	0.3843941087
	0.1858320712	0.4434443022
	0.1876792505	0.444885954
	0.1851887998	0.474654562
	0.1852507761	0.4101512782
	0.1862096281	0.4761118794
	0.1895513627	0.5004895893
	0.1911086067	0.5859969951
	0.1873059678	0.4297253111
	0.188219228	0.4955539332
	0.1896646298	0.4983655674
	0.1901461929	0.4980567231
	0.1916521462	0.5210589515
	0.1915908822	0.5107854739
	0.1911620346	0.5167812422
	0.1910102995	0.4572115323
	0.1905080776	0.451775115
	0.1855855907	0.4811118028
	0.1877469258	0.53640875
	0.1890071109	0.48134615
	0.1888012355	0.6416937176
	0.1885568921	0.6616234487
	0.1878737279	0.5960004255
	0.1885568921	0.5672361336
	0.1906142209	0.5481744703
	0.190957584	0.4981542562
	0.1897344422	0.4805538268
	0.1908977448	0.3755098285
	0.1908884839	0.4512591327
	0.1891581336	0.4084204236
	0.1860358095	0.476207421
	0.1933027109	0.4885461147
	0.1907837653	0.4070479461
	0.1864240519	0.4641382146
	0.1930355716	0.4578769946
	0.1929978159	0.4494062637
	0.1913714718	0.4006048504
	0.1925119785	0.5302699072
	0.1913579367	0.5467376527
	0.1905750405	0.4792213349
	0.1868215552	0.4522293194
	0.1864610953	0.3351816471
	0.1892507419	0.4867184423
	0.1899595515	0.5168619222
	0.1870658986	0.4104555741
	0.1858648403	0.4103079731
	0.187714869	0.3784648882
	0.1882334755	0.3677635665
	0.1888126335	0.3837864545
	0.1961272637	0.4344190949
	0.1944788362	0.3666362889
	0.1928489302	0.3775067226
	0.1928097498	0.3968067069
	0.1922227557	0.4561435009
	0.1918687071	0.4029515767
	0.1919420813	0.3580508038
	0.1915110966	0.4140322898
	0.1902430754	0.4002635142
	0.1854060731	0.3723134311
	0.1917098483	0.437279842
	0.1915189327	0.5395350253
	0.1900585712	0.6487280883
	0.1893604471	0.5731246947
	0.1889066665	0.5958392996
	0.1896895628	0.5406577811
	0.1881729239	0.5006383083
	0.1899823474	0.570351331
	0.192564694	0.5178930694
	0.1896332854	0.5146818042
	0.1929429633	0.4762074014
	0.1880140651	0.4699312318
	0.1890662377	0.428837653
	0.1915445781	0.5007866268
	0.1930526685	0.4729894768
	0.1900607083	0.4033594411
	0.1925682559	0.4043072676
	0.1903492187	0.5039962543
	0.1908293571	0.4595628104
	0.1915125214	0.4066726923
	0.1921949732	0.4278196614
	0.1894715771	0.4035023642
	0.1871877142	0.3858530055
	0.1888817335	0.481128607
	0.1891075553	0.4663664641
	0.1852051844	0.4346928129
	0.1866285026	0.4547199945
	0.1879271557	0.4567777531
	0.1893006079	0.4852549222
	0.1874876225	0.482646033
	0.1863763231	0.4988526325
	0.1871542327	0.5497015394
	0.189525005	0.4739935221
	0.1888304428	0.4095423218
	0.1909910654	0.4584539519
	0.1936774183	0.6207653599
	0.1926993322	0.6084170897
	0.1960987689	0.7400962063
	0.1927292518	0.8032521423
	0.1941433092	0.7678993781
	0.1939018153	0.752029213
	0.1930612169	0.790464071
	0.1902516239	0.7998708844
	0.1917198215	0.6532178095
	0.1894559049	0.6740225502
	0.1935627264	0.6013694263
	0.1932136644	0.5304649414
	0.1954170294	0.6401365416
	0.1956806068	0.5163242336
	0.1924806342	0.5316985305
	0.1943178402	0.5128140986
	0.1926722621	0.5495218315
	0.1909590087	0.5741449906
	0.1943114289	0.5244482124
	0.1929073447	0.5782585413
	0.1905422714	0.6736538025
	0.19075812	0.7722312163
	0.1908072736	0.7919778378
	0.1940549751	0.7670945363
	0.1914719162	0.7207660883
	0.192489895	0.7448427883
	0.1917354936	0.6502069021
	0.1932450088	0.7306855767
	0.1926231085	0.7246796178
	0.1940108081	0.7580049713
	0.1939360091	0.7333826841
	0.192440029	0.6688010325
	0.1900079928	0.6555431148
	0.1926601518	0.6548677461
	0.1922882939	0.6635186257
	0.1917283699	0.5731911401
	0.1928873983	0.4831302861
	0.1936068935	0.5223953533
	0.1932656675	0.4510020399
	0.1957867502	0.492914233
	0.2029154515	0.6089690535
	0.2823662416	0.4435168308
	0.2785878233	0.4260333614
	0.2784282521	0.4766813896
	0.2861610444	0.4714500297
	0.2869068973	0.4665761925
	0.2860199948	0.4600901964
	0.2860399412	0.3948676674
	0.2856331771	0.415762642
	0.2864139363	0.458927969
	0.2833429029	0.3892502698
	0.2824730973	0.4070981629
	0.2850846511	0.4631501815
	0.2813945669	0.4753504219
	0.2846216096	0.4264874042
	0.2863441239	0.4740371725
	0.2829389882	0.4915868894
	0.2819081867	0.4121859694
	0.2748492978	0.5096345798
	0.1910850985	0.4593342419
	0.1919584659	0.410876278
	0.1908386179	0.3896957729
	0.1907360365	0.4098145144
	0.1885982097	0.5200194417
	0.1866769438	0.6657581013
	0.1843389406	0.7141764356
	0.1919427937	0.8609377623
	0.1911926666	1.2486481696
	0.194867791	1.8944043816
	0.1985913567	2.6319819635
	0.1925141156	3.4880050934
	0.1942765227	3.7740614745
	0.1904631982	4.0619998615
	0.1891324883	4.5856557082
	0.1908820726	4.902251821
	0.1874491545	4.9297168402
	0.1877419392	4.8341160453
	0.1898014051	4.6255470757
	0.1903463693	4.5792734342
	0.1884037323	4.5758431799
	0.1883260838	4.6885664281
	0.1890348934	4.6179452033
	0.1950608436	4.3048649714
	0.1934387738	3.9199414631
	0.1937372575	3.3844697521
	0.1930149128	2.8103550866
	0.1946982466	2.5097674603
	0.1957497069	2.5163666292
	0.1939117885	2.1603470754
	0.1947523868	1.9850986916
	0.1960132843	1.8859903693
	0.1924471527	1.8579979224
	0.1930612169	1.6284764943
	0.1949397405	1.4538401624
	0.1961970761	1.3982335687
	0.1946398321	1.2582386288
	0.1922533877	1.0748717906
	0.1915346049	0.9655538757
	0.1953151603	1.0502809558
	0.1912175996	0.8983898736
	0.1901155609	0.8883638044
	0.1861341168	0.7478454062
	0.1879485269	0.7430111065
	0.1895257173	0.7281751437
	0.1905622178	0.7498282817
	0.1848140924	0.6630294937
	0.1882235023	0.6864731326
	0.191237546	0.5272030557
	0.1909355005	0.6108816791
	0.192010469	0.488322039
	0.1913935553	0.5702823377
	0.1894801255	0.544641505
	0.1892678389	0.5088279739
	0.188150128	0.4881439084
	0.1885027519	0.4520867343
	0.1900250897	0.4903501406
	0.1893982028	0.486118396
	0.187152808	0.4951488609
	0.1865280582	0.5079144592
	0.1902822558	0.4874912009
	0.1832069824	0.5470638275
	0.1889665057	0.5457292787
	0.194476699	0.4649047327
	0.1903413827	0.4751585977
	0.1920304154	0.4320396373
	0.1944033248	0.5435671737
	0.1946576414	0.462565508
	0.1914327357	0.4394930128
	0.1901511795	0.4102174262
	0.1928147364	0.4014974508
	0.1931987046	0.5358677401
	0.1916393235	0.4119946982
	0.1890135222	0.4054581397
	0.1877497752	0.4225836925
	0.1889515459	0.4114358896
	0.1906013982	0.4054009465
	0.1925739548	0.337773681
	0.191600143	0.4383107795
	0.191431311	0.386079298
	0.1885811128	0.3405592425
	0.2422746876	0.4391145105
	0.2788713471	0.383514283
	0.2834803906	0.4117614576
	0.2843558951	0.4133994859
	0.2811730194	0.4160551268
	0.2833030101	0.4096421875
	0.2848873242	0.4752449003
	0.284802552	0.493855516
	0.284603088	0.4470178886
	0.2828691758	0.5532234481
	0.2842084342	0.4821031974
	0.2813653597	0.4919802968
	0.2796656413	0.4057983599
	0.282205958	0.3908047625
	0.2804464005	0.5498803403
	0.2813033833	0.4761446168
	0.2870080541	0.4845286705
	0.2845603457	0.5433224016
	0.232157588	0.4713010312
	0.1886096076	0.4199769222
	0.1889216263	0.4032532273
	0.1921394082	0.3216289043
	0.1911299779	0.332737846
	0.1892550162	0.348961081
	0.1907937385	0.3600821018
	0.1915980059	0.4186224805
	0.1912959604	0.4925911216
	0.1910402191	0.5659067711
	0.1923851764	0.5969486282
	0.1924856208	0.6906197284
	0.1917590019	0.5379400051
	0.1900884908	0.8214082143
	0.190746722	1.0512179649
	0.1939965607	1.4265170663
	0.1900357753	1.6111316346
	0.1909732562	1.7993909307
	0.1918758308	2.1304242736
	0.1931025345	2.4692477265
	0.1925418981	2.3206386801
	0.1921244484	2.1880352318
	0.1904959673	2.0265409048
	0.1935491914	1.9075834519
	0.1926501786	1.6184296021
	0.1894566173	1.4772336738
	0.1896924122	1.3863513544
	0.1919249844	1.6273647089
	0.1920118938	1.5423298305
	0.1869398089	1.354834967
	0.1908685375	1.3198406061
	0.1925903394	1.0931481725
	0.1916129657	1.0789880765
	0.1902558981	0.9934713868
	0.192564694	0.9094114097
	0.1915638121	0.8120587135
	0.1911029078	0.6269533469
	0.1893070193	0.6768268794
	0.1933069851	0.6812262726
	0.1937450935	0.6119241281
	0.1916941761	0.5528448727
	0.1886915303	0.5859287789
	0.1880546702	0.4971611948
	0.1915246317	0.5039139801
	0.1931680727	0.4389639185
	0.1899802103	0.4989431911
	0.1903755765	0.4399551729
	0.1920118938	0.3751504925
	0.1906398663	0.3609095801
	0.1902095939	0.3921132837
	0.1935670007	0.3353225408
	0.1910922222	0.4259760819
	0.1907702303	0.3867207489
	0.1884977653	0.3373979479
	0.1889871645	0.4016295216
	0.1911143057	0.3739736217
	0.1920311278	0.4468074744
	0.1917326441	0.4000180609
	0.1925867775	0.4341557756
	0.1905152013	0.4525855802
	0.1939495442	0.4744120251
	0.1927648704	0.4762268729
	0.1912859872	0.471717571
	0.1882869033	0.496126226
	0.1892215347	0.4601379167
	0.1910836737	0.4974433539
	0.1932749284	0.4302065577
	0.1900628454	0.551729701
	0.1917839349	0.5597228119
	0.1904047837	0.5752048651
	0.1930298726	0.5164647679
	0.190236664	0.4837286484
	0.1911591851	0.4041646638
	0.1898363113	0.3906009737
	0.1911620346	0.4384585811
	0.1919370947	0.4780631588
	0.1872760482	0.340741363
	0.1897885824	0.4116687391
	0.2437364738	0.3820854636
	0.9898159375	0.4593303915
	0.9899797829	0.4221787685
	0.9891014289	0.4540498046
	0.9927252625	0.3975382518
	0.992758744	0.3905661238
	0.990167849	0.3106051016
	0.9913746062	0.3395298492
	0.9921753118	0.4100366808
	0.9934276608	0.4033231245
	0.9935387908	0.4268131703
	0.9937197331	0.3905443113
	0.9952769772	0.372858502
	0.9983223652	0.4166991463
	0.9970500697	0.3433306523
	1	0.330394122
	0.9975914721	0.3068298556
	0.9971113337	0.4085951039
	0.9752600512	0.3882374476
	0.1897194824	0.3565948663
	0.1895485132	0.3371921342
	0.1924685239	0.4011830199
	0.1918637205	0.342498382
	0.1911997903	0.3750957023
	0.192489895	0.482760089
	0.1921529433	0.4089936126
	0.1893369389	0.4712582855
	0.1904617734	0.4943423879
	0.1932763531	0.5866626305
	0.191780373	0.5979633106
	0.1954740191	0.6925332093
	0.1956749079	0.7721198919
	0.1954398253	0.7978998974
	0.1934252388	0.775740551
	0.1929657592	0.766261629
	0.191730507	0.6916724614
	0.1902131558	0.6892910895
	0.1919420813	0.7502997403
	0.1935819605	0.7294146806
	0.1930334344	0.7975119226
	0.1927328137	0.7702869783
	0.190272995	0.7579171226
	0.1912040645	0.7796495125
	0.1934508841	0.7989948203
	0.1914491203	0.7819632143
	0.1908428922	0.7972637008
	0.1915744977	0.6629704647
	0.1940991422	0.7089228408
	0.193460145	0.6894394736
	0.1918003194	0.7210638913
	0.1926993322	0.6420278458
	0.1907146653	0.7215998625
	0.1955075006	0.6384251053
	0.19562148	0.6057405081
	0.1947837311	0.5980128946
	0.1918088679	0.6410868769
	0.1895278544	0.6623373098
	0.1921451072	0.5789596221
	0.193778575	0.6277657524
	0.1921671907	0.4952715241
	0.1905016662	0.6853944516
	0.1913045089	0.5680617426
	0.1919947968	0.5101264226
	0.1924471527	0.499870011
	0.1909533097	0.6052404119
	0.1919805494	0.5958619281
	0.1930234612	0.6191552346
	0.193429513	0.5441749049
	0.1913330037	0.5050745061
	0.1899780732	0.4780666343
	0.1904140445	0.4797604629
	0.1914206254	0.4982035654
	0.1912660408	0.4084101143
	0.1931060963	0.4274006499
	0.192869589	0.4924713002
	0.1943456227	0.4010605073
	0.1944204217	0.4824831975
	0.1926565899	0.413936633
	0.1937885482	0.4313368347
	0.1931616613	0.3714916062
	0.1836408166	0.3994652043
	0.1863770354	0.4615173706
	0.1907139529	0.4600317692
	0.19157521	0.4187012734
	0.1918979143	0.4657854818
	0.192129435	0.4298319865
	0.1914491203	0.5205927839
	0.1938405513	0.5016539
	0.1944474918	0.5514542002
	0.1930483942	0.5432271799
	0.1918117174	0.5267240978
	0.1938448255	0.5411931288
	0.1939787514	0.5586241001
	0.1923581063	0.533271717
	0.1935534656	0.5102095743
	0.1914391471	0.5416634837
	0.1894238482	0.460237611
	0.1896532318	0.4769566139
	0.1900514475	0.46886881
	0.194906259	0.4433925551
	0.1908200963	0.4085474692
	0.1956478377	0.4827236473
	0.1939944236	0.4514750573
	0.1918394999	0.4122213064
	0.1915452904	0.4409753218
	0.193279915	0.4194711397
	0.1934259511	0.3550950174
	0.191972001	0.4546573384
	0.192950087	0.4764820546
	0.1921536557	0.4279935485
	0.1909098551	0.4531869137
	0.1922719093	0.4693276076
	0.1930405582	0.5803581693
	0.1919541917	0.5482339342
	0.1910188479	0.6114754001
	0.1915609626	0.630314054
	0.1939901493	0.5324234864
	0.1936881038	0.5480008314
	0.1937436688	0.5499166798
	0.1932029789	0.4920680092
	0.1875246659	0.4877322544
	0.1873187905	0.4624857822
	0.1904411147	0.4038065114
	0.1908243705	0.4746689221
	0.1911727202	0.4334680646
	0.1915331801	0.4703055985
	0.1931117953	0.503751887
	0.1915495647	0.5163207038
	0.1929643344	0.41424189
	0.1944695753	0.4219001634
	0.1928802746	0.4271457524
	0.1912710274	0.4143351166
	0.1926993322	0.3539946095
	0.1910722758	0.4403767646
	0.1921166124	0.4129928823
	0.1890213583	0.4076070963
	0.1923951496	0.4465372664
	0.1923930125	0.3238793323
	0.1919378071	0.4103625132
	0.1943427732	0.4305464794
	0.1923175011	0.4253612466
	0.1916371864	0.3993280765
	0.1932015541	0.3663173546
	0.1940606741	0.3758645919
	0.1953514912	0.3888926923
	0.195845877	0.3863952554
	0.193099685	0.4559079738
	0.1958921812	0.4840451364
	0.1938241668	0.4207458656
	0.193435212	0.4340895799
	0.192869589	0.3979894798
	0.1896047906	0.427613124
	0.1950188137	0.4716783786
	0.1912688903	0.4035190809
	0.1869455079	0.4372855318
	0.1883852106	0.3672041638
	0.1925725301	0.4087040159
	0.1902217042	0.4284028791
	0.1906249065	0.4591017398
	0.1926658508	0.5038200139
	0.1934444728	0.4829601413
	0.1935050244	0.4362280768
	0.1949967302	0.503811494
	0.1920874051	0.4077279845
	0.1916222266	0.5084438222
	0.1915723606	0.4679809068
	0.1911613222	0.4807836722
	0.1920061948	0.4866354009
	0.1892222471	0.4815977928
	0.1913287295	0.4763426567
	0.1917012998	0.4314884608
	0.1945928156	0.4491520289
	0.1955010892	0.4630815814
	0.1924827713	0.4492038223
	0.1906127962	0.406780362
	0.1914341605	0.4930571222
	0.1927627333	0.4079334559
	0.1912582047	0.427802937
	0.1916435977	0.4275643136
	0.1941162391	0.4593946078
	0.1940357411	0.4701953522
	0.1920168804	0.4143030417
	0.1895221555	0.4302101115
	0.1929721705	0.4264341085
	0.1924528517	0.4027253621
	0.1923011166	0.4688750684
	0.1912888367	0.4955049371
	0.1933326305	0.4662089509
	0.1949767838	0.4470548178
	0.1957276233	0.5093006157
	0.1957945863	0.5015217639
	0.1976823707	0.5391669347
	0.1946063506	0.5073790709
	0.1914797523	0.5089127963
	0.1927271147	0.5078252694
	0.1919591783	0.5337058588
	0.191057316	0.560934405
	0.1915994307	0.5458988961
	0.1911285531	0.563070818
	0.1918095803	0.5639366841
	0.1903990847	0.5134062991
	0.1924699486	0.5347826749
	0.1919727133	0.5611566213
	0.1896389844	0.5505614519
	0.1934138408	0.5548726356
	0.1979195904	0.497841974
	0.1932713665	0.4921574393
	0.19200477	0.5254639002
	0.1922427021	0.452037531
	0.1942587134	0.4476910777
	0.1924264939	0.4409645858
	0.1928325457	0.5129158675
	0.1927591714	0.4057091693
	0.1931068087	0.4242757397
	0.1928816993	0.4241716585
	0.1934451852	0.4225733842
	0.1947324404	0.3951319986
	0.1899794979	0.4151291384
	0.1928304086	0.4313826823
	0.1922776083	0.3435794379
	0.1892115615	0.4145298995
	0.1941361855	0.380754816
	0.1904546497	0.4185473435
	0.1912154625	0.4017332898
	0.1914783275	0.3696846833
	0.194961824	0.4030439869
	0.1931823201	0.3760992413
	0.1944610269	0.3561098258
	0.1945807053	0.3986661895
	0.1935670007	0.3429867023
	0.1932656675	0.4272050112
	0.1931987046	0.4132675743
	0.0900116971	0.4924905604
