# Supplementary material for: Ciliary and rhabdomeric photoreceptor-cell circuits form a spectral depth gauge in marine zooplankton
Source: eLife. 2018 May 29;7:e36440. doi: 10.7554/eLife.36440 (PMC6019069; doi:10.7554/eLife.36440)
Supplement: Figure 3—source data 1. [file elife-36440-fig3-data1.zip]

Archive with 13 entries (12 files):
- Figure3G-Source-data.txt
- __MACOSX/
- __MACOSX/._Figure3G-Source-data.txt
- Figure3F-Source-data.txt
- __MACOSX/._Figure3F-Source-data.txt
- Figure3C-Source-data.txt
- __MACOSX/._Figure3C-Source-data.txt
- Figure3D-Source-data.txt
- __MACOSX/._Figure3D-Source-data.txt
- Figure3E-Source-data.txt
- __MACOSX/._Figure3E-Source-data.txt
- Figure3B-Source-data.txt
- __MACOSX/._Figure3B-Source-data.txt
