# Supplementary material for: Ciliary and rhabdomeric photoreceptor-cell circuits form a spectral depth gauge in marine zooplankton
Source: eLife. 2018 May 29;7:e36440. doi: 10.7554/eLife.36440 (PMC6019069; doi:10.7554/eLife.36440)
Supplement: Figure 3—source data 1. [file elife-36440-fig3-data1.zip › Figure3G-Source-data.txt]

	380/480 ratio	380/480 ratio	380/480 ratio	380/480 ratio	380/480 ratio	380/480 ratio	380/480 ratio	380/480 ratio	380/480 ratio	380/480 ratio	380/480 ratio	380/480 ratio	380/480 ratio	380/660 ratio	380/660 ratio	380/660 ratio	380/660 ratio	380/660 ratio	380/660 ratio	380/660 ratio	380/660 ratio	380/660 ratio	380/660 ratio	380/660 ratio	380/660 ratio	380/660 ratio
dark	0,0747196	0,2498296	-0,033965543	-0,029725637	0,03636721	-0,014366019	-0,058526553	0,070556626	0,05940991	0,040938444	-0,035499632	0,032476194	-0,1673855	0,005442071	0,02102196	-0,12897676	-0,054578833	-0,1226425	-0,028219962	-0,099503234	0,082223535
100	-0,21313863	-0,10710699	-0,042935424	-0,24823317	-0,14489023	-0,09845259	-0,10202068	-0,13940105	-0,044918943	-0,34681827	-0,54223746	-0,089416616	-0,52024555	-0,055784356	-0,099061325	-0,11337516	-0,22129455	-0,03735928	-0,12126793	-0,16647954	-0,22498488
90	-0,20644082	-0,20208345	-0,076009184	-0,10321737	-0,04646205	-0,06908005	-0,1087095	-0,3019077	-0,006897719	-0,25223473	-0,4399493	-0,23845431	-0,31021863	-0,23792185	-0,27072892	-0,20972162	-0,1238145	-0,08564554	-0,07603777	-0,19832952	-0,22809163
80	-0,24078014	-0,21746852	-0,0914048	-0,09779539	-0,23005554	-0,043010242	-0,12195994	-0,21543346	-0,052896038	-0,11381084	-0,3072115	-0,11287801	-0,19940564	-0,26263672	-0,23770492	-0,17779022	-0,31859496	-0,22440237	-0,07753952	-0,13639648	-0,23883727
70	-0,17509088	-0,092926085	-0,14087799	-0,10164168	-0,15538377	-0,077766985	-0,073974505	-0,13731565	-0,16452415	-0,05878969	-0,22443072	-0,09741567	-0,07987266	-0,21470168	-0,30523205	-0,20258303	-0,15041561	-0,24881302	-0,13552497	-0,13361889	-0,21556194
60	-0,08212957	-0,11933548	-0,042870265	-0,12448134	-0,17131613	-0,0961605	-0,027930416	-0,097876094	-0,12497956	-0,022812774	-0,14291972	0,039103635	-0,082983755	-0,24721374	-0,3736382	-0,17572595	-0,26596847	-0,29940775	-0,16330308	-0,2109861	-0,23394372
50	0,049972594	-0,023333563	-0,052824523	0,040513624	-0,19952114	-0,037360035	0,006379896	-0,017171217	-0,13933659	0,028470263	-0,030214297	0,074971676	-0,010751437	-0,1654169	-0,29868785	-0,11410483	-0,2149268	-0,37874183	-0,1904303	-0,22705837	-0,13799548
40	0,074642345	0,07686859	0,022909885	-0,03281056	-0,07119107	-0,01126732	0,020689568	0,027129574	-0,08148234	0,06859109	-0,06329101	0,018739702	-0,009717373	-0,31911585	-0,3476328	-0,11010236	-0,15851618	-0,33420908	-0,19254251	-0,21169871	-0,20036149
30	0,11621297	0,11270953	-0,00374022	0,0616038	0,040763155	0,0378214	0,02450869	0,047022697	-0,040292893	0,0668653	0,013245029	0,07707977	0,018822571	-0,14629446	-0,2967925	0,04728367	-0,08111295	-0,38509843	-0,2183284	-0,28647014	-0,16304412
20	0,046127047	0,22533913	0,016519355	0,09684131	0,032944474	0,049371026	0,017831068	0,057415847	-0,00251554	0,08262583	0,06424791	0,08053184	0,015349147	-0,005139347	-0,15169042	0,076448284	-0,09056848	-0,3754119	-0,22008274	-0,28962433	-0,12108839
10	0,14782467	0,27658793	0,011964597	0,079126015	0,12441262	0,049144503	0,02185295	0,03558354	0,040872358	0,08077967	0,079487495	0,098066635	0,08546415	0,027920851	-0,000894216	0,09537937	0,006998145	-0,17215382	-0,13713022	-0,19732483	0,013929344
