# Supplementary material for: Ciliary and rhabdomeric photoreceptor-cell circuits form a spectral depth gauge in marine zooplankton
Source: eLife. 2018 May 29;7:e36440. doi: 10.7554/eLife.36440 (PMC6019069; doi:10.7554/eLife.36440)
Supplement: Figure 3—source data 1. [file elife-36440-fig3-data1.zip › Figure3F-Source-data.txt]

	41 hpf	41 hpf	41 hpf	41 hpf	41 hpf	41 hpf	41 hpf	41 hpf	41 hpf	41 hpf	41 hpf	41 hpf	41 hpf	41 hpf	53 hpf	53 hpf	53 hpf	53 hpf	53 hpf	53 hpf	53 hpf	53 hpf	53 hpf	53 hpf	53 hpf	53 hpf	53 hpf	53 hpf	3 dpf	3 dpf	3 dpf	3 dpf	3 dpf	3 dpf	3 dpf	3 dpf	3 dpf	3 dpf	3 dpf	3 dpf	3 dpf	3 dpf	4.5 dpf	4.5 dpf	4.5 dpf	4.5 dpf	4.5 dpf	4.5 dpf	4.5 dpf
dark	-0,11291642	0,07034341	-0,089326315	-0,030197265	0,045736797	0,05785008	-0,036425237	0,1589805	-0,01937352	0,013758806	-0,01222708	0,04689064			-0,11794046	0,12670477	0,011855961	0,072370894											-0,04673548	-0,10532989	-0,088463716	-0,031775877	0,057673365	-0,070184804	0,012562229	0,10881017	0,13695766	0,083654456	0,24714582	0,2232857	0,087355904		0,008725953	-0,033698536	0,06968443	0,003460311	-0,08688265	-0,09011825	-0,07801054
380	-0,14011613	-0,31621537	-0,48354205	-0,41672978	-0,03630502	-0,9776175	-0,5553727	-0,12876725	0,022726566	-0,043800917	0,03073227	-0,00494446			-0,22116314	0,08130602	-0,41948086	-0,09173146											-0,09536276	-0,23098621	-0,42334455	-0,15750875	-0,40222317	0,07096034	-0,08655984	-0,19743824	-0,31140283	-0,2661782	-0,32249483	-0,56113935	-0,19787158		-0,27092353	-0,25374418	-0,2619964	-0,685901	-0,27372354	-0,85888016	-0,16959499
520	0,2175575	0,2874911	0,47220573	0,3393006	0,20614128	0,52048683	0,6290723	0,32708442	0,28572044	0,19997308	0,20768887	0,11502222			0,07660841	0,27117583	0,29157102	0,13287003											0,19612695	0,3600052	0,35285297	0,25893226	0,3298528	0,13493349	0,10947736	0,3588723	0,3642678	0,42241952	0,26193878	0,38466543	0,27332205		0,5422966	0,17629004	0,15454541	0,5334056	0,39223045	0,44156697	0,293028
380	-0,2107088	-0,18772502	-0,37146404	-0,31795737	-0,059296723	-0,4754761	-0,5029984	-0,24401738	-0,20657097	-0,11098816	0,003370494	-0,21744373			-0,2131507	0,05575887	-0,14751042	-0,09335831											-0,21122219	-0,31283316	-0,30836022	-0,20816673	-0,37613574	0,055600166	-0,06801765	-0,22318126	-0,18906368	-0,12537219	-0,22887737	-0,39146763	-0,21656448		-0,46387318	-0,21924277	-0,1281732	-0,35490933	-0,3266797	-0,4560579	-0,12863614
520	0,23110686	0,28274032	0,41061273	0,18828344	0,2670441	0,5778419	0,59446436	0,4825576	0,24768208	0,11407522	0,11981062	0,14809348			0,12681669	0,2148899	0,385647	0,11017854											0,18982933	0,4201885	0,3030978	0,2564301	0,3062786	0,20083536	0,12733415	0,32700276	0,35520795	0,39939097	0,30580398	0,36215973	0,30940023		0,5705579	0,23275174	0,24620304	0,7160535	0,40142483	0,49677956	0,37405467
380	-0,22766632	-0,21552552	-0,34138742	-0,22573589	-0,11659104	-0,37036186	-0,47140333	-0,32191172	-0,12674308	-0,09888098	-0,026211608	-0,20328318			-0,14993906	0,052482616	0,011484558	-0,16480634											-0,28462416	-0,17238207	-0,21841317	-0,28307697	-0,39052117	0,028972214	-0,027855486	-0,30723435	-0,16436851	-0,07884355	-0,13454643	-0,26460242	-0,21735747		-0,4024978	-0,21532406	-0,10649198	-0,56791353	-0,32726347	-0,42315242	-0,20730604
520	0,18666625	0,28690913	0,41680577	0,38302207	0,2004028	0,5167672	0,5801113	0,44135427	0,2896781	0,17734548	0,11633433	0,12786612			0,14277731	0,20948137	0,4344243	0,057194497											0,19205256	0,41064414	0,3232881	0,2632834	0,3089627	0,15965855	0,18952312	0,331149	0,34197673	0,3904225	0,31275177	0,3601617	0,2927892		0,56524503	0,23297809	0,2970588	0,7404158	0,402620	0,4634291	0,41472495
380	-0,22539932	-0,17493694	-0,29853982	-0,3166214	-0,08691574	-0,45877624	-0,60169184	-0,2623366	-0,14217803	-0,11603944	-0,026676448	-0,22149362			-0,1264627	0,035416506	-0,17395893	-0,11840724											-0,26110628	-0,25904837	-0,297071	-0,322006	-0,440113	0,030091917	-0,13114277	-0,3652925	-0,19399615	-0,10867186	-0,13152093	-0,329663	-0,1982918		-0,43894085	-0,18123369	-0,094828255	-0,5219116	-0,31543836	-0,36717167	-0,26697698
520	0,18081398	0,23015432	0,43915996	0,40252435	0,22300395	0,5216315	0,56414896	0,20278803	0,25185218	0,22612233	0,13983664	0,14168009			0,1513757	0,21387838	0,44071966	0,016523138											0,1974209	0,4399908	0,33999053	0,2632822	0,32378203	0,14209178	0,19225222	0,31281865	0,351560	0,36141235	0,24018654	0,35854432	0,28355557		0,4954795	0,2247353	0,29129124	0,7341699	0,39803746	0,40001756	0,38856667
380	-0,17821948	-0,12690078	-0,3653722	-0,2211807	-0,11464037	-0,41474575	-0,48730895	-0,09979927	-0,10287109	-0,07509993	-0,056019604	-0,16644949			-0,13202544	0,01758768	-0,29936153	-0,16481444											-0,28379133	-0,3263425	-0,25203487	-0,274994	-0,45589876	0,004718	-0,030008484	-0,35304013	-0,19095413	-0,11128319	-0,19104733	-0,3151727	-0,26599848		-0,39666888	-0,18523821	-0,09833704	-0,50919807	-0,35117167	-0,40418866	-0,20362422
520	0,20012274	0,25096917	0,46696767	0,35608414	0,23078533	0,503425	0,5712358	0,083772175	0,2925626	0,23245339	0,14183772	0,16472848			0,15169215	0,2009059	0,42564562	0,036094505											0,19066148	0,40186414	0,23167238	0,29455084	0,3193207	0,11213108	0,15783511	0,32540753	0,3325683	0,34574527	0,2786166	0,37224895	0,28217083		0,5136632	0,2011503	0,310508	0,6923915	0,38645512	0,41114533	0,3797955
380	-0,30889443	-0,1320849	-0,3654832	-0,11552691	-0,11155439	-0,41703704	-0,49149773	-0,063183635	-0,19237734	-0,088561416	-0,071234256	-0,1373787			-0,11960457	-0,01599517	-0,2338489	-0,16616753											-0,31399906	-0,40776104	-0,35272744	-0,39095378	-0,44670382	0,033780325	-0,13337897	-0,38429296	-0,24698243	-0,14182362	-0,22939864	-0,36050215	-0,18500902		-0,32595107	-0,21236293	-0,11745901	-0,4896589	-0,3224637	-0,45417482	-0,31045705
520	0,26241165	0,23678829	0,35624588	0,33616003	0,23577617	0,49343866	0,5186013	0,046188924	0,32648024	0,27571994	0,14519994	0,16742274			0,16060218	0,16625804	0,42137185	0,062403776											0,20825785	0,41670945	0,30165538	0,3107339	0,3298468	0,10575906	0,18686654	0,28997284	0,3316529	0,31318554	0,2654853	0,33465275	0,28986812		0,4428284	0,21329184	0,31732917	0,6759718	0,36553508	0,39190528	0,39396685
dark	0,08735954	0,10680752	0,3305082	-0,077997	0,0687629	0,10249098	0,09266319	-0,05878156	0,006787378	-0,004334324	0,08391887	0,06697273			0,12168451	0,16632563	0,18411215	-0,012144908											0,1815238	0,17780243	0,347639	0,1943417	0,19148727	0,12755905	0,19301271	0,2523161	0,36820638	0,29976833	0,1705819	0,30554417	0,18815002		0,29085708	0,07703242	0,32193914	0,26160777	0,14854401	0,3778289	0,03809136
[truncated: 7 more columns]
