# Supplementary material for: Ciliary and rhabdomeric photoreceptor-cell circuits form a spectral depth gauge in marine zooplankton
Source: eLife. 2018 May 29;7:e36440. doi: 10.7554/eLife.36440 (PMC6019069; doi:10.7554/eLife.36440)
Supplement: Figure 3—source data 1. [file elife-36440-fig3-data1.zip › Figure3C-Source-data.txt]

	27 hpf	27 hpf	27 hpf	27 hpf	27 hpf	27 hpf	27 hpf	27 hpf	27 hpf	27 hpf	27 hpf	27 hpf	27 hpf	27 hpf	27 hpf	27 hpf	36 hpf	36 hpf	36 hpf	36 hpf	36 hpf	36 hpf	36 hpf	36 hpf	36 hpf	36 hpf	36 hpf	36 hpf	36 hpf	36 hpf	36 hpf	36 hpf	2 dpf	2 dpf	2 dpf	2 dpf	2 dpf	2 dpf	2 dpf	2 dpf	2 dpf	2 dpf	2 dpf	2 dpf	2 dpf	2 dpf	2 dpf	2 dpf	3 dpf
dark 210	0,188996	0,072661005	0,07812195	-0,041973453	0,016970815	-0,19370301	-0,008123557	0,1609075	0,20687309	0,12474044	-0,17696299	0,13721465					0,12777068	-0,01900842	0,08827946	0,022312677	-0,010920962	-0,021485697	0,32662103	0,011770574									0,12772554	0,002769537	0,046031836	-0,012078287	0,038451668	-0,0014105	-0,008123557	-0,03810085	0,03439904								-0,039880298
UV 90	0,162498	0,11582456	0,004232856	-0,06609735	-0,10257961	-0,1178244	-0,14239015	0,06675865	0,0840203	0,034382366	-0,34370494	0,08457119					0,04146478	-0,2628191	-0,13262019	-0,02638683	-0,27916116	-0,15261889	-0,36557987	-0,6659909									-0,00217417	-0,05546724	-0,07662589	-0,23001766	-0,15756597	-0,07379206	-0,14239015	-0,1802968	-0,20715658								-0,11563631
Cyan 90	0,20196098	0,14806588	0,14148076	0,007683967	0,3009972	0,1940717	0,099032074	0,27057886	0,2554406	0,18592417	0,15227796	0,19333528					0,15860917	0,23370796	0,16813113	0,17998786	0,27923447	0,15547696	0,41652218	0,755824									0,19266279	0,38330868	0,10589229	0,17632312	0,25083408	0,25245148	0,099032074	0,26344588	0,2934672								0,42150643
[truncated: 15 more columns]
