# Supplementary material for: Ciliary and rhabdomeric photoreceptor-cell circuits form a spectral depth gauge in marine zooplankton
Source: eLife. 2018 May 29;7:e36440. doi: 10.7554/eLife.36440 (PMC6019069; doi:10.7554/eLife.36440)
Supplement: Figure 3—source data 1. [file elife-36440-fig3-data1.zip › Figure3D-Source-data.txt]

	41 hpf	41 hpf	41 hpf	41 hpf	41 hpf	41 hpf	41 hpf	41 hpf	41 hpf	41 hpf	41 hpf	41 hpf	41 hpf	41 hpf	41 hpf	3 dpf	3 dpf	3 dpf	3 dpf	3 dpf	3 dpf	3 dpf	3 dpf	3 dpf	3 dpf	3 dpf	3 dpf	3 dpf	3 dpf	3 dpf	4.5 dpf	4.5 dpf	4.5 dpf	4.5 dpf	4.5 dpf	4.5 dpf	4.5 dpf	4.5 dpf	4.5 dpf	4.5 dpf	4.5 dpf	4.5 dpf	4.5 dpf	4.5 dpf	4.5 dpf
-30	-0,2008195	-0,03785182	-0,02954817	-0,09634061	-0,01729451	-0,09027598	-0,06141397	0,0998268	0,1574627	-0,02465642	-0,02964484	0,08486163				-0,01655124	-0,1628366	-0,05373103	0,04383565	0,05501989	0,000336356	0,01556317		0,1813969	0,1651639	0,04236016	0,1688326	0,1456124	0,09668355		0,06700944	-0,09178636	0,02547856	-0,1465525	-0,129675	-0,1545666	-0,1223614	-0,106556	0,07812595	0,03708845	-0,161532	-0,1633707	-0,1449215	-0,02090714
30	0,3363096	0,6790263	0,4535773	0,4588008	0,4409372	0,3337535	0,3039768	0,4051023	0,5110381	0,2236265	-0,04693674	0,02512192				-0,04960566	-0,1043178	0,00703694	-0,03040376	-0,05792631	-0,00804885	-0,08478942		0,3968048	0,1980871	0,5109412	0,4622788	0,3077769	0,1488471		0,5048552	0,1228828	0,2626379	0,8432025	0,6157208	0,6145814	0,234846	0,760758	0,1425125	0,07644217	0,8888596	0,8563972	0,3757184	0,7394468
60	0,1975791	0,4357658	0,1301484	0,228183	0,155313	0,2104383	-0,03909604	0,5354361	0,6234629	0,1769503	-0,000410406	0,06368101				-0,1921466	-0,6851094	-0,3938796	-0,2805138	-0,4298224	0,03275712	-0,1430728		0,1862675	0,09139434	0,0275153	0,3934349	0,1267761	0,09755612		0,02389083	0,1385795	0,1017401	0,0145813	0,4477313	0,3648887	-0,4004393	0,507802	-0,3557266	0,1832185	0,581079	0,3583888	0,326129	-0,3245469
90	0,07346051	0,2178264	-0,3849179	0,004300475	0,1604432	-0,006719864	-0,2064464	0,251129	0,1816665	0,03803827	-0,006158658	0,07297818				-0,1540468	-0,8226702	-0,6705346	-0,4028491	-0,6525681	0,03652802	-0,1583998		-0,1616259	-0,08891364	-0,5165874	0,256389	-0,08750883	-0,04169254		-0,2564445	-0,0469253	0,0663107	0,1242802	0,1814818	-0,314857	-0,3256427	-0,1488084	-0,7475403	-0,0337601	0,2571814	-0,3051671	-0,3042471	-0,990295
120	-0,05293426	-0,07419522	-0,529627	-0,3713083	0,03587616	-0,5222088	-0,227221	0,2218328	0,2623976	0,07146236	0,01892664	0,06939751				-0,1769281	-0,6655769	-0,7953798	-0,3770006	-0,6846492	0,01328855	-0,1426895		-0,2950147	-0,3682731	-0,8174961	-0,2340467	-0,5710095	-0,1626929		-0,4722089	-0,1971206	-0,1592391	-1,005836	-0,1863396	-1,045599	-0,2714778	-0,7807494	-0,6968383	-0,1102401	0,09387267	-0,4501577	-0,4058636	-0,7029942
150	-0,06613109	-0,2756956	-0,7049221	-0,4285771	0,02025762	-0,7668049	-0,5781681	-0,02220402	0,03889813	0,01844495	-0,008018391	0,03777052				-0,1254623	-0,2029501	-0,568919	-0,2174965	-0,6259626	0,07569347	-0,1578189		-0,3507182	-0,3742991	-0,4036134	-0,3318196	-0,7265017	-0,280411		-0,4005651	-0,2966112	-0,2647145	-0,8752676	-0,3465459	-1,099760	-0,2583504	-0,9564806	-0,5810911	-0,05950585	-0,4595515	-0,5571843	-0,3594327	-1,006946
180	-0,1712142	-0,3890706	-0,5979858	-0,5621094	-0,0358023	-1,136447	-0,6555657	-0,1354504	-0,01465228	-0,06721246	0,04957932	0,04532241				-0,007978708	-0,2960219	-0,3882101	-0,08518276	-0,5247952	0,002976482	-0,1456907		-0,2825202	-0,3909937	-0,2054546	-0,301859	-0,5967351	-0,2411486		-0,2520665	-0,3271641	-0,229554	-0,6275474	-0,4272273	-1,086085	-0,1797504	-0,5382649	-0,633827	0,02012165	-0,1014345	-0,464740	-0,2069444	-0,5169923
