# Supplementary material for: Ciliary and rhabdomeric photoreceptor-cell circuits form a spectral depth gauge in marine zooplankton
Source: eLife. 2018 May 29;7:e36440. doi: 10.7554/eLife.36440 (PMC6019069; doi:10.7554/eLife.36440)
Supplement: Figure 3—source data 1. [file elife-36440-fig3-data1.zip › Figure3E-Source-data.txt]

	41 hpf	41 hpf	41 hpf	41 hpf	41 hpf	41 hpf	41 hpf	41 hpf	41 hpf	41 hpf	41 hpf	41 hpf	41 hpf	41 hpf	3 dpf	3 dpf	3 dpf	3 dpf	3 dpf	3 dpf	3 dpf	3 dpf	3 dpf	3 dpf	3 dpf	3 dpf	3 dpf	3 dpf
dark	0,1494219	0,004236958	0,030338025	0,08836137	0,11538678	0,08379213	0,06855725	0,08919359	0,022228085	0,054908	0,07218045				0,09199929	0,026633212	0,15666243	0,009552179	-0,091057286	0,082119286	0,19328608	-0,08965698
340	-0,26378027	-0,025570719	-0,10130569	-0,08390042	-0,21376386	-0,015490482	0,11870583	0,021941857	0,011537036	0,003255109	0,00814746				-0,43152955	-0,4346956	-0,11288288	-0,016713487	0,055875443	-0,19813429	-0,22917643	-0,14002511
360	-0,5282617	-0,36648265	-0,159811	-0,12175345	-0,50979567	-0,49967718	0,05463859	-0,21004209	-0,056789782	-0,041607853	-0,15237433				-0,7237731	-0,7097911	-0,5645013	-0,32305348	-0,18972073	-0,3576506	-0,5871082	-0,4428026
380	-0,409459	-0,35237026	-0,22049043	-0,0715679	-0,41380653	-0,42523754	-0,015535548	-0,28175125	-0,09019282	-0,06645096	-0,13888188				-0,6820171	-0,5482903	-0,46267837	-0,1770988	-0,1483464	-0,26070768	-0,38924065	-0,24819161
400	-0,27096394	-0,20187443	-0,41167253	-0,066645645	-0,3701348	-0,25872186	-0,019299822	-0,24203421	-0,056741737	-0,040853392	-0,041111022				-0,5830727	-0,46131602	-0,25542876	-0,19771922	-0,08992782	-0,19610743	-0,24705838	-0,19926523
420	-0,13960087	-0,004607536	-0,5261868	-0,017780665	-0,08227479	-0,005629471	0,03265426	-0,061600644	0,040482126	0,019854376	0,013421574				0,023234706	0,015848193	0,042415883	0,10171075	0,060821902	0,06806071	0,10124806	0,10234222
440	0,16481645	0,15983285	0,34902805	0,16499545	0,15553369	0,26822266	0,08420479	0,17645264	0,10699184	0,12452796	0,040615126				0,3388591	0,25853872	0,151438	0,1880862	0,27706853	0,13322522	0,2212284	0,1833433
460	0,15299064	0,12965257	0,33565715	0,20268962	0,23219667	0,25014728	0,088887475	0,23278357	0,09548428	0,13331147	0,07348034				0,36734188	0,2942438	0,23763515	0,18375486	0,2873942	0,24412334	0,26882076	0,20349322
480	0,24981646	0,18071799	0,26855356	0,18035126	0,25377586	0,29342368	0,10510591	0,28227824	0,14491798	0,17690668	0,08478416				0,40928668	0,297966	0,21018106	0,19391549	0,3210741	0,23944446	0,2538261	0,23571442
500	0,2710247	0,21978758	0,3022138	0,17654712	0,35378832	0,2300449	0,10268255	0,23763357	0,13466884	0,20180428	0,074404374				0,42738277	0,31162575	0,24083748	0,23741746	0,28532496	0,24285708	0,2804065	0,21552986
520	0,17445761	0,07336185	0,25591934	0,13184914	0,30885285	0,172365	0,07163829	0,10701444	0,08204446	0,20384522	0,062378883				0,41133568	0,30603406	0,20003234	0,1990974	0,29556152	0,2563861	0,27780876	0,22547564
540	0,01308509	-0,03831205	0,049924854	0,08850767	0,30899566	0,055940893	0,062380876	0,048397064	0,041368306	0,20739502	0,02300005				0,39368343	0,25895056	0,18955171	0,17701848	0,2891094	0,2132833	0,27973762	0,20259227
560	0,008625514	0,16364242	-0,025462864	0,10522249	0,13800406	0,1515684	0,0351668	-0,036613986	-0,008338145	0,2146828	0,02708243				0,34619477	0,23492561	0,13314407	0,17270085	0,23592925	0,20806473	0,25565508	0,15189527
580	0,013972143	-0,03271593	0,026410125	-0,09912979	0,05813859	0,1256642	-0,033354715	-0,08025199	0,027272295	0,19357662	-0,02056038				0,2886019	0,1876551	0,10310202	0,17807162	0,194448	0,15765809	0,22648291	0,14499955
600	-0,027539538	-0,08726465	-0,04301327	-0,003979737	-0,0621372	0,07560922	-0,027269896	-0,14966883	-0,00071452	0,17379476	-0,051767737				0,14538318	0,14973369	0,087855294	0,10851677	0,09659416	0,05770435	0,05209191	0,04904759
620	-0,13614288	0,059853625	0,004970847	-0,022794984	-0,06870041	0,1309637	-0,004831508	-0,18104804	-0,011356471	0,13362463	-0,05767237				0,014712877	0,0857929	0,056156106	0,084091015	0,053258736	-0,02676325	0,06042908	0,056960277
640	-0,18388815	-0,009763918	-0,06516122	0,01529945	-0,017373241	-0,059977267	-0,055257265	-0,23777631	-0,0303626	0,10572231	-0,04903568				-0,014962562	0,09205768	0,045836378	0,10333381	0,0866286	-0,002063291	0,08550915	0,042348217
660	-0,1539924	0,025381152	-0,11392801	0,044722363	-0,016693754	-0,03614443	-0,05502803	-0,19237407	-0,010726867	0,1527098	-0,06834536				-0,003299533	0,11504003	0,056297272	0,1660507	0,07204418	0,04260841	0,12345359	0,038362276
680	-0,15348952	-0,042435274	-0,08419356	-0,030487735	-0,025351519	-0,011975108	-0,037816107	-0,15807997	-0,001134987	0,13589452	0,010507695				0,03217603	0,093748	0,11413788	0,14007276	0,10195954	-0,002761825	0,10559851	0,03481613
dark	0,027924374	-0,05139886	-0,041879717	0,11044957	-0,031360112	-0,002527758	-0,046510346	-0,057683423	0,007565439	0,028693883	-0,027311534				0,000218206	0,041209992	-0,03154204	0,03518279	-0,013040701	0,05894272	0,005215734	0,01487206
