# Supplementary material for: Ciliary and rhabdomeric photoreceptor-cell circuits form a spectral depth gauge in marine zooplankton
Source: eLife. 2018 May 29;7:e36440. doi: 10.7554/eLife.36440 (PMC6019069; doi:10.7554/eLife.36440)
Supplement: Figure 3—source data 1. [file elife-36440-fig3-data1.zip › Figure3B-Source-data.txt]

dark	0,028142545	0,019872544	-0,05149056	-0,03186918	-0,001591718	0,009632026	0,04855531	0,04061835	-0,01213712	0,04825436	0,06430957	-0,007552513	0,024250	0,03376131	0,04110024	0,03108098	0,0483486	0,004036586	0,02533706	-0,0298994
340	-0,08646576	-0,08645274	-0,07942228	-0,11730471	-0,09534633	-0,07606744	-0,06017884	-0,043042082	-0,056473855	0,006359615	-0,000468838	0,000938277	-0,00498279	0,001941188	-0,03842426	-0,22466663	-0,031741798	0,0098632	0,005088709	-0,14003843
360	-0,15720932	-0,17807312	-0,155500	-0,22652031	-0,10059391	-0,028929768	-0,10842507	-0,12856801	-0,12630947	-0,10018471	-0,025054067	-0,06411499	-0,09615197	-0,084540024	-0,21498501	-0,42187783	-0,13258022	-0,17191128	-0,15452112	-0,27106303
380	-0,07709133	-0,10572097	-0,17720304	-0,17304097	-0,07102894	-0,054461	-0,08180726	-0,052949738	-0,03726894	-0,11107727	-0,039561685	-0,07878446	-0,09341389	-0,08688941	-0,21150431	-0,44693625	-0,10470097	-0,17096928	-0,13851833	-0,2116403
400	-0,06987969	-0,053562313	-0,089606315	-0,16203809	-0,10206342	0,003632983	-0,041906953	-0,043924224	-0,011944055	-0,10402912	-0,017388577	-0,060107596	-0,073607884	-0,06985924	-0,10473792	-0,29250252	-0,06677836	-0,1470932	-0,1024868	-0,14584783
420	-0,037234757	-0,026594728	0,010941097	-0,1304969	-0,07374275	-0,006921675	-0,03871329	-0,027917985	0,049524266	-0,05365773	0,008255155	-0,04545178	-0,05592432	0,005457133	-0,08615844	-0,13415231	-0,070850335	-0,056803104	-0,02253498	-0,20589393
440	0,024500424	0,06035541		-0,09098042	-0,061307363	-0,034679662	-0,0329116	-0,006936614	0,029349258	-0,02323429	0,031135708	-0,023677405	-0,003108455	0,014542829	-0,08076495	-0,03268429	0,0141501	0,06479464	0,0146662	-0,034106717
460	0,056611393	0,010277352	-0,09062575	-0,13811073	-0,054872494	-0,01431262	-0,07758558	-0,024664557	0,038686544	-0,016160298	0,020003686	-0,058158662	-0,022832641	0,002277611	-0,06793501	0,046689052	-0,000365036	0,11068115	0,039037768	-0,035016403
480	0,039154474	0,020331908	-0,007919532	-0,05248794	-0,031160051	-0,015997028	-0,029476471	0,012830694	0,022611108	-0,049360655	0,000102041	-0,038947705	-0,01709702	0,0268666	-0,04643822	0,001150453	0,026020482	0,10335534	0,041730665	-0,023392295
500	0,024943478	0,00617015	-0,08892574	-0,020173874	-0,045246907	-0,0454354	0,00962296	0,03144821	0,000113797	0,004618919	0,003928039	-0,018157138	-0,036556266	0,01335824	-0,000919937	-0,05058743	0,018925691	0,10051162	0,004763272	-0,011993067
520	-0,003463275	-0,011804748	-0,053915422	0,009156374	0,017387707	-0,013393779	0,017282762	0,045395344	0,008053838	-0,019929504	-0,003885371	0,006551017	0,004804798	0,012526169	-0,002357019	-0,008166701	-0,012023601	0,09589584	0,023245769	-0,016559279
540	0,006121677	-0,00671429	-0,06635199	0,02650403	0,06340901	0,040678546	0,023513498	0,05798971	0,011645644	0,024918243	0,004284289	-0,011545527	-0,011960384	-0,01042433	-0,038349863	0,026873134	-0,01476087	0,08355582	-0,009046484	-0,028354403
560	0,025307832	-0,002535907	-0,090073295	0,10369612	0,014523279	0,0561924	-0,004325265	0,03366264	0,006852565	-0,020825706	0,01733719	0,005547814	-0,024163233	0,01552818	-0,004720142	0,04711103	-0,027055623	0,054822627	-0,013619694	-0,030880038
dark	0,00222482	0,03990273	0,035365578	-0,003205533	0,049545787	-0,001458844	0,014197398	0,005098981	-0,009131729	0,028974539	0,003261797	-0,00044353	0,01860699	-0,016033983	-0,041126553	0,04275925	-0,021647207	0,051476665	-0,02081961	-0,019419769
