# Supplementary material for: Ciliary and rhabdomeric photoreceptor-cell circuits form a spectral depth gauge in marine zooplankton
Source: eLife. 2018 May 29;7:e36440. doi: 10.7554/eLife.36440 (PMC6019069; doi:10.7554/eLife.36440)
Supplement: Figure 4—source data 1. [file elife-36440-fig4-data1.txt]

time(sec)	c-opsin1+/+	c-opsin1+/+	c-opsin1+/+	c-opsin1+/+	c-opsin1+/+	c-opsin1+/+	c-opsin1+/+	c-opsin1+/+	c-opsin1+/+	c-opsin1+/+	c-opsin1+/+	c-opsin1+/+	c-opsin1+/+	c-opsin1+/+	c-opsin1+/+	c-opsin1+/+	c-opsin1+/+	c-opsin1+/+	c-opsin1+/+	c-opsin1+/+	c-opsin1+/+	c-opsin1+/+	c-opsin1+/+	c-opsin1+/+	c-opsin1+/+	c-opsin1+/+	c-opsin1+/+	c-opsin1+/+	c-opsin1+/+	c-opsin1+/+	c-opsin1+/+	c-opsin1+/+	c-opsin1+/+	c-opsin1+/+	c-opsin1+/+	c-opsin1+/+	c-opsin1+/+	c-opsin1+/+	c-opsin1+/+	c-opsin1+/+	c-opsin1Δ8/Δ8	c-opsin1Δ8/Δ8	c-opsin1Δ8/Δ8	c-opsin1Δ8/Δ8	c-opsin1Δ8/Δ8	c-opsin1Δ8/Δ8	c-opsin1Δ8/Δ8	c-opsin1Δ8/Δ8	c-opsin1Δ8/Δ8
0,000000	0,4010927	1,692350	0,639506	1,651650	1,985184	3,404006	2,750870	7,425384	2,101634	1,755479	5,183880	5,454852	1,132278	0,7440411	9,258036	2,396344	4,816296	4,082625	3,355591	3,725674	4,823872	4,368234	2,053500	3,308008	2,911722	1,269713	1,981638	0,3026997	0,5981424	0,7047555	1,924018	0,02587879									-0,08754411	0,4271394	0,2800528	0,5241558	-0,1836903	0,8211326	0,9448518	3,987097	3,492415
1,110000	0,4892592	1,680803	0,5941381	1,760525	1,848499	3,195561	2,553973	7,513799	1,793739	1,967591	5,425224	5,701445	1,025788	0,6521047	9,386030	2,466721	4,960952	3,846131	3,349283	3,578083	4,441732	4,629873	1,998915	3,406620	3,357632	1,625481	2,391695	0,3259851	0,4468379	0,7460405	2,379525	-0,06053822									-0,1037579	0,2954258	0,1794128	0,3238564	-0,1323888	0,7175429	0,8430041	4,105359	3,589857
2,220000	0,5077106	1,687617	0,5597556	1,866853	1,811775	3,103876	2,695337	7,665900	1,767848	1,968039	5,291142	5,953485	1,031561	0,687887	9,573227	2,453220	5,152034	3,643588	3,505780	3,371018	4,351627	4,741895	2,013966	3,527465	3,729080	1,649400	2,468646	0,3217816	0,5125897	0,7122603	2,492043	-0,1520072									-0,06828597	0,3293342	0,02358716	0,3808446	-0,2332991	0,7756658	0,9529787	4,312850	3,591276
3,330000	0,4859124	1,627361	0,5369082	1,858241	1,882400	3,160043	2,579412	7,589191	1,699672	2,030328	5,144456	5,595421	1,001018	0,6694713	9,569182	2,471200	5,087920	3,524481	3,354454	3,173698	4,355874	4,524983	1,659668	3,541655	3,576331	1,635444	2,298376	0,4581596	0,5508482	0,6567946	2,619426	-0,1173232									-0,09128907	0,3420984	0,5234683	0,3787605	-0,2131871	0,8962482	0,8927167	4,278634	3,523354
4,440000	0,4183566	1,634635	0,6007625	1,814435	1,888777	3,168005	2,717187	7,316399	1,692456	2,004127	4,667691	5,359423	1,018340	0,633068	9,511948	2,413851	4,866903	3,510088	3,331999	2,935031	4,119834	4,423182	1,622356	3,644403	3,844121	1,661419	2,090419	0,5303053	0,4321512	0,6783189	2,527312	-0,09578728									-0,1337279	0,3306465	0,3898624	0,4015518	-0,1840634	0,858703	1,012636	4,307262	3,470291
5,550000	0,3567577	1,556676	0,6082737	1,853758	1,820590	2,992211	2,368189	7,054308	1,516756	1,999158	4,468337	5,088234	1,080993	0,6504173	9,501848	2,407694	4,740985	3,239247	3,304210	2,735389	3,919318	4,435139	1,627976	3,451128	3,686056	1,701048	1,969640	0,5891984	0,4364157	0,6616823	2,542905	-0,0865439									-0,1601422	0,3423925	0,3654398	0,3915231	-0,2036113	0,8267642	0,8564844	4,680068	3,479410
6,660000	0,306459	1,557744	0,5230234	1,824032	1,705997	2,691659	2,353211	6,702423	1,539067	1,954974	4,300689	4,484217	0,9910119	0,6767564	9,547363	2,450552	4,618911	2,981917	3,105759	2,434781	3,629244	4,330544	1,573866	3,546013	3,556915	1,534731	1,642293	0,5294208	0,3733011	0,7678489	2,683196	-0,05443497									-0,1791128	0,4183155	0,621580	0,4596612	-0,2201055	0,8764877	1,144941	4,685353	3,140016
7,770000	0,3000525	1,598643	0,5378967	1,719042	1,551530	2,853607	2,339917	6,759958	1,491519	1,953630	4,061846	4,371747	1,198254	0,7493001	9,439722	2,373874	4,355812	2,751239	2,955478	2,192800	3,674629	4,179726	1,476409	3,467050	3,168779	1,404733	1,720924	0,5398215	0,4118433	0,7413065	2,514303	-0,01172457									-0,1735502	0,3627304	0,1773583	0,4056872	-0,176862	0,8711701	0,9886325	4,622386	3,129466
8,880000	0,2524946	1,605377	0,5895999	1,636505	1,498923	3,136003	2,371955	6,661390	1,453263	1,980951	3,699668	4,099237	1,045195	0,7832887	9,362640	2,264741	4,339220	2,663497	2,763279	2,144836	3,415080	4,213728	1,471188	3,610026	3,293153	1,268405	1,508819	0,5782533	0,3924425	0,6370119	2,719808	-0,05207537									-0,1409014	0,3469216	0,4422912	0,3845981	-0,1004505	0,9073383	0,9699773	4,931708	2,952324
9,990000	0,1974095	1,514175	0,5537552	1,668788	1,430242	3,203782	2,310563	6,554988	1,452191	1,863722	3,433380	3,874807	1,052648	0,8349775	9,150138	2,291531	4,348088	2,575611	2,703109	1,780396	3,206922	4,221558	1,445589	3,619035	2,842957	1,375729	1,574877	0,6458448	0,487749	0,7545666	2,667907	0,04537525									-0,1477855	0,319369	0,3543827	0,4386178	-0,2232276	0,9829565	0,9676998	5,135711	3,123875
11,100000	0,1818753	1,499076	0,6063241	1,627702	1,368503	3,009947	2,128027	6,453356	1,299578	1,899501	3,274547	3,632558	0,9746088	1,013512	9,046096	2,270303	3,862933	2,533540	2,525944	1,605537	3,071094	3,846315	1,356025	3,695223	2,724174	1,438958	1,514287	0,6079294	0,5223805	0,6979979	2,756042	0,03176448									-0,1741105	0,3711224	0,5303769	0,3638375	-0,178708	0,9334344	0,8241189	5,354562	2,992367
12,210000	0,1640146	1,440522	0,6235597	1,550782	1,250182	2,845713	2,021072	6,439516	1,327423	1,685212	3,207354	3,551892	0,9806377	0,9922308	8,799445	2,206412	3,965870	2,324290	2,500579	1,511601	2,976107	3,901984	1,344744	3,660999	2,606621	1,378996	1,401393	0,6129506	0,5614229	0,6432394	2,806786	0,06319254									-0,1186084	0,326207	0,3233074	0,3735121	-0,1466625	0,9323056	0,9965493	5,508799	2,992532
13,320000	0,164936	1,396561	0,6347763	1,517512	1,359809	3,232078	1,959583	6,546591	1,234489	1,795905	2,994267	3,604713	1,095480	1,020955	8,810068	2,165544	3,944097	2,296045	2,258983	1,502361	2,799481	3,904283	1,332179	3,605329	2,528785	1,228685	1,386990	0,6116559	0,5093983	0,7628008	2,891469	0,07103438									-0,1413925	0,2904688	0,600947	0,3379535	-0,1617147	0,9004611	0,9536226	5,598830	2,979873
14,430000	0,1667851	1,335128	0,622811	1,547223	1,292947	3,809005	1,877897	6,481838	1,236457	1,659959	3,059322	3,556557	1,004204	1,021801	8,732123	2,022793	3,795546	2,211697	2,205141	1,296240	2,572673	3,647459	1,130757	3,701973	2,502589	1,397920	1,391143	0,6179044	0,4749623	0,6769694	2,827231	0,02282486									-0,1311667	0,2732542	0,4246429	0,3627108	-0,01967126	0,9564602	1,035265	5,809666	2,998868
15,540000	0,1579073	1,315699	0,615342	1,545124	1,249524	3,842708	1,815140	6,665650	1,230899	1,612364	2,987498	3,629658	1,025004	1,151918	8,563008	2,048772	3,724788	2,304343	2,186367	1,316972	2,442137	3,526285	1,200790	3,897237	2,498514	1,439503	1,408494	0,6093602	1,068518	0,7432171	2,885055	0,01384929									-0,1476413	0,3177799	0,4076678	0,3282038	-0,02611453	0,9137229	0,9678606	5,462374	3,003086
16,650000	0,1551334	1,351164	0,6464213	1,503943	1,296513	3,658853	1,678222	7,266409	1,250399	1,662426	2,873395	3,306004	1,065469	1,019489	8,475470	1,969219	3,658995	2,276218	2,193953	1,233526	2,343699	3,554280	1,269821	3,870267	2,426393	1,429180	1,241649	0,5924051	0,5838266	0,6660052	2,713442	0,01812827									-0,09415829	0,272655	0,3763815	0,3566943	-0,09578332	0,9049161	1,077843	5,642220	2,934264
17,760000	0,1360567	1,380574	0,6940581	1,461571	1,268229	3,569177	1,795957	7,578685	1,238740	1,651869	2,916811	3,150612	1,035778	1,113681	8,422516	1,942242	3,311588	2,189056	2,203356	1,155978	2,247743	3,388305	1,209115	3,748132	2,243168	1,367354	1,407727	0,5655363	0,5297185	0,6642779	2,819977	-0,002307891									-0,118786	0,3449893	0,607308	0,3224586	-0,05292787	0,9425738	1,044098	5,332233	2,892340
18,870000	0,1086579	1,314320	0,6628389	1,385486	1,164187	3,438974	1,777078	7,938042	1,172570	1,747533	3,010575	3,135966	1,054401	1,107526	8,180195	2,001616	3,151291	2,147728	2,124166	1,026623	2,189894	3,355112	1,053659	4,014364	2,194274	1,571492	1,287068	0,4831454	0,5216996	0,7476026	3,000809	0,03037129									-0,06911938	0,2946805	0,1051617	0,2883134	0,00581138	0,9285359	0,977239	5,698201	2,717328
19,980000	0,1209567	1,222800	0,7002468	1,328573	1,181275	3,334867	1,606632	8,550410	0,9297415	1,710093	2,703316	3,076884	1,129979	0,8567377	8,089734	1,867305	3,184704	1,990428	1,994085	1,014189	2,039779	3,263502	1,244370	3,818045	2,083206	1,428870	1,517109	0,3890692	0,5922052	0,7124603	2,959173	0,09496559									-0,04157855	0,289182	0,2123495	0,3297273	-0,09903101	0,8845911	0,9192246	5,733713	2,726495
21,090000	0,05325962	1,134532	0,7063208	1,377831	1,078240	3,141513	1,638531	8,892152	0,9488034	1,666669	2,879803	2,819684	1,073616	1,033384	8,057748	1,842432	3,429345	1,947047	1,816096	1,055569	2,079831	3,214102	1,065273	3,876983	2,018805	1,299333	1,329662	0,4634326	0,5965399	0,5689782	2,990841	0,02286575									-0,09390029	0,2843463	0,3561895	0,3803238	0,02106956	0,9296971	0,9427249	5,519049	2,596222
22,200000	0,1432062	1,112530	0,6699518	1,346876	1,010961	3,006714	1,677472	9,695235	1,068386	1,767404	3,018073	2,940168	1,159145	1,032204	7,926158	1,874366	3,558990	2,165379	1,756392	0,984799	2,194253	3,132726	1,056344	3,926699	2,072063	1,570791	1,517565	0,4405066	0,5822339	0,6237519	3,222456	-0,01294382									-0,01677722	0,3059493	0,2242467	0,4105287	-0,159272	0,9708172	0,7762004	5,505275	2,602171
23,310000	0,161942	1,150130	0,6602818	1,314103	1,040829	2,804111	1,721592	10,344760	1,134135	1,979554	2,966507	2,896341	1,099141	1,347724	7,766419	1,819705	3,609646	2,323728	1,603555	1,118370	2,282210	3,044668	1,034324	3,723034	1,932676	1,570564	1,512475	0,4042338	0,5941008	0,684323	3,562602	0,06599959									-0,1586356	0,254257	0,3689297	0,4085065	-0,1324409	0,9299968	0,7767932	5,061353	2,698605
24,420000	0,1622456	1,192358	0,6960945	1,319563	1,098574	2,794541	1,682528	11,141920	1,206360	2,001774	3,146062	3,182028	1,181096	1,570107	7,670229	1,810876	3,495701	2,614212	1,718032	1,269378	2,273433	3,061626	0,9230487	3,678426	1,990166	1,704593	1,653743	0,4237796	0,5351847	0,6753709	3,802882	0,03238113									-0,01978622	0,2466664	0,4270875	0,4476303	-0,06264833	0,9335021	0,8449466	5,080917	2,695502
25,530000	0,2361813	1,047258	0,666428	1,339528	1,005042	2,652291	1,799473	11,562330	1,352097	2,100311	3,267386	3,757754	1,111350	2,049290	7,861800	1,846532	3,727805	2,954188	1,758590	1,481291	2,323121	3,115798	1,000391	3,788336	2,000634	1,906663	2,014614	1,184639	0,6127316	0,7543451	4,524044	0,004944664									-0,2227892	0,1908719	0,4000275	0,4311207	-0,09762095	0,9354453	0,8511051	5,204601	2,764626
26,640000	0,3173749	1,156511	0,6515578	1,334160	1,099559	2,603321	1,959552	12,485670	1,188132	2,142950	3,303799	3,942064	1,131416	2,440328	8,006322	2,009235	3,652888	3,345121	1,673591	1,594080	2,401794	3,200563	0,9751924	3,785065	2,146656	2,058638	2,424998	1,021461	0,6247309	0,7031879	5,189374	-0,009912183									-0,01524395	0,1778596	0,5471169	0,3910288	-0,04079741	0,8572848	0,7639649	4,914698	3,023631
27,750000	0,4800606	1,152306	0,6331293	1,336404	1,159932	2,436675	1,944584	12,083450	1,270848	2,233521	3,445613	5,136610	1,302549	2,934133	8,031543	2,107007	3,493140	3,546901	1,750372	2,043035	2,692223	3,172869	0,9533882	3,910089	2,386684	2,202176	2,778345	0,9622653	0,668851	0,7431235	4,976154	0,00485172									-0,1103712	0,2058475	0,3908288	0,3998196	-0,09185203	0,8602784	0,8008528	5,154037	3,044172
28,860000	0,5366535	1,132581	0,6908395	1,396460	1,298889	2,528070	2,125242	12,493970	1,309273	2,155910	3,601945	5,902926	1,388107	3,385551	8,289901	2,139518	3,629033	4,142694	1,855894	2,867905	3,004726	3,429263	1,093827	3,704381	2,459349	2,489202	3,308474	1,009954	0,6370228	0,7177607	5,036156	0,0291363									-0,2303554	0,106106	0,3187806	0,3962585	-0,1650267	0,9008042	0,7599145	5,350081	3,103512
29,970000	0,7227457	1,252328	0,6413682	1,444443	1,396792	2,411409	2,257925	13,025830	1,368450	2,378255	3,990135	6,694645	1,429724	3,426963	8,491574	2,277568	3,377161	4,592917	2,075624	3,899041	3,222664	3,615575	1,098403	3,891420	2,734237	2,740732	3,233261	0,9819183	0,6193906	0,7213106	5,159442	0,01637697									-0,05551531	0,1197861	0,1400042	0,3764007	-0,1471363	0,8893986	0,7628833	5,622704	3,085982
31,080000	0,9113991	1,341133	0,5718874	1,510386	1,581191	2,411688	2,411847	12,863730	1,408534	2,482165	4,450581	7,259025	1,537221	3,519072	8,775982	2,487371	3,570846	4,758531	2,341007	4,592470	3,249281	3,894424	1,146660	3,865738	3,044540	2,890593	3,460629	0,9774768	0,611861	0,7142763	4,949899	0,06673614									-0,1834966	0,1302716	0,4170448	0,4183621	-0,1436458	0,9195746	0,7215202	5,706779	3,113932
32,190000	1,074636	1,333241	0,536523	1,597429	1,819732	2,553436	2,558288	13,178090	1,426994	2,633869	4,825327	7,484070	1,589031	3,613120	8,972320	2,475494	3,286103	4,941709	2,792390	4,887382	3,457245	3,754432	1,278272	3,913160	3,243781	3,010627	3,229419	0,8290344	0,6346096	0,6384926	5,098074	0,056381									-0,185708	0,1653458	0,1948644	0,4095544	-0,1548294	0,9093525	0,8223638	5,912135	3,284643
33,300000	1,285108	1,317390	0,5863205	1,706094	1,986566	2,598837	3,095376	12,961080	1,456826	2,492203	5,324832	7,781641	1,703010	3,473825	9,483054	2,552938	3,256135	4,579045	3,352948	5,239479	3,897788	3,895254	1,250911	3,904439	3,322715	3,457108	3,369352	0,9803455	0,6054352	0,7361448	5,141490	-0,02676119									-0,2068309	0,1144493	0,4224269	0,4390645	-0,08470506	0,8910042	0,7849623	6,104087	3,552541
34,410000	1,459669	1,452707	0,6395254	1,839136	2,224330	2,546788	3,271224	13,148670	1,515875	2,397813	5,613330	7,841048	1,726618	3,511901	9,902806	2,657009	3,464510	5,014465	3,873524	5,138473	4,447940	4,114311	1,249070	4,062989	3,517979	3,615361	3,021994	0,9356629	0,5891126	0,684172	5,077862	0,04584695									0,05265265	0,1134343	0,2203919	0,3911815	-0,1124094	0,8610008	0,8433323	6,525843	3,608592
35,520000	1,730449	1,487482	0,6726101	1,946136	2,498733	2,687079	3,576505	12,953660	1,565811	2,384277	6,130989	8,132140	1,746025	3,455874	10,280880	2,758997	3,325553	5,081563	4,123727	5,521609	4,826450	4,486556	1,251977	3,956328	3,499462	3,613923	3,233392	0,8731694	0,6255356	0,6047745	5,286833	0,05103692									-0,07996919	0,05354955	0,1511484	0,4197066	-0,1432818	1,014863	0,9299927	6,848007	3,598573
36,630000	1,837694	1,551737	0,6075988	2,063329	2,771390	2,547715	3,613165	12,985450	1,523228	2,475704	7,077283	7,767836	1,872491	3,344059	10,646260	2,718881	3,482098	5,409467	4,431327	5,420047	5,012143	4,982384	1,259898	3,966732	3,371984	3,816151	3,269956	1,018774	0,5943683	0,6752614	5,223980	0,09544663									-0,2222612	0,0828566	0,2296468	0,4278207	-0,2138803	1,007479	0,9479797	6,892965	3,290227
37,740000	1,974306	1,574668	0,6625912	2,112120	3,206736	2,220393	3,574216	13,065210	1,632262	2,470942	7,645197	7,676662	1,854883	3,125765	10,715090	2,832980	3,584658	5,311656	4,706066	5,561251	5,195252	5,403330	1,340412	3,908780	3,457740	3,962529	3,154065	0,9973093	0,5841442	0,7465454	5,076299	0,02874703									-0,1410472	0,08716929	0,5950515	0,406991	-0,2219527	1,072890	0,9649414	7,363906	3,497412
38,850000	2,071687	1,579680	0,6491386	2,185364	3,631978	2,185280	3,765305	12,704610	1,640411	2,327865	7,807767	8,334277	1,911557	2,972599	10,851680	2,897611	3,931884	5,564597	4,930674	5,482956	5,098009	6,158997	1,446467	3,918575	3,620718	4,501536	2,958314	1,098046	0,5749952	0,7591631	5,048994	0,1233279									-0,1877773	0,07047076	0,3757124	0,3942901	-0,2085545	1,040694	1,020489	7,289020	3,472207
39,960000	2,106305	1,731875	0,6743652	2,235023	3,985828	2,162291	3,684508	12,901200	1,707218	2,428240	7,973113	8,372606	2,031165	2,890670	10,992600	2,925754	3,828217	5,380233	5,029580	5,412094	5,482555	6,559404	1,467732	3,966620	3,957031	4,533913	3,140094	1,067777	0,5767527	0,7088425	5,123785	0,07420031									-0,2315563	0,06450159	0,2764524	0,4151156	-0,2316605	1,103472	0,9799676	7,262731	3,254264
41,070000	2,178259	1,769045	0,7266082	2,220295	3,995956	2,032402	3,855598	12,669070	1,732884	2,431027	8,091026	8,370107	1,980936	2,834779	11,019420	3,008621	3,705717	5,527265	5,108407	5,428103	5,698041	6,936091	1,614440	3,860461	3,877358	4,729574	2,751457	1,196555	0,4974904	0,766987	5,073432	0,1260981									-0,2399594	0,03146267	0,2652048	0,3639091	-0,1728078	1,065584	1,054695	7,037377	3,289029
42,180000	2,208286	1,843987	0,7322052	2,299614	4,314565	2,147375	3,924832	12,852120	1,682272	2,163238	8,012195	8,515997	1,993827	2,760203	11,047970	3,158111	3,871018	5,646810	5,047159	5,383798	6,158609	7,155539	1,647947	3,960061	3,632581	4,604992	3,018267	1,307358	0,5944465	0,6374602	4,905946	0,1276334									-0,2087781	0,05734787	0,181742	0,381308	-0,1989187	1,066576	0,976610	7,067363	3,139507
43,290000	2,234147	1,822504	0,7614313	2,517408	4,550677	2,054634	4,211317	13,027890	1,780562	2,110127	8,200188	8,391843	1,945659	2,653974	11,417360	3,182319	3,736899	5,490082	5,409425	5,348667	6,024313	7,724982	1,803235	4,112535	3,788323	4,552404	3,289133	1,126179	0,5554313	0,6437718	4,773863	0,1090003									-0,2029131	0,1106233	0,3081888	0,3589043	-0,1215063	0,9529993	0,9033709	6,877300	3,321269
44,400000	2,288584	1,869751	0,8431102	2,438073	5,291229	2,081614	4,202370	12,471500	1,773729	1,992814	8,677002	8,491524	1,849293	2,482149	11,909970	3,216445	3,947715	5,454896	5,518065	5,607424	5,890552	7,632427	1,993812	3,961808	3,795557	4,639247	3,181978	1,087230	0,4750089	0,6285626	4,837305	0,0786414									-0,2165952	0,05590727	0,3971579	0,3738911	-0,2056359	0,8762785	1,010440	6,807826	3,191385
45,510000	2,224641	1,998211	0,9899256	2,449286	5,625738	2,183017	4,238122	12,724970	1,687082	1,975326	8,591862	8,350926	1,757669	2,381325	12,062490	3,326682	3,655489	5,516159	5,522668	5,316861	5,732037	7,602967	1,649861	4,006138	3,681037	4,680534	3,098589	1,081569	0,4371714	0,543347	4,444393	0,1105911									-0,2306427	0,0333224	0,3225381	0,3353875	-0,1766899	0,964439	1,078174	6,179729	3,150767
46,620000	2,282392	2,040549	0,9927892	2,458500	5,714341	2,871351	4,390732	13,035840	1,627405	1,939512	9,333862	8,579537	1,690158	2,414132	12,043580	3,194075	3,841340	5,595462	5,728678	5,363038	5,521816	7,639618	1,834703	4,066831	3,839266	4,236061	2,845719	1,079770	0,5184936	0,6398978	4,709567	0,09933706									-0,2590512	0,01559897	0,2334659	0,3751291	-0,1605682	0,9408191	1,094797	6,137933	3,237491
47,730000	2,301122	2,088303	1,017790	2,432968	5,474304	2,976857	4,247987	12,726750	1,607863	1,974581	9,764676	8,176292	1,731065	2,410581	12,213070	3,312604	3,773038	5,637926	5,704536	5,412891	5,469520	7,440462	1,899054	4,185143	3,863499	4,209104	3,018253	1,049881	0,5251707	0,6274094	4,790067	0,1791072									-0,1983839	0,06842819	0,2676871	0,3618902	-0,181256	0,8609431	1,193477	5,602375	3,023575
48,840000	2,286898	2,174136	1,062999	2,581473	5,495393	3,282152	4,326270	12,851160	1,583861	1,974891	9,223872	8,041967	1,780955	2,393682	12,204200	3,326050	3,622451	5,558841	5,994923	5,283330	5,624343	7,484031	1,851664	4,013604	3,951747	4,096076	2,935639	1,144817	0,5502779	0,6195546	4,638105	0,1054475									-0,2633329	0,01307819	0,4062648	0,3298314	-0,2165591	0,9476283	1,279250	5,423017	3,097249
49,950000	2,346639	2,211638	1,140370	2,653137	5,497814	3,481691	4,359983	12,718780	1,698284	1,873621	8,943091	8,292441	1,608721	2,501055	12,258240	3,286923	3,538913	5,512886	6,003298	5,308129	5,562487	7,694381	2,004260	4,131465	3,601359	3,846309	2,979539	0,3138193	0,5360749	0,6961131	4,459657	0,1329057									-0,2008068	0,01446085	0,7445591	0,2952426	-0,1600079	0,897728	1,442141	5,443588	2,978754
51,060000	2,300048	2,333177	1,106706	2,677665	5,550790	3,932868	4,357271	12,810180	1,654342	2,039938	9,544643	8,259040	1,731584	2,532455	12,365590	3,262686	3,548019	5,503557	5,935390	5,054723	5,976714	7,757750	2,079384	4,048682	3,680997	3,917937	2,738639	0,8942468	0,453740	0,7115721	4,259308	0,1498021									-0,1572552	0,04130095	0,3841018	0,335138	-0,1702732	0,9732937	1,536140	5,269996	3,078686
52,170000	2,189126	2,408155	1,042912	2,766127	5,534691	4,525661	4,382365	13,088540	1,642206	2,064791	9,350713	8,225293	1,765027	2,455386	12,279610	3,370681	3,550099	5,425913	5,944210	5,140505	5,974305	7,455032	1,984909	4,018663	3,669159	3,818295	2,888910	0,9739593	0,5591757	0,7592733	4,010009	0,09874678									-0,1851995	0,03597117	0,5611497	0,3299266	-0,2294843	0,9369357	1,564624	5,396831	3,126731
53,280000	2,207314	2,323042	1,169691	2,854313	5,696025	5,133246	4,285820	13,002240	1,723148	2,090761	9,052879	8,086285	1,725235	2,395637	12,279660	3,292112	3,670090	5,358056	5,888231	5,339942	6,131761	7,351905	1,973165	4,045912	3,569900	3,873842	2,802810	1,107380	0,5136052	0,738779	4,280470	0,07642446									-0,2375252	0,03350524	0,2675529	0,3715047	-0,1947399	0,8931696	1,496418	5,058222	3,271483
54,390000	2,126983	2,302842	1,017311	2,935109	5,665346	5,173701	4,224280	12,997900	1,732263	2,167175	9,080877	8,302312	1,889987	2,175583	12,332360	3,369207	3,518204	5,266934	5,654940	5,777464	6,412359	6,799514	1,866853	4,065972	3,586877	4,075567	2,841008	1,231280	0,5665291	0,6777247	4,424484	0,04623251									-0,2700934	0,03874094	0,4345171	0,3546116	-0,1698849	0,8865839	1,585285	4,741893	3,127168
55,500000	2,134283	2,222658	1,087922	2,832708	5,579679	5,053072	4,101389	13,351550	1,790458	2,208209	8,691370	8,199681	1,675679	2,198505	12,380690	3,375121	3,481117	5,370740	5,487040	5,753839	6,511977	6,857490	1,821154	3,989149	3,610045	4,127635	2,762245	1,301240	0,4594716	0,7450408	4,069280	0,1715563									-0,233765	0,005569918	0,2066251	0,3292371	-0,120380	0,8298092	1,836772	4,882980	3,206496
56,610000	2,054050	2,406428	1,030863	2,929193	5,844632	4,415806	3,957205	13,342990	1,671162	2,180983	8,593348	7,750176	1,841139	2,111207	12,230260	3,435828	3,525250	5,281663	5,360321	5,495860	6,503053	6,475385	1,938750	3,886799	3,662540	4,151043	3,035115	1,349121	0,4696789	0,6819373	3,939716	0,1515853									-0,2722632	-0,01331298	0,4210885	0,3103083	-0,1660173	0,8045256	2,074104	4,264192	3,088759
57,720000	1,946438	2,408524	1,052175	2,895360	5,939251	4,228177	3,995769	13,138240	1,617569	2,093643	8,788374	7,598713	1,820730	2,092415	12,147800	3,465973	3,644179	5,635385	5,534706	5,289541	6,422900	6,388674	1,817886	3,771800	3,612985	4,056878	2,683805	1,432966	0,4398384	0,8292638	3,984090	0,1258893									-0,177370	0,04720673	0,3454672	0,3497337	-0,1424184	0,7991787	2,320423	4,377027	3,095977
58,830000	1,840201	2,483566	0,9530456	2,987657	5,777910	3,949617	4,334577	12,985280	1,713123	2,125640	8,410812	7,329665	1,737076	2,000705	12,349930	3,492497	3,459369	5,547966	5,683744	5,144274	6,333030	5,852390	1,931390	3,863118	3,780083	3,993279	2,589370	1,341522	0,504556	0,7428491	4,074204	0,1095766									-0,2178381	0,03960591	0,3979767	0,3796426	-0,148845	0,8137546	2,740923	4,245966	2,887051
59,940000	1,784493	2,513188	0,9505951	2,906616	5,424621	3,919105	4,265674	13,127840	1,611752	2,104917	8,194605	7,055955	1,833321	1,991878	12,387930	3,432355	3,314739	5,577494	5,849597	4,664487	6,174932	6,160970	1,774859	3,911376	3,519161	4,040397	2,933501	1,288897	0,4676429	0,7987186	3,837945	0,1004243									-0,1986427	0,05647808	0,480830	0,3099769	-0,1149829	0,8239825	3,255874	4,278179	3,091577
61,050000	1,744004	2,492713	0,9701763	2,923811	5,283349	4,159791	4,449684	12,931550	1,606304	2,097026	7,815212	7,075153	1,672489	1,978607	12,386590	3,555178	3,422530	5,593918	5,887841	4,925655	5,882998	5,924323	1,915956	3,795087	3,845356	4,088336	2,806831	1,312830	0,4623604	0,774382	4,191850	0,1248173									-0,1422954	0,05423994	0,05547082	0,3753992	-0,1268092	0,7741047	3,452906	4,312110	3,053518
62,160000	1,739102	2,500264	0,8968184	2,830747	5,425171	5,027632	4,379510	12,325900	1,620664	2,113220	7,790496	6,801395	1,639237	2,009583	12,321950	3,532610	3,451803	5,486240	5,756511	4,655704	5,887465	5,835115	1,803866	3,877476	3,667934	4,156056	2,716266	1,357153	0,5263125	0,6707433	3,849915	0,2084637									-0,1551275	0,06397764	0,3307694	0,3420878	-0,1441372	0,7579954	3,526677	4,191769	3,124536
63,270000	1,722048	2,569192	0,907885	2,732687	5,385406	5,101559	4,512151	12,491150	1,665054	2,054408	7,475969	6,662781	1,746263	2,172574	12,633390	3,617104	3,459463	5,472508	5,644137	4,515541	5,995655	5,871881	1,715780	4,040499	3,482882	3,945579	2,944207	1,293986	0,569822	0,8357303	4,024558	0,1413142									-0,1572166	0,03690061	0,6792315	0,347196	-0,157527	0,7682061	3,918030	4,195216	2,998230
64,380000	1,658763	2,542418	0,8326308	2,876407	5,371920	5,816979	4,311088	12,296220	1,620488	1,922030	7,210264	6,706681	1,746347	2,159951	12,623690	3,656458	3,616731	5,620005	5,560004	4,484685	6,014179	5,971371	1,718218	3,997317	3,517389	4,000700	2,840028	1,281346	0,4445061	0,7359563	3,735892	0,1645856									-0,09646684	0,09172786	0,3782205	0,3372105	-0,1008523	0,7273291	3,982659	3,855815	3,102194
65,490000	1,615048	2,678532	0,7842982	2,825696	5,292376	5,948974	4,425061	11,899190	1,618864	1,932942	7,196545	7,035851	1,640909	2,152877	12,657810	3,602662	4,248168	5,693161	5,495764	4,217543	5,940970	6,154520	0,9638227	4,035330	3,568633	4,104251	2,860541	1,171000	0,4921804	0,789911	3,561968	0,06299873									-0,1050955	0,08118314	0,3123442	0,3703062	-0,1439643	0,6669613	4,226426	3,782287	3,131476
[truncated: 31 more columns]
