# Supplementary material for: Ciliary and rhabdomeric photoreceptor-cell circuits form a spectral depth gauge in marine zooplankton
Source: eLife. 2018 May 29;7:e36440. doi: 10.7554/eLife.36440 (PMC6019069; doi:10.7554/eLife.36440)
Supplement: Figure 4—source data 2. [file elife-36440-fig4-data2.txt]

	c-opsin1+/+	c-opsin1+/+	c-opsin1+/+	c-opsin1+/+	c-opsin1+/+	c-opsin1+/+	c-opsin1+/+	c-opsin1+/+	c-opsin1+/+	c-opsin1+/+	c-opsin1+/+	c-opsin1+/+	c-opsin1+/+	c-opsin1+/+	c-opsin1+/+	c-opsin1+/+	c-opsin1+/+	c-opsin1+/+	c-opsin1+/+	c-opsin1+/+	c-opsin1+/+	c-opsin1+/+	c-opsin1Δ8/Δ8	c-opsin1Δ8/Δ8	c-opsin1Δ8/Δ8	c-opsin1Δ8/Δ8	c-opsin1Δ8/Δ8	c-opsin1Δ8/Δ8	c-opsin1Δ8/Δ8	c-opsin1Δ8/Δ8	c-opsin1Δ8/Δ8	c-opsin1Δ8/Δ8	c-opsin1Δ8/Δ8	c-opsin1Δ8/Δ8	c-opsin1Δ8/Δ8	c-opsin1Δ8/Δ8	c-opsin1Δ8/Δ8	c-opsin1Δ8/Δ8	c-opsin1Δ8/Δ8	c-opsin1Δ8/Δ8	c-opsin1Δ8/Δ8	c-opsin1Δ8/Δ8	c-opsin1Δ8/Δ8	c-opsin1Δ8/Δ8
dark	0,02841687	0,02486096	0,06934743	0,0000559	-0,06818079	-0,005979793	0,000956389	0,060800	0,231000	-0,087300	0,1015798	0,1511811	0,080900	-0,029200	0,140000	0,140434	0,02746787	0,189739	-0,06527418				0,3183903	-0,04023434	0,07626177	-0,02123657	-0,01102372	-0,01761464	-0,007983647	-0,1557092	0,09202594	0,03809302	-0,2140423	0,1251963	-0,08838945	-0,02778817	-0,1109404	0,1349033	-0,02243226	-0,06220071	-0,1628329
dark	0,07881969	0,02338035	0,06803239	-0,003311765	-0,07025079	-0,01517268	0,0301969	0,05369465	0,1718732	-0,09366879	0,123126	0,1328407	0,07162637	-0,02967737	0,1662446	0,1662446	0,002854023	0,2003397	-0,06374285				0,290689	-0,05242776	0,0737065	0,006241049	-0,007488367	0,000447617	0,02651453	-0,1398645	0,08209831	0,02906536	-0,2338361	0,1007244	-0,05300601	-0,06273255	-0,1218441	0,04446179	-0,01084819	-0,03447143	-0,141836
480 nm	0,246521	0,1325423	0,2198153	0,1590778	-0,08900508	-0,01352066	-0,1425743	0,02484342	0,101884	0,1036147	0,2260218	0,3166366	0,1625948	-0,02324206	0,1455972	0,1455972	0,1749034	0,3364934	0,05032709				0,3125772	0,3927248	0,2801087	0,2160321	-0,05018791	0,0849325	0,1379147	-0,02248723	0,03137571	0,04006852	-0,08384282	0,1437576	0,1100449	0,1234464	0,1011687	0,2134759	0,3417926	0,2309752	0,2338329
480 nm	0,3084889	0,2157549	0,2920528	0,2347871	0,09486318	0,04952219	0,1132939	0,09601419	0,3894679	0,141691	0,2930405	0,3851161	0,2424717	0,1207187	0,3068445	0,3068445	0,2239655	0,4423762	0,2414825				0,3511781	0,4047735	0,343699	0,3715961	0,02820476	0,1301085	0,2325259	0,05766899	0,1752957	0,1647398	0,06653834	0,2897611	0,1205024	0,2546461	0,2498883	0,4050203	0,3110697	0,2854465	0,226986
480 nm	0,3593519	0,223009	0,2838938	0,2779413	0,1024984	0,106156	0,1949619	0,08852959	0,4160169	0,1465024	0,3157661	0,3891502	0,2634913	0,1858157	0,3520037	0,3520037	0,2361039	0,4618689	0,2884788				0,3624618	0,3638631	0,3193111	0,3244868	0,07191614	0,116798	0,1995912	0,1445895	0,2036845	0,1666184	0,1363485	0,2950232	0,1077328	0,2200056	0,2237732	0,3361149	0,2644214	0,2487845	0,1498514
480 nm	0,3660225	0,2574052	0,2481213	0,276334	0,1336233	0,1051031	0,2002616	0,05142986	0,4119529	0,1837132	0,2849158	0,3764396	0,2454868	0,2102692	0,3366454	0,3366454	0,2023268	0,3965913	0,2607786				0,3419312	0,322000	0,2942966	0,3078457	0,08267764	0,08709157	0,1728445	0,1574772	0,1933952	0,1408548	0,1547283	0,2795471	0,08537576	0,2012913	0,1862983	0,2746331	0,2195099	0,2304341	0,1572337
dark	0,2967022	0,1827722	-0,102922	-0,1732861	-0,03948615	-0,05559456	0,1462422	-0,1884753	0,1472087	-0,02507147	-0,0580034	-0,08219974	-0,01706614	0,03818345	0,1095255	0,1095255	-0,1831648	0,1077605	-0,03635277				-0,1384766	-0,05559318	-0,1093209	-0,2327457	0,02754631	0,004493711	-0,07761549	-0,179588	0,05808559	-0,06674203	-0,4377123	0,02314284	-0,1170665	-0,0843742	-0,1675674	-0,1105908	-0,06828365	0,03135227	-0,1153562
dark	0,2268453	0,1279273	-0,092154	-0,235113	-0,1945735	-0,1474858	0,04976748	-0,2799348	-0,0255764	-0,07883502	-0,1442304	-0,3335942	-0,1326735	-0,1058972	-0,04619134	-0,04619134	-0,2540705	-0,01612578	-0,1743524				-0,003458118	-0,2336639	-0,1776831	-0,1580636	0,06547637	-0,02832362	-0,1130312	-0,1698061	0,08441194	-0,05148229	-0,225829	-0,01526096	-0,06415435	-0,07506076	-0,1553486	-0,1843709	-0,04120258	0,06646615	-0,05485511
dark	0,1652305	0,2393624	0,03799763	-0,113222	-0,1843656	-0,08561517	0,04473955	-0,125829	-0,05008964	0,09247068	-0,02196143	-0,1384651	-0,02099467	-0,0617935	-0,02347758	-0,02347758	-0,1925188	0,04033489	-0,1335962				0,1121943	-0,0759844	-0,009404453	-0,01893441	0,07438947	0,004608417	-0,03057968	-0,03936015	0,1441487	0,002736179	-0,1485617	0,04448423	-0,006412086	0,03425686	-0,08770631	-0,1184455	0,03318839	0,1034901	0,0239828
dark	0,1314819	0,3093114	0,07873727	0,01074827	-0,07927459	-0,05877558	0,03790123	-0,02834899	-0,03577726	0,2055048	0,0693936	-0,02592791	0,03753765	0,01421845	0,02347765	0,02347765	-0,07568999	0,0845145	-0,05085636				0,1852111	0,1199975	0,1084891	0,04745147	0,06857112	0,05944371	0,001988782	-0,03537539	0,1341926	0,006590662	-0,103454	0,07126615	0,02103974	0,06041764	-0,06046471	-0,04063141	0,07822403	0,1059362	0,06762902
395 nm	0,2788931	0,343205	0,1938176	0,1800693	-0,04266223	-0,01956271	0,01648756	-0,02939243	0,02975356	0,2411385	0,195188	0,2575277	0,1708421	0,07839134	0,1688063	0,1688063	0,1619028	0,1383772	0,1155786				0,2684389	0,3150674	0,2193878	0,242782	0,000429621	0,07256399	0,1446074	0,01741158	0,1446281	0,03613194	0,00407471	0,1727603	0,1097931	0,177771	0,07117163	0,150360	0,3689505	0,2506524	0,1563181
395 nm	0,01213699	0,1668959	0,08697319	-0,05989641	-0,05679992	-0,08510483	-0,1345411	-0,01099053	-0,09773883	0,1345935	0,1366273	0,09101018	0,05398308	0,01023483	-0,02839729	-0,02839729	0,1441171	0,08369155	0,06335579				0,2793281	0,3210485	0,2332748	0,2460066	-0,06172427	0,08314969	0,1680574	0,1230622	0,1160026	-0,01888232	0,1666621	0,1632097	0,1485544	0,1802765	0,141539	0,1793827	0,2774585	0,1917241	0,2000569
395 nm	-0,1209268	-0,05308525	-0,2315155	-0,2712586	-0,2328607	-0,07922355	-0,3363524	-0,2089944	-0,2878841	0,05338149	-0,03127743	-0,05478142	-0,1166194	-0,1157672	-0,3032691	-0,3032691	0,0064006	-0,04090225	-0,03222618				0,262486	0,2766388	0,2137583	0,1234179	-0,08376346	0,04491647	0,04520318	0,1190652	0,00082779	-0,05807426	0,1693366	0,05399543	0,1282666	0,119806	0,09150911	0,09454486	0,1701846	0,1105807	0,153800
395 nm	-0,1437811	-0,2448316	-0,4572279	-0,4306663	-0,3694575	-0,1444759	-0,4620847	-0,4151353	-0,4125328	-0,01346216	-0,1488065	-0,2441775	-0,2735111	-0,2038983	-0,4911059	-0,4911059	-0,1117017	-0,0967141	-0,1319994				0,2269037	0,2165141	0,1756531	0,02033136	-0,08295362	0,0243308	-0,04544808	0,08214792	-0,1055999	-0,07043118	0,1568658	-0,05653042	0,07505585	0,05466272	-0,05573535	-0,04001684	0,105074	-0,006964962	0,05821997
